# Supplementary material for: The gut microbiota-bile acid axis links the positive association between chronic insomnia and cardiometabolic diseases
Source: Nat Commun. 2022 May 30;13:3002. doi: 10.1038/s41467-022-30712-x (PMC9151781; doi:10.1038/s41467-022-30712-x)
Supplement: Supplementary file 4 — Source Data [file 41467_2022_30712_MOESM4_ESM.xlsx]

## Sheet: Figure 1b
Figure 1b	α-diversity							β- diversity
	Observed species	Group					Group	id	ASV1	ASV2	ASV3	ASV4	ASV5	ASV6	ASV7	ASV8	ASV9	ASV10	ASV11	ASV12	ASV13	ASV14	ASV15	ASV16	ASV17	ASV18	ASV19	ASV20	ASV21	ASV22	ASV23	ASV24	ASV25	ASV26	ASV27	ASV28	ASV29	ASV30	ASV31	ASV32	ASV33	ASV34	ASV35	ASV36	ASV37	ASV38	ASV39	ASV40	ASV41
	52	Long-term healthy group					Long-term healthy group	E1	0	0	0	0	0.0435947	0	0	0	0	0	0	0	0	0	0	0	0	0	0	0	0	0	0	0	0	0	0	0	0	0.193062	0	0	0	0	0	0	0	0	0	0	0
	65	Long-term healthy group					Long-term healthy group	E2	0	0	0	0	0	0	0	0	0	0	0	0	0	9.4694	0	0	0	0	0	0	0.290959	0	0	0	0	0	0	0	0	0	0	0.423213	0	0	0	0	0	0	0	0	0.3227
	114	Long-term healthy group					Long-term healthy group	E3	0	0.0121512	0	0	0	0	0	0	0.0567054	0	0	0	0	0.0567054	0	0	0	0	0	0.348333	0	0	0.238973	0	0	0	0.21062	0.0567054	0	0	0	0	0	0	0	0.267326	2.03734	0.0162015	0	0	0
	111	Long-term healthy group					Long-term healthy group	E4	0.0449994	0	0	0	0	0	0	0	0	0.202497	0	0	0.140623	0	0	0	0	0	0.37687	0	0	0	0	0	0	0	0	0	0.0618742	0	0	0	0	0.202497	0	0	0	0	0	0	0
	109	Long-term healthy group					Long-term chronic insomnia group	E5	0	0	0	0	0	0	0	0	0	0	0	0	0	0	0	0	0	0	0	0	0	0	0	0	0.0680842	0	0	0.0680842	0	0	0	0	0	0	0	0	0	0	0	0.136168	0
	99	Long-term healthy group					Long-term healthy group	E6	0	0	0	0	0	0	0	0	0	0	0	0.194241	0	0	0	0.136309	0	0	0.0136309	0	0	0	0	0	0	0	0	0.0715624	0.109048	0.6168	0	0	0	0	0	0	0	0	0	0	0
	87	Long-term healthy group					Long-term healthy group	E7	0	0	0	0	0	0	0	0	0	0	0	0	0	0	0	0	0.0840362	0	0	0	0	0	0	0	0	0	0	0	0	0	0	0	0	0	0	0	0	0	0	0	0
	68	Long-term healthy group					Long-term healthy group	E8	0	0	0	0.835792	0	0	0.129056	0.927974	0.0614553	0	0	0	0	0	0	0	0.946411	0	0	0	0	0	0	0	0.0737463	0	0	0	0	0	0	0	0	0	0	0	0	0	0	0	0
	101	Long-term healthy group					New-onset group	E9	0	0	0	0	0	0	0	0	0	0	0	0	0	0	0	0	0	0	0	0	0	0	0	0	0	0	0	0	0	0	0	0	0	0	0	0	0	0	0	0	0
	58	Long-term healthy group					Long-term healthy group	E10	0	0	0	0	0	0	0	0	0	0.193553	0	0	0	0.373757	0	0	0	0	0	0.226924	0	0	0	0	0	13.3418	0	0	0	0	0.193553	0	0	0	0	0	0	0	0	0	0
	88	Long-term healthy group					Long-term healthy group	E11	0.0465739	0	0	0	0	0	0	0	0	0	0	0	0	0	0	0	0	0	1.89206	0	0	0	0	0	0	0	0	0	0.116435	0	0	0	0.186296	0	0	0.698609	0	0	0	0	0.244513
	86	Long-term healthy group					Long-term healthy group	E12	0	0	0	0	0	0	0	0	0	0	0	0	0	14.2574	0	0	0	0	7.92361	0	0	0	0	0	0	0	0	0	0	0	0	0	0	0	0	0	0	0.121902	0	0	0
	79	Long-term healthy group					Long-term healthy group	E13	0	0.275374	0	0	0	0	0	0	0.0393391	0	0	0	0	0	0	0	0	0.0429154	0	1.23382	0	0	0	0	0	0	0	0	0	0.221729	0	0	0	0	0	0	0	0	0.103712	0	0
	103	Long-term healthy group					Long-term healthy group	E14	0	2.3605	0	0	0	0	0	0	0	0	0	0	0	0	0	0.181274	0	0.0512295	0	0	0	0	0	0	0	0	0	0	0	0	0	0	0	0	0	0	0	0	0.0945776	0	0
	117	Long-term healthy group					Long-term healthy group	E15	0	0	0	0	0	0	0	0	0	0	0	0	0	0	0	0	0	0	0	0	0	0	0	0	0	0	0	0	0	0.4824	0	0	0	0	0	0	0	0	0	0	0
	85	Long-term healthy group					New-onset group	E16	0	0	0	0	0	0	0	0	0	0	0.176455	0	0	0	0	0	0	0	0	0	0	0.0226224	0.122161	0	0	0	0.244322	0.809881	0	0	0	0	0.307664	0.266944	0	0.628902	0	0	0	0	0
	53	Long-term healthy group					New-onset group	E17	0	0	0	0	0	0	0.297518	0	0	0	1.75121	0	0	0	0	0.384137	0	0	0	0	0	0	0.0941513	0	0	0.0828532	0.199601	0	0	0.0451926	0	0.188303	0	0	0.135578	0	0.210899	0.12428	0	0	0.0489587
	116	Long-term healthy group					New-onset group	E18	0	0	0	0	0	0	0	0	0	0	0	0	0	0.360788	0	0	0.213624	0	0.498457	0	0.403513	0	0	0	0	0	0.066461	0	0	0	0.811773	0	0	0	0	0.132922	0	0	0	0	0
	93	Long-term healthy group					New-onset group	E19	0	0	0	0	0	0	0	0	0.256273	0	0	0.292032	0	0	0	0	0	0	0	0	0	0	0	0	0	0	0	0	0	0	0	0	0	0	0	0	0	0	0	0	0
	100	Long-term healthy group					Long-term healthy group	E20	0.042684	0	0	0	0	0	0	0	0	0	0	0	0	0	0	0	0	0	2.95373	0	0	0	0	0	0	0	0	0	0	0	0	0.337203	0	0	0	1.34454	0	0.204883	0	0	0.217688
	61	Long-term healthy group					Long-term healthy group	E21	0	0	0	0	0	0	0	0.188713	0	0.152768	0	0	0	0	0	0	0	0.0179727	2.56111	0	0	0	0	0	0	0	0	0.17074	0	0	0	0	0	0	0	1.54116	0	0	0	0	0
	96	Long-term healthy group					New-onset group	E22	0	0	0	0	0	0.0762852	0	0	0	0	0.53068	0	0	0	0	0.537313	0	0	3.33002	0	0	0	0	0	0	0	0	0	0.129353	0	0	0	0.15257	0.092869	0	0	0	0.295191	0	0.225539	0
	95	Long-term healthy group					Long-term healthy group	E23	0	0	0	0	0	0	0	0	0	0	0	0	0	0	0	0	0	0.269386	0	0	0	0	0	0	0	0	0.372009	0	0	0	0	0	0	0	0	0	0	0	0	0	0.186005
	116	Long-term healthy group					Long-term healthy group	E24	0	0	0	0	0	0	0	0	0	0	0	0	0	0	0	0	0	0	0	4.67576	0	0	0	0	0	0	0	0	0	0	0	0	0	0	0	0	0.0528933	0.55009	0	0	0
	75	Long-term healthy group					Long-term healthy group	E25	0	0	0	0	0	0	0	0	0	0.017316	0	0	0	0	0	0	0	0.0519481	0.648114	0	0.0494743	0	0	0	0	0	0	0	0.0272109	0	0.509586	0.0420532	0	0	0	0.756957	0	0	0	0	0
	79	Long-term healthy group					Long-term chronic insomnia group	E26	0	0	0	0	0	0.0249387	0	0	0	0	0	0	0	0	0	0	0	0	0	0	0.0581903	0	0	0	0	0	0	0	0	0	0	0	0	0	0	2.43152	0	0.0457209	0	0	0
	100	Long-term healthy group					Long-term chronic insomnia group	E27	0	0	0	0.147982	0.920378	0	0.0794052	0	0	0	0	0	0	0	0	0	0	0.147982	0	0	0	0	0	0	0.0577492	0	0	0	0	0	0.187685	0	0	0	0	0	0	0	0	0	0
	61	Long-term healthy group					Long-term chronic insomnia group	E28	0	0	0	0	0	0	0	0	0	0	0	0	0.407581	0	0	0	0	0	0	0	0	0	0	0	0	0	0	0	0	0	0	0	0	0	0	0	0	0	0	0	0
	103	Long-term healthy group					Long-term healthy group	E29	0	0	0	0	0	0.0199521	0	0	0	0.195531	0	0	0	0	0	0	0	0	0	0	0	0	0.0438947	0	0	0	0	0	0	0.0638468	0	0.0558659	0	0	0.674381	0	0	0	0	0	0
	91	Long-term healthy group					Long-term healthy group	E30	0	0	0	0	0	0.0456868	0	0	0	0.0539934	0	0	0	0	0	0	0	0	0	0	0.398721	0	0	0	0	0	0	0	0	0	0	0.282427	0	0	0	0	0.170287	0	0	0	0
	76	Long-term healthy group					Long-term healthy group	E31	0	0	0	0	0	0	0	0	0	0	0	0	0	0	0	0	0	0	0	0	2.72739	0	0	0	0	0	0	0	0	0.561522	2.74968	0	0	0	0	0	0	0	0	0	0
	102	Long-term healthy group					Long-term healthy group	E32	0	0	0	0	0	0	0.104297	0	0	0	0	0	0	0	0	0	0	0.166875	0	0	0	0	0	0	0.0208594	0	0	0.0584063	0.0333751	0	0	0	0	0	0	0	1.8106	0	0	0	0.463079
	97	Long-term healthy group					Long-term healthy group	E33	0	0	0	0	0	0	0	0	0	0	0.894485	0	0	0	0	0	0	0	0	0	0	0	0.0890245	0	0	0.377295	0	0.195006	0	0	0	0	0.568061	0	0.237399	0	0	0	0	0	0.207724
	105	Long-term healthy group					Long-term healthy group	E34	0	0	0	0	0.0489218	0	0	0	0	0	0.274715	0	0	0.526851	0	0	0	0.0564483	0	0	0	0	0.395138	0	0	0	0	0	0	0.361269	0	0	0	0.173108	0.158055	0	0	0	0	0	0
	107	Long-term healthy group					Long-term healthy group	E35	0	0	0	0	0	0	0	0	0	0	0	0	0	0	0	0	0	0	0	0.114619	0.445376	0	0	0.0884202	0	0	0	0	0	0	0.180115	0.0851454	0	0	0	0	0.573094	0	0	0	0
	52	Long-term healthy group					New-onset group	E36	0	0	0	0	0	0	0	0	0	0	0	0	0	0	0	0	0	0	0	0	0	0.669449	0	0	0	0	0	0	0	0	0	0	0	0	0	0	0	0	0	0	0
	54	Long-term healthy group					Long-term healthy group	E37	0.0654217	0	0	0	0	0	0	0	0	0	0	0	0	1.54038	0.856429	0	0	0	0	0.0951588	0	0	0	0	0	0	0	0	0	0	0	0	0.107054	0	0	0	0	0	0	0.178423	0
	108	Long-term healthy group					Long-term healthy group	E38	0	0	0	0	0	0	0	0	0	0	0	0	0	0	0	0	0	0	0	0	0	0	0	0	0.00747887	0	0	0	0	0.0673099	0	0	0	0	0	0	0	0	0	0	0
	82	Long-term healthy group					Long-term healthy group	E39	0	0.0248633	0	0	0	0	0	3.85691	0	0	0	0	0.254848	0	0	0	0	0	0	0	0	0	0	0	0	0	0	0	0	0	0	0	0	0	0	0	0	0	0	0.170935	0
	47	Long-term healthy group					Long-term healthy group	E40	0	0	0	0	0	0	0	0	0	0	0	0	0	0	0	0	0	0.199938	0	0	0	0	0	0	0	0	0	0	0	0	0	0	0	0	0.59597	0.549831	0	0	0	0	0.184559
	97	Long-term healthy group					Long-term chronic insomnia group	E41	0	0.139043	0.166852	0.661846	0.194661	0	0	0	0	0	0	0	0	0	0	0	0	0	0	0	0	0	0	0.222469	0	0	0	0	0	0	0	0	0	0	0	0	0	0	0	0	0
	56	Long-term healthy group					Long-term healthy group	E42	0	0	0	0	0.66271	0	0	0	0	0	0	0.311185	0	0	0	0	0	0.230508	0	0	0	0	0	0	0	0	0	0	0	0.247796	0	0	0	0	0	0	0	0	0	0	0
	102	Long-term healthy group					Long-term chronic insomnia group	E43	0	0	0	0	0	0	0	0	0	0	2.17005	0	0	0	0	0.0421954	0	0.0301395	0	0	0	0	0	0	0	0	0.0904186	0	0	0	0	0.153712	0	0	0.346605	0.470177	0	0	0	0	0
	86	Long-term healthy group					Long-term healthy group	E44	0	0	0	0	0	0	0	0	0	0	0	0	0	0	0	0	0	0	0	0	0	0	0	0	0	2.32195	0	0	0	0	0	0	0	0.0320269	0	0	0	0	0	0	0
	111	Long-term healthy group					Recovery group	E45	0	0	0	0	0	0	0	0	0.0415887	0	0	0	0.47827	0	0	0.124766	0	0	0	0	0	0	0	0	0	0	0	0	0	0	0	0	0	0	0	0	0	0	0	0.138629	0
	75	Long-term healthy group					Long-term healthy group	E46	0	0	0	0	0	0	0	0	0	0	0.415571	0	0	0	0	0.494477	0	0	0	0	0	0	0	0	0.0157812	0	0.0420831	0	0	0	0	0	0	0	0	0	0	0.394529	0.0368227	0	0.178853
	94	Long-term healthy group					New-onset group	E47	0	2.80491	0.114253	0	0	0	0	0.502714	0	0	2.99343	0	0	0	0	0	0	0	0	0	0	0	0.0742645	0.131391	0	0	0	0.394173	0	0	0	0	0.125678	0	0	0	0	0.422736	0	0	0
	66	Long-term healthy group					Long-term healthy group	E48	0	0	0	0	0	0	0	0	0	0	0	0	0	0	0	0	0.115875	0	0	0.732329	0	0	0	0	0	0	0	0	0	0	0	0	0	0	0	0	0	0	0	0	0
	124	Long-term healthy group					Long-term healthy group	E49	0.0522213	0	0	0	0	0	0	0	0	0	0	0	0	0	0	0	0	0	0	0	0	0	0.0559514	0	0	0	0	0.447611	0	0	0	0.0298407	0	0.130553	0	7.46764	0	0	0	0	0.343168
	80	Long-term healthy group					Long-term healthy group	E50	0	0	0	0	0	0.0939918	0.187984	0	0	0.159063	0	0	0	0	0	0	0	0	0.603716	0	0.0469959	0	0	0	0	0	0	0	0	0	0	0	0	0	0	0	1.71354	0.0976068	0	0.0578411	0
	102	Long-term healthy group					Long-term healthy group	E51	0	0	0	0.32291	0	0	0	0	0	0	0	0	0	0	0	0	0	0	0	0	0	0	0	0	0	0	0	0	0	0	0	0	0	0	0	0	0	0	0.0764786	0	0
	97	Long-term healthy group					Long-term healthy group	E52	0	0	0	0	0	0	0	0	0	0	0.745965	0	0	0	0	0	0	0	0	0	0	0	0	0	0	0	0.101723	0	0	0	0	0	0	0	0	0	0	0	0	0	0.250916
	83	Long-term healthy group					Long-term healthy group	E53	0	0	0	0	0	0.116839	0	1.99601	0	0	0	0	0	0	0	0	0	0.0535514	0	0	0	0	0	0	0	0	0	0	0	0	0	0	0.0584197	0	0	0	0	0	0	0	0.155786
	87	Long-term healthy group					Long-term healthy group	E54	0	0	0	0	0	0	0	0	0.961689	0	0	0	0	0	0	0	0	0	2.08757	0	0	0	0	0	0	0	0	0	0	0	0	0	0	0	0	3.33073	0	0	0	0	0
	82	Long-term healthy group					Long-term healthy group	E55	0	0	0	0	0	0	0	0	0	0	0	0	0	13.8957	0	0	0	0	0	0	0	0	0	0	0	0	0	0	0	0	0	0	0	0	0	0	0	0	0	0	0
	23	Long-term healthy group					Long-term healthy group	E56	0	0.0439001	0	0	0	0	0	0	0	0	0	0	0.14926	0	0.399491	0	0.16243	0	0	0	0	0	0	0	0	0	0	0	0	0	0	0	0.280961	0	0	0	0	0	0	0	0
	70	Long-term healthy group					Long-term healthy group	E57	0	0.0916281	0	0.298997	0	0	0	0	0	0	0	0	1.15258	0	7.60513	0	0	0	0	0	0	0	0	0	0	0	0	0	0	0	0	0	0	0	0	0	0	0	0	0.115741	0
	96	Long-term healthy group					Recovery group	E58	0	0	0.0159674	0	0	0	0	0	0	0	0	0	0	0	0	0	0	0	0	0	0	0	0	0.0439104	0	0	0	0	0	0	0	0	0	0	0	0	0	0	0	0	0
	101	Long-term healthy group					Recovery group	E59	0	0	0	0	0	0	0	1.1335	0	0	0	0	0	0	0	0	0	0	0	0	0	0.602735	0	0	0	0	0	0	0	0	0.121447	0	0	0	0	0	0	0	0	0.287873	0
	74	Long-term healthy group					New-onset group	E60	0	1.14509	0	0	0	0.0309483	0	0	0	0	1.94355	0	0	0	0	0	0	0	0	0	0	0	0.0618965	0	0	0	0.191879	0	0	0.129983	0	0	0	0	0	0	0	0	0	0	0
	117	Long-term healthy group					Long-term healthy group	E61	0	0	0	0	0	0	0	0	0	0	0	0	0.621394	0	0	0	0	0	0	0	0	0	0	0	0	0	0	0	0.184939	0	1.37224	0	0	0	0	0	0	0	0	0	0.0776742
	70	Long-term healthy group					Recovery group	E62	0	0	0	0	0	0	0	0	0	0	0	0	0	0	0	0	0	0	0	0	0	0	0	0	0.0876956	0	0	0	0	0	0	0	0	0	0	0	0	0	0	0	0
	76	Long-term healthy group					Long-term healthy group	E63	0	0	0	0	0	0	0.22017	0	0	0	1.53582	0	0	0	1.33713	0.12351	0	0	0	2.59908	0	0	0.456449	0	0	0	0	0	0	0	0	0	0	0	0	0	0	0	0	0	0
	58	Long-term healthy group					Long-term healthy group	E64	1.12653	0	0.00533903	0	0.0961025	0.0587293	0.122798	0	0	0.480513	0	0	0	0	2.07154	0	0	0	0	0	0	0	0	0.0427122	0	0	0	0	0	0	0	4.378	0.154832	0	0	0	0	0	0	0	0
	87	Long-term healthy group					New-onset group	E65	0	0	0	0	0	0.0242964	0	0	0	0	0	0	0	0	0	0	0	0.105284	0	0	0	0	0	0	0	0	0	0.166026	0.0566916	0.0971857	0	0.668151	0	0	1.01235	0	0.635756	0	0	0	0
	87	Long-term healthy group					Long-term healthy group	E66	0	0	0	0	0	0	0.098683	0	0	0	0	0	0	0	0	0	0	0.060728	0	0	0	0.19357	0	0	0	0	0	0	0	0.330208	0	0	0	0	0	0	0	0	0	0	0
	92	Long-term healthy group					Long-term healthy group	E67	0.649954	0	0	0	0	0	0	0	0	0	0.673166	0	0	0	0	0	0	0	0	0	0	0	0	0	0	0	0	0	0	0	0	0	0	0	0	0	0	0	0	0.179898	0
	62	Long-term healthy group					Long-term chronic insomnia group	E68	0	0	0	0	0	0	0	0	0	0	0	0	0.189139	0	0	0	0	0	0	0	0	0	0	0	0	0	0	0	0	0	0	0	0	0	0	0	0	0	0	0	0
	59	Long-term healthy group					Long-term healthy group	E69	0	0	0	0	0	0	0	0	0	0	0	0	0.212134	2.96988	0	0	0	0	0	0	0	0	0	0	0.0636402	0	0	0	0	0	0	0	0	0	0	0	0	0	0	0	0
	104	Long-term healthy group					Long-term healthy group	E70	0.183831	0	0.00427515	0	0	0	0.316361	0	0	0	1.17994	0	0	0	0	0	0.513018	0	0	0	0	0	0	0	0	0	0	0	0	0	0	0	0.200932	0	0	0	0	0	0	0	0
	67	Long-term healthy group					Long-term healthy group	E71	0	0	0	0.0570838	0	0	0	0	0	0	0	0	0	1.70164	0	0	0	0	0.41046	0	0	0.0788301	0	0	0	0	0	0	0	0	0	0	0	0	0	0.184843	0	0	0	0	0
	83	Long-term healthy group					Long-term healthy group	E72	0	0	0	0	0	0.033527	1.08963	0	0	0	0	0.122932	0	0	0	0	0	0	0	0	0	0	0	0	0	0	0	0	0	0	0	0	0	0	0	0	0	0	0	0	0.139696
	86	Long-term healthy group					Long-term healthy group	E73	0.150901	0	0	0	0	0.0330095	0	0	0.0282939	0.132038	0	0	0	0	0	0	0	0	0	0	0	0	0	0	0	0	0	0	0	0	0	0	0.447986	0.650759	0.933698	0	0	0	0	0	0
	53	Long-term healthy group					Long-term chronic insomnia group	E74	0	0.19282	0	0	0	0	0.243861	0	0	0.487722	0	0	0	0	0	0	0	0	0	0	0	0	0	0	0	0	0	0	0.0737254	0	0	0	0.465037	0	0	0	0	0	0.124766	0	0
	105	Long-term healthy group					Long-term healthy group	E75	0	0	0	0	0	0	0	0	0	0.0916644	0	0	0	0	0	0	0	0	0	0.31639	0	0	0	0	0	0.177415	0	0	0	0.0384399	0	0	0	0	0	0	0	0	0	0	0
	99	Long-term healthy group					Long-term healthy group	E76	0	0	0	0	0	0	0	0	0	0	0.63002	0	0	6.2897	0	0	0	0	0	0	0	0	0.267759	0	0	0	0	0	0	0.0577519	0	0	0	0	0	0	0.257258	0	0	0	0
	88	Long-term healthy group					Long-term chronic insomnia group	E77	0	0	0.124459	0	0	0	0	0	0	0.0592663	0	0	0	0	0	0	0	0	0	3.43744	0	0.0355598	0	0.894921	0.0414864	0	0	0	0	0	0	0	0	0	0	0	0	0	0	0	0
	63	Long-term healthy group					Long-term healthy group	E78	0	0	0	0	0	0	0	0	0	0	0	1.0742	0.0706714	0	0	0	0	0	0	0	0	0	0	0	0	1.08551	0	0	0	0	0	0	0	0	0	0	0	0	0	0	0
	93	Long-term healthy group					Long-term healthy group	E79	0	0	0	0	0	0	0	0	0	0	0	0	0	0	0	0	0	0	0	0	0	0	0	0	0	0	0	0	0	0	0	0	0	0	0	0	0	0	0	0	0
	65	Long-term healthy group					Long-term healthy group	E80	0	0	0	0	1.54687	0	0	0	0	0	0	0	0	0	0	0	0	0	0	0	0	0	0	0	0	0	0	0	0	0	0	0	0	0	0	0	0	0	0	0.414031	0
	116	Long-term healthy group					New-onset group	E81	0	0	0	0	0	0	0	0	0	0	0	0	0	0	0	0	0	0	0	0	0	0.0647539	0	0	0	0	0	0	0	0	0	0	0	0	0	0	0	0.263997	0	0	0
	45	Long-term healthy group					Long-term healthy group	E82	0	0	0	0	0	0	0	0	0.13507	0	0	0	0	0	0	0	0.13507	0	0	0	0	0	0	0	0.0385914	0.916546	0	0	0	0	0	0	0	0	0	0	0	0	0.410034	0.487217	0
	107	Long-term healthy group					Long-term healthy group	E83	0	0	0	0	0	0	0	0	0	0	0	0.141912	0	0	0	0	0.261017	0.0430805	0	0	0	0	0	0	0	0	0	0	0.157117	0	0	0	0	0	0	0	0	0	0	0	0
	67	Long-term healthy group					Long-term healthy group	E84	0	0	0.0046681	0	0	0	0	0	0	0	0	0	0.200728	0	0	0.681542	0	0	0	0	0	0	0	0.0886939	0	0	0	0	0	0	0	0	0	0	0	0	0	0	0	0.317431	0
	103	Long-term healthy group					New-onset group	E85	0	0	0	0	0	0	0.220228	0	0.0660684	0	0	0	0	0	0	0	0.0467984	0	0	0	0	0	0	0	0	0	0	0	0	1.37367	0	0.0220228	0	0	0	0	0	0	0	0	0.173429
	76	Long-term healthy group					Long-term healthy group	E86	0.328874	0	0	0	0	0	0	0	0	0.191103	0	0	0	0	0	0	0	0.0755522	0	0	0	0	0	0	0	0	0	0	0.14666	0	0	0.0444425	0	0	0	0	0	0	0	0	0
	68	Long-term healthy group					Long-term healthy group	E87	0	0	0	0	0	0	0	0	0	0	0	0	0	0	0	0	0	0	0	0	0	0	0	0	0	0	0	0	0	0	0	0	0	0	0	0	0	0	0	0.122374	0
	99	Long-term healthy group					Long-term healthy group	E88	0	0	0	0	0	0	0	0	0	0	0	0	0	0	0	0	0	0	0	0	0	0.673922	0.0349441	0	0	0	0	0	0	0	0	0	0	0	0	0	0	0	0	0	0
	90	Long-term healthy group					Long-term chronic insomnia group	E89	2.23205	0	0	0	0	0.0660972	0.544031	0	0	0	0	0	0	0	0	0	0	0	0	0	0	0	0.223714	0	0	0	0	0	0.0305064	0.0966036	0	0	0	0	0	0	0	0	0	0	0
	80	Long-term healthy group					Long-term healthy group	E90	0	0	0	0	0	0	0	0	0	0	0	0	0.738136	0	0	0	0.0911815	0	0	0	0	0	0	0	0.169337	0	0	0	0	0	0	0	0	0	0	0	0	0	0	0	0
	90	Long-term healthy group					Long-term healthy group	E91	0	0	0	0	0	0	0.0956645	0	0	0	0	0	0	0	0	0.665825	0	0	0	0	0	0	0	0	0	0	0	0	0.218115	0	0	0	1.49619	0.153063	0	0	0	0	0	0	0
	127	Long-term healthy group					Long-term healthy group	E92	0	0.0548824	0	0	0	0	0	0	0	0	0	0	0	0	0	0	0	0	0.755689	0	0	0	0	0	0	0	0.0633259	0	0	0	0	0	0	0	0	0	2.46971	0	0.0886562	0	0
	116	Long-term healthy group					Long-term healthy group	E93	0	0	0	0	0	0	0	0	0	0	0	0.077744	0	0	0	0	0	0	0	0	0	0	0	0	0	0	0	0	0	0	0	0	0	0	0	0	0	0	0.0636087	0	0
	69	Long-term healthy group					Long-term healthy group	E94	0	0	0	0	0	0	0	0	0	0	0	0	0	0	0	0	0	0	0	0	0	0	0	0	0	0	0	0	0	0	0	0	0	0	0	0	0	0	0	0	0
	99	Long-term healthy group					Long-term healthy group	E95	0	0	0	0	0	0	0	0	0	0	0	0	0	0.0110278	0	0	0	0	0	0	0	0	0	0	0	0	0	0	0	0	0.0551389	0	0	0	0	0	0	0	0	0	0
	70	Long-term healthy group					New-onset group	E96	0	0	0	0	0	0	0	0	0	0	0	0	0	0	0.109769	0	0	0	0	0	0	0	0	0	0	0	0	0	0	0	0	0	0	0	0	3.35765	0	0	0	0	0
	74	Long-term healthy group					Long-term chronic insomnia group	E97	0	0	0	0	0	0	0	0	0	0	0	0	0	0	0	0	0	0	0	0	0	2.37532	0	0	0	0	0	0	0	0	0	0	0	0	0	0	0	0	0	0	0
	67	Long-term healthy group					Long-term healthy group	E98	0	0	0	0	0	0	0	0	0.0532584	0.0823085	1.37019	0	0	0	0	0	0	0	0	0	0	0	0	0	0.0484168	0	0	0	0.0532584	0	0	0	0	0	0	0	0	0	0	0	0
	82	Long-term healthy group					Long-term healthy group	E99	0	0	0	0	0	0	0	0	0.011612	0	0	0	0	0	1.91308	0	0	0	0	0	0	0	0	0	0.0406421	0.255465	0	0	0	0	0	0	0	0	0	0	0	0	0	0	0
	86	Long-term healthy group					New-onset group	E100	0	0	0	0.214148	0	0	0	0	0	0.766786	0	0	0	0	0	0	0	0	6.55568	0.518099	0	0	0.13816	0	0	0	0	0	0	0	0	0	0	0	0	2.85991	0	0	0	0	0
	76	Long-term healthy group					Long-term healthy group	E101	0	0	0.0105555	0	0	0	0	0	0	0.176804	0	0	0	0	0	0	0	0	0	0	0	0	0	0.118749	0	0	0	0	0	0	0	0	0	0	0	0	0	0	0	0.0343053	0
	118	Long-term healthy group					Long-term healthy group	E102	0	0	0	0	0	0	0	0	0	0.0615385	0	0	0	0	0	0	0	0	0	0	0	0	0.161538	0	0	0.615385	0	0	0	0	0	0	0	0	0	0	1.27692	0	0	0	0
	73	Long-term healthy group					Long-term healthy group	E103	0	0	0	0	0	0	0	0	0	0	0	0	0	0	0	0	0	0	0	0	0	1.11072	0	0	0	0	0	0	0	0	0	0	0	0	0	0	0	0	0	0	0
	66	Long-term healthy group					Long-term healthy group	E104	0	0	0	0.218714	0	0	0	0	0	0	0	0	0	0	0.114112	0	0	0	0	0	0	0	0	0	0	0	0.599087	0	0	0	0	0	1.6356	0.171168	0	0	0	0	0	0	0
	83	Long-term healthy group					New-onset group	E105	0	0	0	0	0	0	0	0	0	0	0	0	0	0.177596	0.255009	0	0	0	0.496357	0.523679	0	0	0.0865209	0	0	0	0.122951	0	0	0	0	0	0	0	0	0	1.96721	0	0	0	0
	81	Long-term healthy group					New-onset group	E106	0	0	0.083682	0	0	0	0	0	0	0	0	0	0	0	0	0	0	0	0	0	0.349281	0	0	0.101874	0	0	0	0	0	0	0	0.0582136	0	0	0	0	0	0	0.120065	0	0
	79	Long-term healthy group					New-onset group	E107	0	0	0	0.959447	0	0.094829	0	0	0	0	0	0	0	0	0	0	0	0	0	0	0	0	0	0	0	0	0	0	0	0	0	0	0	0	0	0	0.111564	0	0.172924	0	0
	93	Long-term healthy group					Long-term healthy group	E108	0.147044	0	0	0	0	0	0	0	0	0	0	0	0	0	0	0	0	0.117636	0	0.142143	0	0	0.225468	0	0	0	1.79884	0	0	0.26468	0	0	0.117636	0	0	0	0.308793	0	0	0	0
	57	Long-term healthy group					Long-term healthy group	E109	0	0	0	0	0	0	0	0	0	0.118149	0	0	0	0	0	0.657523	0	0	0	0	0.636975	0	0	0	0	0	0	0	0	0	0	0	0	0	0	0	0	0	0	0.123286	0
	59	Long-term healthy group					Long-term healthy group	E110	0	0	0	0	0	0	0	0	0	0	0	0	0	0	0	0	0	0	0	0	0	0	0	0	0	0	0	0	0	0	0	0	0	0	0	0	0	0	0	0	0.118931
	85	Long-term healthy group					Long-term healthy group	E111	0.127494	0	0	0	0	0	0.388027	0	0.0886918	0.2051	3.50887	0	0	0	0	0.138581	0	0.0831486	0	0	0	0	0	0	0	0	0	0	0.0776053	0	0	0	0	0.121951	0.299335	0	0	0	0	0	0.293792
	101	Long-term healthy group					Long-term healthy group	E112	0	0	0	0	0	0	0	0	0	0	0	0	0	0	0	0	0	0	0	0	0.0193078	0	0	0	0	0	0	0	0	0	0	0	0	0	0	0	0	0	0	0	0
	46	Long-term healthy group					Long-term chronic insomnia group	E113	0	0	0	0	0	0	0	0	0	0	0	0.521336	0	0	0	0	0	0	0	0	0	0	0	0	0	0	0	0	0	0	0	0	0	0	0	0	0	0	0	0	0
	56	Long-term healthy group					Long-term chronic insomnia group	E114	0	1.61458	0	0	0	0	0	0	0.706783	0	0	0	0	0	0	0.525224	0	0	0	0	0	0	0	0	0	0	0	0	0	0	0	0	0	0	0	0	0	0	0	0	0
	77	Long-term healthy group					Long-term healthy group	E115	0	0	0	0	0	0	0	0	0	0	0.215681	0	0	0	0.0422905	0	0	0.0592066	0	0.148017	0	0	0	0	0	0	0.283346	0	0.0126871	0	0	0.143788	0	0.0761228	0	0	0.862725	0	0.148017	0	0
	69	Long-term healthy group					Long-term healthy group	E116	0	0	0	0	0	0	0	0.0849979	0	0	0	0	0	0	0.244369	0	0	0	0	0	0	0	0	0	0	0	0	0	0	0	0	0	0	0	0	0	0	0	0	0	0
	88	Long-term healthy group					Long-term healthy group	E117	0	0	0	0	0	0	0	0	0	0	0	0	0	0	0	0	0	0	0	0	0	0	0	0	0	0	0.179035	0	0	0	0	0	0	0	0	0	0	0	0	0	0
	86	Long-term healthy group					New-onset group	E118	0	0	0.118522	0	0.635707	0	0	0	0.404051	0	0	0.177783	0	0	0	0	0.290917	0	0	0	0	0	0	0.123909	0	2.86607	0	0	0.0484862	0	0	0	0	0	0	0	0	0	0	0	0
	61	Long-term healthy group					Long-term healthy group	E119	0	0	0	0	0	0	0	0	0	0	0	0	0	0	0	0	0	0	0	0	0	0	0	0	0.0371136	0	0	0	0	0	0	0	0	0	0	0	0	0	0	0.307513	0
	121	Long-term healthy group					Long-term healthy group	E120	0	0	0	0.459609	0	0	0	0.334969	0	0	0	0	0	0	1.1685	0.12464	0	0	0	0	0	0	0.0623199	0	0.0778998	0	0.0701098	0	0.01558	0	0	0	0.21033	0	0	0	0	0	0	0	0
	86	Long-term healthy group					Long-term healthy group	E121	0	0.492891	0	0	0	0	0	0	0	0.189573	0	0	0	0	0	0	0	0	0	0	0	0	0	0	0	0	0	0	0	0	0	0	0	0	0	0	0	0	0	0	0
	95	Long-term healthy group					Long-term healthy group	E122	0	0	0	0	0	0	0	0	0	0	0	0	0	0	0	0.247642	0	0	0	0	0	0	0	0	0	0	0	0	0	0	0.188679	0.0550314	0	0	0	0	0	0	0	0	0
	150	Long-term healthy group					Long-term healthy group	E123	0	0	0	0	0	0.018357	0	0	0	0	3.59798	0	0	0	0	0	0	0	0	0	0	0	0	0	0	0	0.37173	0	0	0	0	0	0	0	0	0	0	0	0	0	0
	72	Long-term healthy group					Long-term healthy group	E124	0	0	0.0098044	0	0	0	0	0	0	0	0	0	0	2.12756	2.12756	0.0637286	0	0	0	0	0	0	0	0.0882396	0	0	0	0	0	0	0	0	0	0	0	0	0	0	0	0	0.0686308
	79	Long-term healthy group					Long-term healthy group	E125	0	0	0	0.891274	0	0	0	0	0.0393933	0	0	0	0	0	0	0	0	0	0	0	0	0	0	0	0	0	0	0	0	0	0	0	0	0	0	0	0	0	0.201891	0	0
	87	Long-term healthy group					Long-term healthy group	E126	0	0	0	0	0	0	0	0	0	0	0	0	0	0	0	0	0	0	0	0	2.81061	0	0	0	0	0.462925	0	0	0	0	0	0.892783	0	0	0	0	0	0	0.347194	0	0
	105	Long-term healthy group					Long-term healthy group	E127	0	0	0	0	0	0	0	0	0	0	0	0	0	0	0.618456	0.243487	0.934989	0	0	0	0	0	0	0	0	0	0	0	0	0	0	0	0	0	0	0	0	0	0.141222	0	0
	110	Long-term healthy group					New-onset group	E128	0	0	0	0	0	0	0	0	0	0	0	0	0	0	0	0	0	0	0	0	0.715564	0	0	0	0	0	0	0	0	0	0	0	0	0	0	0	0	0	0	0	0
	101	Long-term healthy group					New-onset group	E129	0	0	0	0	0	0	0.100588	0	0	0	0	0.281648	0	0	0	0	0	0	0	0	0	0	0	0	0	0	0	0.115677	0	0	0	0	0	0	0	0	0.689031	0	0.120706	0	0
	86	Long-term healthy group					Long-term healthy group	E130	0	0.129555	0	0	0	0	0	0	0.672065	0	0	0	0	0.0323887	0	0	0	0.137652	0	0	0	0	0	0	0	0	0	0	0	0	0	0	0	0	0.356275	0	0	0	0	0	0
	98	Long-term healthy group					Long-term healthy group	E131	0	0	0.0806931	0.53937	0	0	0	0	0	0	0	0	0.416207	0	0	0	0	0	0	0	0	0.191115	0	0.178374	0	0	0	0	0	0	0	0	0	0	0	0	0	0	0	0	0
	92	Long-term healthy group					Long-term healthy group	E132	0	0	0.0520671	0	0	0	0	0	0	0	0	0	0	0	1.39887	0.111076	0.617862	0	0	0	1.49259	0	0	0.107605	0	0.437363	0	0	0	0	0	0	0	0	0	0	0	0	0	0	0
	110	Long-term healthy group					Long-term healthy group	E133	0	0.0303453	0	0.952843	0	0	0	0	0	0	0	1.72361	0	0	0	0.631183	0	0	1.42623	0	3.50792	0	0	0	0	0	0	0	0	0	0	0	0	0	0	0	0	0	0	0	0
	80	Long-term healthy group					Recovery group	E134	0	0.0291439	0	0	0	0.0400729	0	0	0.120219	0	1.97814	0	0	0	0	0	0	0	0	0	0	0.0510018	0	0	0	0	0	0	0	0	0	0	0.251366	0	1.57741	2.64117	0	0	0.0837887	0	0.134791
	81	Long-term healthy group					Long-term healthy group	E135	0	0	0.0500156	0	0	0.0187559	0	0	0	0	0	0	0	0	0	0	0	0	0	0	0	0	0	0	0	0	0	0	0	0	0	0	0	0	0	0	0	0	0	0	0
	121	Long-term healthy group					Long-term healthy group	E136	0	0	0	0	0	0	0	0	0	0	0	0	0	0	0	0	0	0	0	0	0	0.17969	0	0	0	0	0	0	0	0	0	0	0	0	0	0	0	0	0	0	0
	86	Long-term healthy group					New-onset group	E137	0	0	0	0	0	0	0	0.5035	0	0	0	0	0	0	0	0	0	0	0	0	0	0	0	0	0	0	0	0	0	0.0614024	0	0	0	0.0736829	0	0.0450284	0	0	0	0	0
	87	Long-term healthy group					New-onset group	E138	0	0	0	0	0.0234302	0	0	0	0	0	0	0	0.132771	0	0.0898157	0	0.460794	0	0	0	0	0	0	0	0	0	0.0312402	0	0	0.558419	0	0	0.0624805	0	0	0	0	0	0	0	0
	85	Long-term healthy group					Long-term healthy group	E139	0	0	0	0	0	0	0.084467	0	0	0.0622388	0	0	0	0	0	0	0	0	3.48982	0	0	0	0	0	0	0	0	0	0	0	0	0	0	0	0	1.65377	0	0	0	0	0
	38	Long-term healthy group					Long-term healthy group	E140	0	0	0	0	0	0	0	0	0	0	0.572923	0	0	0	0	0	0	0	0	0	0	0.0498194	0	0	0	0	0	0	0	0.0332129	0	0	0	0	0	0	0	0	0.15361	0	0
	65	Long-term healthy group					Long-term healthy group	E141	0	0	0	0.293749	0	0	0	0	0	0	0	0	0	0	0.568237	0	0	0	0	0	0	0	0	0	0	0	0	0	0	0	0	0	0	0	0	0	0	0	2.23924	0	0
	81	Long-term healthy group					Long-term healthy group	E142	0	0	0	0	0	0	0.351942	0	0.382282	0.582524	0.115291	0	0	0	0	0	0	0	0	0	0.0424757	0	0	0	0	0	0	0	0	0	0	0.29733	0	0	0	0	0.0606796	0	0	0	0
	72	Long-term healthy group					Long-term healthy group	E143	0	0	0	0	0	0	0	0	0	0	0	0	0	0	0	0	0	0	0	0	0	0	0	0	0	0	0	0	0	0	0	0	0	0	0	0	0	0	0	0	0
	84	Long-term healthy group					Long-term healthy group	E144	0	0	0	0	0	0	0	0	0	0	0	0	0	0	0	0	0	0	0	0.030021	0	0	0	0	0	0	0	0	0	0	0	0	0	0	0	0	0	0	0	0	0
	114	Long-term healthy group					Long-term healthy group	E145	0	0	0	0	0	0	0	0	0	0	0	0	0	0	0	0	0	0	0	0	0	0.502481	0	0	0	0	0	0	0	0	0	0	0	0	0	0	0	0	0	0	0
	35	Long-term healthy group					Long-term healthy group	E146	0	0	0	0	0	0	0	0	0	0	0	0	0	0	0	0	0	0	0	0	0	0	0.160457	0	0	0	0.1404	0	0	0	0	0.165472	0	0.1404	0	0	0	0	0	0	0
	73	Long-term healthy group					Long-term healthy group	E147	0	0	0	0	0.214977	0.0179147	0	0	0	0	0	0	0	0	0	0	0	0.367252	0	0	0	0	0	0	0	0	0	0.367252	0	0	0	0	0	0	0	0	0.152275	0	0	0	0
	71	Long-term healthy group					Recovery group	E148	0	0	0	0	0	0.00800576	0	0	0	0	0	0	0	0	0	0	0	0	0	0	0	0	0	0	0	0	0	0	0	0	0	0	0	0.0800576	0	1.68922	0	0	0.328236	0	0
	62	Long-term healthy group					New-onset group	E149	0	0	0	0	0	0	0	0	0	0	0	0	0	0	0	0.105316	0	0	5.24072	0	3.17954	0	0	0	0	0	0	0	0	0.220662	0	0	0	0	0	0	0	0	0	0	0
	105	Long-term healthy group					Long-term healthy group	E150	0	0	0.0458628	0	0	0	0	0	0	0	0	0	0	0	0	0	0	0.0267533	0	0	0.0840818	0	0	0.175807	0.0152876	4.53659	0.0267533	0	0	0	0.0573285	0	0	0	0	0	0	0	0	0.133766	0
	86	Long-term healthy group					Long-term healthy group	E151	0	0	0	0	0	0	0	0.703149	0	0	0	0	0	0	0	0	0	0	26.1999	0	0	0	0	0	0	0	0	0	0	0	0	0	0	0	0	0	0	0.214002	0	0.160501	0
	91	Long-term healthy group					Long-term healthy group	E152	0	0.771046	0	0.236035	0	0	0	0	0	0	0	0	0	0	0	0	0	0	0	0	0	0	0	0	0	0	0	0	0	0	0	0	0	0	0	0	0	0	0	0	0
	59	Long-term healthy group					New-onset group	E153	0	4.44995	0.138872	0	0	0	0	0	0	0	0	0	0	0	0	0	0	0	0	0	0	0	0	0.0966067	0	0	0.0362275	0	0	0	0	0	0	0	0	0	0	0	0.187175	0	0
	65	Long-term healthy group					Long-term healthy group	E154	0	0	0	0	0	0	0	0	0	0	0	0	0	0	0	0	0	0	0	0	0.296681	0	0	0	0	0.597997	0	0	0	0	0.644354	0	0	0	0	0	0	0	0	0	0
	85	Long-term healthy group					Long-term chronic insomnia group	E155	0	0	0	0	0	0	0	0	0	0	0	0	0	0	0	0	0	0	0	0	0	0	0	0	0	0	0	0	0	0	0	0	0	0	0	0	0	0	0	0	0
	111	Long-term healthy group					Long-term healthy group	E156	0	0	0	0	0	0	0	0	0	0.0846945	0	0	0	0	0	0	0	0	0	0	0	0	0	0	0.0120992	0	0	0	0	0	0	0.15729	1.27647	0	0	0	1.76044	0	0	0	0
	72	Long-term healthy group					New-onset group	E157	0	0	0	0	0	0	0	0	0	0	0	0	0	0	0	0	0	0	0	0	0	0	0	0	0	0.0735786	0	0	0	0	0	0	0	0	0	0	0	0	0.220736	0.0869565	0
	118	Long-term healthy group					Long-term healthy group	E158	0	0	0	1.23649	0	0	0	0	0	0	0	0	0	0	0	0	0	0	0	0	0	0	0	0	0	0	0	0	0	0	0	0	0	0	0	0	0	0	0	0	0
	77	Long-term healthy group					Long-term healthy group	E159	0	0	0	0	0.234439	0	0	0	0	0	0	0	0	0	0	0	0	0	0	0	0	0	0	0	0	0	0	0	0	0	0	0	0	0	0	0	0	0	0	0.433712	0
	100	Long-term healthy group					Long-term healthy group	E160	0	0	0	0	0	0	0	0	0	0	0	0	0	1.52734	0	0	0	0	0	0	0	0	0	0	0	0	0	0	0	0	0	0	0	0	0	0	0	0	0.203344	0	0
	110	Long-term healthy group					Long-term healthy group	E161	0	0	0	0	0	0	0	0.733657	0	0	0	0	0	0	0	0.17709	0	0	0	0	0	0	0	0	0.0708359	0	0	0	0	0	0	0	0	0	0	0	0	0	0	0	0
	73	Long-term healthy group					Recovery group	E162	0	0	0	0	0	0	0	0	0	0	0	0	0	0	0	0	0	0	0	0	0	0	0	0	0	0	0	0	0	0	0	0	0	0	0	0	0	0	0	0	0
	93	Long-term healthy group					New-onset group	E163	0	0	0	0	0.732855	0	0	0	0	0	0	0	0	0	0	0	0	0	0	0	0	0	0	0	0	11.5438	0	0	0	0	0	0	0	0	0	0	0	0	0	0	0
	63	Long-term healthy group					Long-term healthy group	E164	0	0	0	0	0	0	0	0	0.167906	0	0	0	0	0	0	0	0	0	0	0	2.87039	0	0	0	0	0	0	0	0	0	0	0	0	0	0	0	0	0	0	0	0
	102	Long-term healthy group					Long-term healthy group	E165	0	0	0	1.19308	0	0	0	1.06525	0	0	0	0	0	0	0	0	0.28229	0	0	0	0	0.12783	0	0	0	0	0	0	0	0.106525	0	0	0	0	0	0	0	0	0.292943	0	0
	62	Long-term healthy group					Recovery group	E166	0	0	0	0	0	0	0	0	0	0	0	0	0	0	0	0	0	0	0	0	0	0	0	0	0	0	0	0	0	0	0	0	0	0.112522	0	3.30333	0	0	0	0	0
	95	Long-term healthy group					Long-term healthy group	E167	0	0	0	0	0	0	0	0	0	0	0	0	0	0	0	0	0	0	0	0	0	0.135808	0	0	0	0	0	0	0	0	0	0	0	0	0	0	0	0	0	0.356496	0
	94	Long-term healthy group					Long-term healthy group	E168	0.05483	0	0	0	0.0897219	0	0	0	0	0.43864	0	0	0	0	0.737713	0	0	0	0	0	0	0	0	0	0	0	0.0498455	0	0.149536	0.254212	0	5.77211	0	0.174459	0	0	0.269166	0	0	0.05483	0.0797528
	87	Long-term healthy group					Long-term healthy group	E169	0	0	0	0	0.809817	0	0	0	0	0.123952	0	0.619758	0	0	0	0	0.0454489	0	0	0	0	0	0	0	0	0	0	0	0	0	0	0	0	0	0	0	0	0	0	0	0
	103	Long-term healthy group					Long-term healthy group	E170	0	0	0	1.11404	0	0	0	0	0.127193	0	0	0	0	0	0.342105	0	0.0833333	0	0	0	0	0	0	0	0	0	0	0	0	0	0.135965	0	0.0263158	0	0	0	0	0	0	0	0
	81	Long-term healthy group					Long-term healthy group	E171	2.23377	0	0	0	0	0	0	0	0	0	2.81108	0	0	0	0	0	0	0	0	0	0	0	0	0	0	0	0	0.133227	0	0	0	0	0.239808	0.821565	0.146549	0	0.124345	0	0	0	0
	98	Long-term healthy group					New-onset group	E172	0	0	0	0.028875	0	0	0	0	0	0	0	0	0	0	0	0	0	0	0	0	2.66228	0	0	0	0	0	0	0	0	0	0	0	0	0	0	0	0	0	0	0	0
	65	Long-term healthy group					Long-term healthy group	E173	0	0	0	0	0	0	0	0	0	0	0	0	0	0	0	0	0	0	0	0	0	0	0	0	0	0	0.243398	0	0	0	0.772788	0	0	0.103444	0	0	0	0	0	0.0730193	0
	125	Long-term healthy group					Long-term healthy group	E174	0	0	0	0	0.658013	0	0	0.776671	0	0	0	0	0	0	0	0	0	0	0	10.1794	0.183381	0	0	0	0	0	0	0	0	0	3.90493	0	0	0	0	0	0	0	0.215742	0	0
	82	Long-term healthy group					Long-term healthy group	E175	0	0	0	0	0	0	0	1.24318	0	0	0	0	0	0	0	0	0.293994	0	0	0	0	0	0	0	0	0	0	0	0	0	0	0	0	0	0	0	0	0	0	0	0
	118	Long-term healthy group					Recovery group	E176	0	0	0	0	0	0	0	0.13945	0	0	0	0.214539	0	0	0	0	0	0	0.368291	0	0.218114	0	0	0	0	0	0	0	0.0286051	0	0.0643616	0.100118	0	0	0	0.353989	0	0	0.168055	0	0
	69	Long-term healthy group					New-onset group	E177	0	0	0	0	0.0747726	0.0789266	0	0	0	0.0415403	0	0	0	0.47356	0	0	0	0.103851	0.27832	0	0	0	0	0	0	0	0	0	0	0.245088	0.31986	0.307398	0	0	0	0.108005	0.249242	0	0	0	0
	104	Long-term healthy group					Long-term healthy group	E178	0	0	0	0	0	0	0	0	0	0	0	0	0	0	0	0	0	0	0	0	0	0	0	0	0	0	0	0	0	0	0	0	1.61016	0	0	0	0	0.153872	0	0	0
	119	Long-term healthy group					New-onset group	E179	0	0	0	0	0	0.0368528	0	0	0	0	0	0.0829187	0	0	3.19698	0	0	0	0	0	0	0	0	0	0	2.93901	0	0	0	0	0	0	0	0	0	0	0	0	0	0	0
	86	Long-term healthy group					Long-term healthy group	E180	0.0552364	0	0	0	0	0	0.103108	0	0	0	0	0	0	0	0	0	0	0	0	0	0	0	0.235675	0	0	0	0.452939	0	0.0220946	0	0	0	0.184121	0.493445	0	0	0	0	0	0	0.0552364
	93	Long-term healthy group					Long-term healthy group	E181	0	0	0.139904	0	0	0	0	0	0	0	0	0	0	0.132131	0	0	0	0	0.427483	0	0	0	0	0.101042	0	0	0	0	0	0	0	0	0	0	0.699518	0	0	0	0	0	0
	140	Long-term healthy group					Long-term healthy group	E182	0	0	0	0	0.210271	0	0	0.471518	0	0.522493	0	0	0	0	0	0	0	0	5.42883	0	0	0	0	0	0	0	0	0	0	0	0	6.37186	0	0	0	0	0	0	0	0	0
	100	Long-term healthy group					Long-term healthy group	E183	0	0	0	0	0	0	0	0	0	0	0	0	0	1.09979	0	0	0	0	0	0	0	0	0	0	0	0	0	0	0.026824	0	0	0	0	0	0	0	0.429185	0	0	0	0
	47	Long-term healthy group					Long-term healthy group	E184	0.0420011	0	0	0	0	0	0	0	0	0	0	0	0	0	0	0.770021	0	0	0	0	0	0	0	0	0	0	0.126003	0	0.0420011	0	0	0	0	0	0	0	0	0	0	0	1.2647
	88	Long-term healthy group					New-onset group	E185	0	0	0	0	0	0	0	0	0	0	0	0	0	0	0	0	0	0	0	0	0	0	0	0	0.036523	0	0	0	0	0	0	0	0	0	0	0	0	0	0	0	0
	54	Long-term healthy group					Long-term healthy group	E186	0	0	0	0	0	0	0	0	0	0	0	0	0	0	0	0	0	0	0	0	0	0	0.273478	0	0	0	0	0	0	0	0	0	0.337484	0.192017	0	0	0	0	0	0	0
	107	Long-term healthy group					Long-term healthy group	E187	0	0	0	0	0	0	0	0	0	0	0	0	0.144319	0	0	0	0	0	0	0	0	0	0	0	0	0	0	0	0	0	0	0	0	0	0	0	0	0	0	2.72932	0
	81	Long-term healthy group					Long-term healthy group	E188	0	0	0	0	0.750239	0	0	0	1.03669	0	0	0	0	0	0	0	0	0	0	0	3.0487	0	0	0	0	0	0	0	0	0	0	0	0	0	0	0	0	0	0	0	0
	114	Long-term healthy group					Long-term healthy group	E189	0	0	0	0	0	0	0	0	0.486594	0	0	0	0	0.141112	0	0	0	0	0	0.656902	0	0	1.13863	0	0	0.379544	0	0	0	0	0.0437935	0	0	0	0	0	0	0	0	0	0
	69	Long-term healthy group					Long-term healthy group	E190	0	0	0	0	0	0	0.273548	0	0	0	0	0	0	0	0	0	0	0	0.743139	0	0	0	0.15957	0	0	0	0	0	0	0	0	0	0	0	0.164129	0.26443	0	0	0.191484	0	0
	69	Long-term healthy group					Long-term healthy group	E191	0	0.201585	0	0	0	0	0	0	0	0	0	0	0	0	0	0	0	0	0	0	0	0	0	0	0	0	0	0	0	0.820242	0	0	0	0	0	0	0	0	0	0	0
	81	Long-term healthy group					Long-term healthy group	E192	0	0	0	0	0	0	0	1.34713	0	0	0	0	0	0	0	0	0	0	0	0	0	0	0	0	0	0	0	0	0	0	0	0	0	0	0	0	0	0	0	0	0
	93	Long-term healthy group					Long-term healthy group	E193	0	0	0	0	0	0	0	0	0	0	0	0	0	0	0	0	0	0	0	0	0	0.382486	0	0	0	6.94011	0	0	0	0	0	0	0	0	0	0	0	0	0	0	0
	100	Long-term healthy group					Long-term healthy group	E194	0	0	0	0	0	0	0	0.401606	0	0	0	0	0	0	0	0	0	0	1.73	0	0	0	0	0	0	0	0	0	0	0	0	0	0	0	0	0	0	0	0	0	0
	107	Long-term healthy group					Long-term healthy group	E195	0	0	0.0389484	0	0	0	0	0	0	0	0	0	0	0	0	0	0	0	0	0	0	0.394352	0	0.170399	0	0	0	4.80526	0	0	0	0	0	0	0	0	0	0	0	0	0
	71	Long-term healthy group					Long-term healthy group	E196	0	0	0	0	0	0	0	0	0	0	0	0	0	0	0	0	0	0	0	0	0	0	0	0	0	2.27008	0	0	0	0.0360967	0	0	0	0	0	0	0	0	0	0	0
	120	Long-term healthy group					New-onset group	E197	0	0	0	0	0	0	0	0	0	0	0	0	0	0	0	0	0	0	0	0.878303	0	0	0	0	0	0	0	0	0	0	0	0	0	0	0	0	0	0	0	0	0
	75	Long-term healthy group					Long-term healthy group	E198	0	0	0	0	0	0	0	0	0	0	0	0	0	0	0	0	0	0	2.49267	0	0	0	0	0	0	0	0	0	0	0	0	0	0	0	0	0.293255	0	0	0	0	0
	53	Long-term healthy group					Long-term healthy group	E199	0	0	0	0	0	0	0.148386	0	0	0	0	0	0	0	0	0	0	0.0534188	0	0	0	0	0.243352	0	0	0	0.320513	0	0	0	0	0	0	0.136515	0	0	0	0	0	0	0
	57	Long-term healthy group					Long-term healthy group	E200	0	0	0	0	0	0	0	0.148306	0	0.167319	0	0	0	0	0	0	0	0	0	0	0	0	0	0	0	0	0	0	0	0	0	0	0	0	0	0	0	0	0	0	0
	66	Long-term healthy group					Long-term healthy group	E201	0	0	0.13751	0.203718	0	0	0	0	0	0	0	0	0	0	0	0	0	0	0	0	0	0	0	0.341227	0	0	0	0	0	0	0	0	0	0	0	0.361599	0	0	0.25974	0	0
	53	Long-term healthy group					Long-term healthy group	E202	0	0	0	0	0	0	0	0	0	0	0	0	0	0	0	0	0	0	0	0	0	0.090068	0	0.128279	0	0	0	0	0	0	0	0	0	0	0	0	0	0	0	0	0
	44	Long-term healthy group					Long-term healthy group	E203	0	0	0.0111657	0	3.32366	0	0	0	0	0.0558285	0	0	0	0	0	0	0	0	0	0	0	0	0	0.0223314	0	0.0297752	0	0	0	0	0	0.856037	0	0	0	0	0	0	0	0	0
	48	Long-term healthy group					New-onset group	E204	0	0	0	0	0	0	0	0	0	0	0	0	0	0	0	0	0	0	0	0	0	0.143541	0	0	0	0	0	0	0	0	0	0	0	0	0	0	0	0	0	0	0
	98	Long-term healthy group					New-onset group	E205	0	0	0.239443	0	0	0.163256	0	0	0	0.46256	0	0	0	1.09926	0.799956	0.239443	0	0	0	0	0	0	0	0.168698	0	0	0	0	0	0	0	0	0	0	0	0	0	0	0.0598607	0	0
	83	Long-term healthy group					Long-term healthy group	E206	0	0	0.188031	0	0	0.118191	0	0	0	0.0590953	0	0	0	0	0	0	0	0	0	0	0	0.102074	0	0.0913291	0	0.0590953	0	0	0.053723	0	0	0	0	0	0	0	0	0	0	0	0
	77	Long-term healthy group					New-onset group	E207	0	0	0	0	0	0	0	0	0	0	0	0	0	0	0	0	0	0	0	0	0	0	0	1.34895	0	0	0	0	0	0	0	0	0	0	0	0	0	0	0	0	0
	69	Long-term healthy group					Long-term healthy group	E208	0.0236765	0	0	0	0	0	0	0	0	0	0	0	0	0	0	0	0	0	0	0	0	0	0	0	0.0284118	0	0	0.364618	0	0	0	0.355147	0	0	0.445118	0	0	0	0	0.0994412	0.15153
	73	Long-term healthy group					Long-term healthy group	E209	0	0	0	0	0	0	0	0	0	0	0	0	0	12.1565	0	0	0	0	0	0	0	0	0	0	0	0	0	0.0944457	0	0	0	0	0	0	0	0	0	0	0	0	0
	113	Long-term healthy group					Long-term healthy group	E210	0	0	0.0583885	0	0	0	0	0	0	0	0	0	0.560529	0	0	0	0	0.0506033	0	0	0	0	0	0.626703	0	0	0	0	0	0	0	0	0	0	0	0	0	0	0	0	0
	91	Long-term healthy group					Long-term healthy group	E211	0	0	0	0	0	0	0	0	0	0	0	0	0.306516	0	0	0	0	0	0	0	0	0	0	0	0.12054	0	0	0	0	0	0	0	0	0	0	0	0	0	0	0	0
	78	Long-term healthy group					New-onset group	E212	0	0.0280397	0	0	0	0	0	0	0	0	0	0	2.32379	0	0	0	0	0	0	0	0	0	0	0	0	0	0	0	0	0	0	0	0	0	0	0	0	0	0	0	0
	95	Long-term healthy group					Long-term healthy group	E213	0	0	0	0	0.150949	0	0.0873918	0	0	0	0	0	0	0	0.492572	0	0	0.06753	0	0	0	0	0	0	0	0	0	0	0	0	0.146977	0.242313	0	0.06753	0	0	0	0	0	0	0
	69	Long-term healthy group					New-onset group	E214	0	0	0	0	0	0	0	0	0	0	0	0	0	0	0.728343	0	0	0	0	0	0	0.13947	0	0	0	0	0	0	0	0	0	0	0	0	0	0.468774	0	0	0	0	0
	63	Long-term healthy group					New-onset group	E215	0	0	0	0	0	0	0	0	0	0	1.44009	0	0	0.943353	0	0.241535	0	0	0	0	0	0	0	0	0	0	0	0	0	0	0	0	0	0	0	0	0	0	0.551429	0	0
	73	Long-term healthy group					New-onset group	E216	0	0	0	0.638321	0	0	0	0.194742	0	0	0	0	0	0	0	0	0	0	0	0	0	0	0	0	0	29.1031	0	0	0	0	0	0	0	0	0	0	0	0	0	0	0
	49	Long-term healthy group					Long-term healthy group	E217	0	0	0	0	0	0	0	0.409262	0	0	0	0	0	0	0	0	0	0	1.55807	0	0	0	0	0	0	0	0	0	0	0	0	0	0	0.125651	1.0447	0	0	0	0	0.0466703	0
	87	Long-term healthy group					Long-term healthy group	E218	0	0.190549	0	0	0	0	0	0	0	0	0	0	0	0	0	0	0	0	0	4.02058	0	0	0.257241	0	0	0	0	0	0	0	0	0	0	0	0	0	0	0	0	0	0
	64	Long-term healthy group					New-onset group	E219	0	0	0	0	0	0	0	0	0	0	0	0	0	0	0	0	0	0	0	0	0	0	0	0	0	0	0	0	0	0	0	0	0	0	0	0	0	0	0	0	0
	98	Long-term healthy group					New-onset group	E220	0	0	0	0	0	0.0210073	0	0	0	0.162807	0	0	0	0	0	0.519931	0	0.120792	0	0	0	0	0	0	0	0	0	0	0	0	0	0	0	0	0	0	0	0	0	0	1.07662
	62	Long-term healthy group					New-onset group	E221	0	0	0	0	0	0.0461609	0	0	0	0	0	0	0	0	0	0	0	0	0	0	0	0.902703	0	0	0	0	0	0	0	0	0	0	0.738575	0	0	0	0	0.174386	0	0	0
	59	Long-term healthy group					Long-term healthy group	E222	0	0	0	0	0	0	0	0.223771	0	0	0	0	0	0	0.640797	0	0	0	0	0	0	0	0	0	0	0	0.0406856	0	0	0	0	0	0.157657	0	0	0	0	0	0	0.162742	0
	149	Long-term healthy group					Long-term healthy group	E223	0	0	0	0	0	0	0	0	0	0	0	0	0	0	0	0	0	0	0	0	0	0	0	0	0	6.03852	0	0	0	0	0	0	0	0	0	0	0	0	0.214732	0	0
	96	Long-term healthy group					Long-term chronic insomnia group	E224	0	0	0	0	0	0	0	0	0	0	0	0	0	0	5.14427	0.274619	0.0812253	0	0	0	0	0	0	0	0.0734896	0	0	0.228205	0	0	0	0	0	0	0	0	0	0.228205	0	0	0
	95	Long-term healthy group					New-onset group	E225	0	0	0	0	0	0	0	0.285598	0	0	1.64364	0	0	2.33141	0	0	0	0	5.9043	0	0	0	0.186513	0	0	0	0	0	0	0	0	0	0	0	0	0	0	0	0	0	0
	57	Long-term healthy group					Long-term healthy group	E226	0	0	0	0	0.0312924	0	0	0	0	0	0	0	0	0	0	0	0	0	0	0	0	0	0	0	0	0	0	0	0	0	0	0.274678	0	0	0	0	0	0	0	0	0
	129	Long-term healthy group					Long-term healthy group	E227	0.0969574	0.133894	0	0.138511	0	0	0	0	0	0	0	0	0	0	0	0	0	0.217	0	0	0	0	0.350893	0	0	0	0.193915	0	0	0	0	0	0	0.193915	0.886468	0	0	0	0	0	0.0692553
	93	Long-term healthy group					Long-term healthy group	E228	0	0	0	0	0	0	0	0	0	0	0	0	0	0	2.15618	0	0	0	0	0	0	0	0	0	0	0	0	0	0	0	0	0	0	0	0	0	0	0	0	0.0928693	0
	115	Long-term healthy group					Long-term healthy group	E229	0	0	0.185617	0	0	0	0.0906501	0	0	0	0	0	0	0	0	0	0	0	0	0	0	0	0	0.107917	0.107917	0	0	0	0	0	0	0	0	0	0	0	0	0	0	0	0
	97	Long-term healthy group					Long-term healthy group	E230	0	0.0212372	0	0	0	0	0	1.31367	0	0	0	0	0	0	0	0	0	0	0	0	0	0	0	0	0	0	0	0.127423	0	0	0	0	0	0	0	0	0	0	0	0	0
	100	Long-term healthy group					Long-term healthy group	E231	0.0557232	0	0.0835849	0	0	0	0	0	0	0.0371488	4.37892	0	0	0	0	0	0	0.0325052	0	2.18714	0	0	0.315765	0.371488	0	0	0	0	0	0	0	0.0835849	0	0	0	0	0	0	0.162526	0	0
	105	Long-term healthy group					Long-term healthy group	E232	0	0	0	0	0	0	0	0.241133	0.964533	0.090425	0	0	0	0	0	0	0	0	0	0	3.49643	0	0	0	0	0	0	0	0	0	2.82327	3.63709	0	0	0	0	0	0	0	0	0
	88	Long-term healthy group					New-onset group	E233	0	0	0	0	0	0	0	0	0	0	0	0	0	0	0	0	0	0	0	0	0	0	0	0	0	0	0	0	0	0	0	0	0	0	0	0	0	0	0	0	0
	63	Long-term healthy group					New-onset group	E234	0	0	0	0	0	0.0287026	0	0	0	0	0.990241	0	0	3.72417	0	0	0	0	0	0	0	0	0	0	0	0	0	0	0	0	0	0	0	0	0	0	0	0	0	0	0
	96	Long-term healthy group					Long-term healthy group	E235	0	0	0.0725614	0	0	0	0	0.274697	0	0	0	0	0	0	0	0.564942	0	0	0.50793	0	0	0	0.0414637	0	0	0	0	0	0	0	0	0	0	0	0	0	0	0	0	0	0
	59	Long-term healthy group					New-onset group	E236	0	0	0	0	0	0	0	0	0.0529045	0	0	0	0	0	0	0	0	0	0	0	0	0	0	0	0	0	0	0	0.0423236	0	0	0	0	0	0	0	0	0	0	0	0
	104	Long-term healthy group					Long-term healthy group	E237	0	0	0	0	0	0	0	0	0.185222	0	0	0	0	0	0	0	0	0	0	0	0	0	0	0	0	0	0	0	0	0	0	0	0	0	0	0	0	0	0	0	0
	92	Long-term healthy group					Long-term healthy group	E238	0	0	0	0	0	0	0	0	0	0	0	0	0	0	0	0	0	0	0	0	0	0	0	0	0.030942	4.22137	0	0	0.00884056	0	0	0	0	0	0	0	0	0	0	0	0
	66	Long-term healthy group					Long-term healthy group	E239	0	0	0	0	0	0	0	0	0	0	0	0	0	0	0	0.20206	0	0	0	0	0	0.380349	0	0	0.0396197	0	0	0	0	0	0.0118859	0	0	0	0	0	0.213946	0	0	0	0
	74	Long-term healthy group					New-onset group	E240	0	0	0	0	0	0	0	0	0	0	0	0	0	0	0	0	0	0	0	0	0	0	0	0	0	0	0	0	0	0	0	0	0.0410914	0	0	0	0	0	0	0.127383	0
	56	Long-term healthy group					New-onset group	E241	0	0	0	0	0	0	0	2.80955	0	0	0	0	0	0	0	0	0.0822133	0	0	0	0	0	0	0	0.021447	0	0	0	0	0	0.411067	0	0	0	0	0	0	0	0	0	0
	127	Long-term healthy group					Long-term healthy group	E242	0	0	0	0	0	0	0	0.853545	0	0	0.207048	0	0	0	0	0	0	0	0	0	0	0	0.350714	0	0	0	0.101411	0	0	0	0	0	0	0	0	0	0.198597	0	0	0	0
	66	Long-term healthy group					New-onset group	E243	0.166569	0	0	0	0	0	0	3.59592	0	0	1.45993	0	0	0	0	0	0	0	0	0	0	0	0	0	0	0	0	0.10778	0	0	0	0	0	0.142073	0	0	0.333137	0	0	0	0
	79	Long-term healthy group					New-onset group	E244	0	0	0.0185022	2.82622	0	0	0	0	0	0	0	0	0	0	0	0	0	0	0	0	0	0	0	0.101762	0	0	0	0	0	0	0	0	0	0	0	0	0	0	0	0	0
	106	Long-term healthy group					Long-term healthy group	E245	0	0	0	0	0	0	0	0	0	0	0	0	0	0	0	0	0	0	0	0	0	0	0	0	0	0	0	0	0	0.0745566	0	0	0	0.0470884	0	0	0	0	0	0	0
	114	Long-term healthy group					Long-term healthy group	E246	0	0	0	2.23204	0	0	0	0	0	0	0	0.187845	0	0	0	0	0	0	0	0	0	0.198895	0	0	0	0	0	0	0	0	0	0	0	0	0	0	0	0	0	0	0
	61	Long-term healthy group					Long-term healthy group	E247	0	0	0	0	0	0.0229656	0	0	0.107173	0	0	0.0727245	0	0	0	0.290898	0	0	0	0	0	0	0	0	0	0	0	0	0.0497589	0	0	0	0	0	0	0	0.317691	0	0	0	0
	67	Long-term healthy group					Long-term healthy group	E248	0	0	0	0	0	0	0	0	0.101788	0	0	0	0	0	0	0	0	0	0	0.15932	0	0.0752346	0	0	0	0	0	0	0	0	0	0	0	0.132767	0	0	0	0	0	0.123916	0
	81	Long-term healthy group					Long-term healthy group	E249	0	0.0814158	0	0	0	0	0	0	0	0	0	0	0	0	0	0.844153	0	0	0	0	0	0	0	0	0	0	0	0	0	0.659896	0	0	0	0	0	0	0	0.145691	0	0	0
	57	Long-term healthy group					Long-term healthy group	E250	0	0	0	0	0	0	0	0	0	0	0	0	0	0	0	0	0	0	0	0	0	0	0	0	0	0	0	0.0471976	0	0	0	0	0	0	0	0	0	0	0	0	0
	94	Long-term healthy group					Long-term healthy group	E251	0	0.0415148	0	0	0	0	0	0	0	0	0.696527	0	0	0	0	0	0	0	2.4586	0	0	0.129157	0	0	0	0	0.198349	0	0	0	0	0	0	0	0	0	0	0	0	0	0.161447
	55	Long-term healthy group					Long-term healthy group	E252	0	0	0	0	0.547138	0	0.3367	0	0	0	0	0	0	0.265152	0	0	0	0	0	0	0	0	0	0	0	0	0.197811	0	0.0631313	0	0.189394	0.256734	0	0.458754	0	4.19192	0.0799663	0.239899	0	0	0.648148
	99	Long-term healthy group					Long-term healthy group	E253	0	0	0	0	0	0.0327955	0	0	0	0	0	0	0	3.33858	0	0	0	0.065591	0	0	0	0	0	0	0	0	0.177096	0	0	0	0	0	0	0	0.380428	1.08881	0	0	0	0	0
	96	Long-term healthy group					Long-term healthy group	E254	0	0	0.115902	0	0	0	0	0	0	0	0	0	0	0	0	0	0	0	0	0	0	0	0	0.398702	0	12.0074	0	0	0	0	0	0	0	0	0	0	0	0	0	0	0
	85	Long-term healthy group					Long-term healthy group	E255	6.5128	0	0.257084	0	0	0	0	0	0.0514168	0.165676	0.32564	0	0	0.0457038	0	0.359918	0	0	0	0.131399	0	0	0	0.245658	0	0	0	0	0.0514168	0	0	0.32564	0.405622	0	2.43944	0	0	0	0	0	0
	125	Long-term healthy group					Long-term healthy group	E256	0	0	0	0	0	0	0	0	0	0	0	0	0.146039	0	0	0	0.0573723	0	0	0	0	0	0	0	0	0	0	0	0.0886664	0	0	0	0	0	0	0	0	0.0208627	0	0	0
	64	Long-term healthy group					Long-term healthy group	E257	0	0	0	0	0	0	0	0.35967	0	0	0	0	0	0	0	0	0	0	0	0	0	0	0	0	0	0	0	0	0	0	0	0	0	0	0	0	0	0	0	0	0
	68	Long-term healthy group					Long-term healthy group	E258	0	0	0.0764067	0	0	0	0	0.0764067	0.240135	0	0	0	0	0	0	0	0	0	0	0	2.52688	0	0	0	0	0	0	0	0.180102	0	0.316542	0.0764067	0	0	0	0	0	0	0	0.316542	0
	70	Long-term healthy group					Long-term healthy group	E259	0	0	0.00885308	0	0	0	0	0	0	0	0	0	0.106237	18.0514	0	0	0	0	0	0	0	0	0	0	0	1.45191	0	0	0	0	0	0	0	0	0	0	0	0	0	0	0
	114	Long-term healthy group					Long-term healthy group	E260	0	0	0	0	0	0	0	0	0	0	0	0	0.112939	0	1.22115	0	0.41999	0	0	0	0.0529399	0	0	0	0.0176466	0	0	0	0	0.529399	0	0	0	0	0	0	0	0	0	0	0
	90	Long-term healthy group					Long-term healthy group	E261	0	0	0	0	0	0	0	0	0	0	0	0	0.0964467	0	0	0	0	0	0	0	0	0	0	0	0	0	0	0	0	0	0	0	0	0	0	0	0	0	0	0	0
	109	Long-term healthy group					Long-term healthy group	E262	0.52452	0	0	0	0	0.0586876	0	0	0	0	0	0	0	0	0	0	0	0.0696915	0.674907	0.135715	0	0	0.30811	0	0.0183399	0	0	0	0	0	0	0.139383	0	0	0.535524	0.311778	1.12607	0	0	0	0
	81	Long-term healthy group					New-onset group	E263	0	0	0	0	0	0	0	0	0	0	0	0	0	17.0834	0	0.251226	0	0.0239263	0	0	0.0199386	0	0	0	0.027914	1.94601	0	0	0	0	0.0438649	0	0	0	0	0	0	0	0	0	0
	64	Long-term healthy group					Long-term healthy group	E264	0	0	0.0234926	0	0	0	0	0	0	0	4.54581	0	0	0	0	1.34691	0.485513	0	0	0	0	0.0978857	0	0.0861394	0	0	0	0.375881	0	0	0	0	0	0	0	0	0	0	0	0	0.0900548
	93	Long-term healthy group					New-onset group	E265	0	0	0	0	0	0	0	0	0.131862	0	0	0	0.164024	0	0	0	0	0	0	0	0	0	0	0	0	0	0	0	0	0	0	0	0	0	0	0	0	0	0	0	0
	117	Long-term healthy group					Long-term healthy group	E266	0	0	0	0	0	0	0	0	0.0996836	0	0	0	0	0	0	0	0	0	0	0	0	0	0	0	0.0476748	0	0	0	0	0	0	0	0	0	0	0	0	0	0	0	0
	66	Long-term healthy group					Long-term healthy group	E267	0	0	0	0	0	0	0	0	0	0	0	0	0	0	0	0	0	0	0	0	0	0.544257	0	0	0	0	0	0	0	0	0	0	0	0	0	0	0	0	0	0	0
	109	Long-term healthy group					Long-term chronic insomnia group	E268	0	0.0700424	0	0	0	0	0	0.482057	0	0	0	0	0	0	0	0	0	0	0	0	0	0	0	0	0	0	0	0	0	0	0	0	0	0	0	0	0.638622	0	0	0	0
	69	Long-term healthy group					Long-term healthy group	E269	0	0	0	0.242886	0	0	0	0	0	0	0	0	0	1.04703	0	0	0.13129	0	0	0	0	0.0919027	0.0886205	0	0.0328224	0	0	0	0	0.0262579	0	0	0	0	0	0	0	0	0	0	0
	88	Long-term healthy group					Long-term healthy group	E270	0	0	0	0.119942	0	0	0	0	0	0.371822	0	0	0	0	0	0	0	0	0	0	0	0	0.0559731	0	0	0	0.0679674	0	0	0	0	0	0	0	0	0	0	0	0	0	0
	79	Long-term healthy group					Long-term healthy group	E271	0	0.127941	0	0	0.216944	0.033376	0	0	0	0.289258	0	0	0	0	0	0	0.194693	0	0	0	1.39623	0	0	0	0.016688	0	0.111253	0	0.050064	0	0.556266	0.383824	0.066752	0	0	0	0	0	1.32948	0	0
	91	Long-term healthy group					Long-term healthy group	E272	0	0	0	0	0	0	0	0	0	0	0	0	0	0	0	0	0	0	0	0	0	0	0	0	0.0484475	0	0	0	0	0	0	0	0	0	0	0	0	0	0	0	0
	90	Long-term healthy group					Long-term chronic insomnia group	E273	0	0	0	0.240989	0	0	0	0	0	0	0	0	0	0	0	0	0	0	0	0	0	0	0	0	0	0	0.0564016	0	0	0	0	0	0	0	0	0	0.79475	0.153822	0	0	0.148695
	44	Long-term healthy group					Long-term healthy group	E274	0	0	0	0	0	0.0219122	0.182602	0	0	0	0	0.0547805	0	0	0	0.41268	0	0	1.31838	0	0	0	0	0	0	0	0	0.0547805	0.0438244	0.193558	0	0.0401724	0	0	0	0	0	0	0	0	0
	90	Long-term healthy group					New-onset group	E275	0	0	0.0187021	0	0	0	0	0	0	0	0.635871	0	0	0	0	0	0	0	0	0	0	0	0	0.00935104	0.0233776	0	0	0.243127	0	0	0	0	0	0	0	0	0	0.107537	0	0	0
	41	Long-term healthy group					New-onset group	E276	0	0	0	0	1.07728	0	0	0	0	0	0	0	0	0	3.147	0	0	0	0	0	0.10179	0	0	0	0	0	0	0	0	0	0	0.508949	0	0	0	0	0	0	0	0	0.576809
	122	Long-term healthy group					Long-term healthy group	E277	0	0	0	0	0	0	0	0	0	0	0	0	0	0	0	0	0.165824	0	0	0	0.888345	0	0	0	0	0	0	0	0	0	0	0	0	0	0	0	0	0	0	0	0
	82	Long-term healthy group					Long-term healthy group	E278	0	0	0	0.512901	0	0	0	0	0	0	0	0	0	0	0	0	0	0	0	0	0	0.258408	0	0	0	0	0	0	0	0	0	0	0	0	0	0	0	0	0	0	0
	58	Long-term healthy group					Long-term healthy group	E279	0	0	0	0	0.282838	0	0	0	0	0	0	0	0.814957	0	0	0	0	0	0	0	0	0	0	0	0	0	0	0	0	0	0	0	0	0	0	0	0	0	0	0	0
	74	Long-term healthy group					New-onset group	E280	0	0	0	0	0.722154	0	0	0	0	0	0	0.201958	0	0	0	0.575275	0	0	0	0	0	0	0	0	0	0	0	0	0.0428397	0	0	0	0	0	0	0	0	0	0	0.287638	0
	70	Long-term healthy group					Long-term healthy group	E281	0	0	0	0	0.504457	0	0	0	0	0	0	0	0	0	0	0	0	0	0	0	0	0	0	0	0	0	0	0	0	0	0	0	0	0	0	0	0	0	0	0.110566	0
	82	Long-term healthy group					Long-term healthy group	E282	0	0	0	0	0	0	0	0	0	0	0	0	0	0	0	0	0	0	0	0	0	0	0	0	0	0	0	0	0	0	0	0	0	0	0	0	0	0	0	0	0
	83	Long-term healthy group					Long-term healthy group	E283	0	0	0	0	0	0	0	0	0	0	0	0	0	0	0	0	0	0	0	0	0	0	0	0	0	0	0	0	0	0	0	0	0	0	0	0	0	0	0	0	0
	102	Long-term healthy group					Long-term healthy group	E284	0	0	0	0	0	0	0	0	0	0	0	0	0	0	0	0	0	0	0	0	0	0.372744	0	0	0	0	0	0	0	0	0	0	0	0	0	0	0	0	0	0.261845	0
	75	Long-term healthy group					Long-term healthy group	E285	0	0	0	0.439177	0	0.188219	0	0	0	0	0	0	0	0	0	0.39038	0	0	2.78843	0	0	0	0	0	0	0	1.40119	0	0	0.299756	0	0	0	0	0	3.45068	0.174277	0	0	0	0
	87	Long-term healthy group					Long-term healthy group	E286	0	0.0438006	0	0	0	0.0312862	0	0	0	0	0	0	0	0	0	0	0	0	0	0	0	0	0	0	0	2.7657	0	0	0	0	0	0	0	0	0	0	0	0	0.040672	0	0
	88	Long-term healthy group					Long-term healthy group	E287	0	0.0929604	0	0	0	0	0	0	0	0	0	0	0	0	0	0	0	0	5.94101	0	0	0	0	0	0.211274	0	0	0	0	0	0	0	0	0	0	0	0.8958	0	0	0.152117	0
	52	Long-term healthy group					Long-term healthy group	E288	0	0	0	0	0	0	0	0	0	0	0	0.0430444	0.180004	0	0	0	0	0	0	0	0	0	0	0	0	0	0	0	0	0.117394	1.42438	0	0	0	0	0	0	0.117394	0	0	0
	68	Long-term healthy group					Long-term healthy group	E289	0	0	0	0	0	0	0	0.687112	0	0	0	0	0	0	0	0.14245	0	0	9.0372	0	0	0	0	0	0	0	0	0	0	0.268141	0	0	0.0502765	0	0	0	0	0	0	0	0
	109	Long-term healthy group					Long-term healthy group	E290	0	0	0	0	0	0.0345841	0	0	0	0	0.0518762	0	0	0	2.05776	0	0	0.0821373	0	0	0	0	0	0	0	0	0	0	0	0	0	0	0.280996	0.484178	0.423656	0	0	0.345841	0	0	0
	89	Long-term healthy group					Long-term healthy group	E291	0	0	0	0	0	0	0	0	0.0359411	0	0	0.191686	0	0	0.101833	0	0	0	0	0	0	0	0	0	0.0239607	0	0	0	0.0359411	0	0	0	0	0	0	0	0	0	0.113813	1.34779	0
	106	Long-term healthy group					Long-term healthy group	E292	0	0	0	0	0	0	0	0	0	0	0	0	0	0	0	0	0	0	0	0	0	0	0	0	0	0	0	0	0	0	0	0.150177	0	0	0	0	0.113771	0	0	0	0
	90	Long-term healthy group					Long-term healthy group	E293	0	0.0482033	0.179667	0	0	0	0.135846	0	0.0657318	0	0	0	0	0	0	0	0	0	0	0	0	0	0	0.135846	0	0	0	0	0	0	0.280456	0	0.359334	0	2.90535	10.7756	0	0	0	0	0
	55	Long-term healthy group					Long-term healthy group	E294	0	0	0	0	0	0	0	0	0	0	0	0.337286	0	0	0	0.707214	0	0	0	0	5.90795	0	0	0	0	0	0	0	0	0	4.79273	0	0	0	0	0	0	0	0	0	0
	70	Long-term healthy group					Long-term healthy group	E295	0	0.0493974	0	0	0	0	0	0	0	0	0	0	0	0	0	0	0	0	0	7.7455	0	0	0	0	0	0	0	0	0	0	0.0987947	0	0	0	0	0	0	0	0	0	0
	71	Long-term healthy group					Long-term healthy group	E296	0	0	0	0	0	0	0	0	0	0	0.387422	0.0601821	0	0	0	0.120364	0	0	0	0	0	0	0	0.0413752	0	0	0.112841	0	0	0	0.169262	0.0225683	0	0	0	0	0	0.0413752	0	0	0
	61	Long-term healthy group					New-onset group	E297	0	0	0	0	0	0	0	0	0	0	0	0.268029	0.6372	0	0	0	0.0809143	0	0	0	0	0	0	0	0.0758572	0	0	0	0	0	0	0	0	0	0	0	0	0	0	0	0
	99	Long-term healthy group					Long-term healthy group	E298	0	0	0	0	0	0	0	0	0	0	0	0	1.12786	0	0	0	0	0	0	0	0	0	0	0	0	0	0	0	0	0	0	0	0	0	0	0	0	0	0	0	0
	65	Long-term healthy group					Long-term healthy group	E299	0	0.0617411	0.169788	0	0	0	0	0	0	0	0.221239	0	0	0	0	0	0	0	0.987858	0	0	0	0	0.113192	0	1.18852	0	0	0	0	0	0	0	0	0	6.44165	0	0	0.144063	0	0
	87	Long-term healthy group					Long-term healthy group	E300	0	0.67583	0	0	0	0	0	0.076365	0	0	0	0	0	0	7.83123	0	0	0	0	0	0	0	0	0	0	0	0	0	0	0	0	0	0	0	0	0	0	0	0	0	0
	79	Long-term healthy group					New-onset group	E301	0	0	0	0	0	0.0311818	0	0	0	0.0389772	0	0	0	0	0.253352	0	0	0	0	0	0	0	0	0	0	0	0.120829	0	0	0	0	0	0.194886	0.152011	0	0	0	0	0	0	0.237761
	76	Long-term healthy group					Long-term healthy group	E302	0	0	0	0	0	0	0	0.47054	0	0	1.1252	0	0	0.64239	0	0	0	0	0	0	0	0	0	0	0	0	0	0	0	0	0	0	0	0	0	0	0	0	0	0	0
	59	Long-term healthy group					Long-term healthy group	E303	0	0.111559	0	2.05526	0	0	0	0	0	0	0	0	0	0	0	0	0	0	0	0	0	0	0	0	0	1.2057	0	0	0	0	0	0	0	0	0	0	0	0	0	0	0
	74	Long-term healthy group					Long-term healthy group	E304	0	0	0	0	0	0	0.11513	0	0	0.0928471	0	0	0	0	0	0	0	0	0	0	0	0.0482805	0	0	0	9.39241	0	0	0	0	0	0	0	0	0	0	0	0	0	0	0
	66	Long-term healthy group					Long-term healthy group	E305	0.0470629	0	0	0	0	0	0	0	0	0	0	0	0	2.48577	0	0	0	0	0	0	0	0	0	0	0	0	0	0	0	0	0	0.038506	0	0	0.252428	0	0	0	0	0	0
	83	Long-term healthy group					Long-term healthy group	E306	0	0	0	0.149498	0	0	0	0	0	0	0	0	0	0	0	0	0.0213569	0	0	0	0	0	0	0	0.0854275	0	0	0	0	0	0	0	0	0	0	0	0.277639	0	0	0	0
	100	Long-term healthy group					New-onset group	E307	0	0	0	0.505003	0	0	0	0	0	0	0	0.0283179	0	4.84236	0	0	0	0	0	0	0	0	0	0	0	0	0	0.774023	0	0	0	0	0	0	0	0	0	0	0	0	0
	89	Long-term healthy group					Long-term healthy group	E308	0	0	0	0	0	0	0	0	0	0	0	0	0	0.143903	0	0.497492	0	0	0	0	0	0	0	0	0	0	0	0	0	0	0	0	0	0	0	0	0	0	0	0.386481	0
	69	Long-term healthy group					New-onset group	E309	0	0	0.0242964	0	0	0	0	0	0	0	0	0	0	0	0	0	0	0	0	0	0	0	0	0	0.0526422	0	0	0	0	0	0	0	0	0	0	0	0	0	0	0	0
	45	Long-term healthy group					Long-term healthy group	E310	0	0	0	0	0	0	0	0	0	0	0	0	0.146789	0	0	0	0	0	3.77982	0	0	0	0	0	0	0	0	0	0	0	0	0	0	0	0	1.76147	0	0	0	0	0
	130	Long-term healthy group					Long-term healthy group	E311	0	0	0	0	0	0.0589942	0	0.378546	0.20648	0.0983236	0	0	0	0	0	0.216312	0.0786589	0.122904	0	0	0	0	0	0	0	0	0	0	0	0.526031	0	0.0786589	0	0.462121	1.89273	0	0	0	0	0	0
	111	Long-term healthy group					Long-term healthy group	E312	0	0	0	0	0	0	0	0	0	0	0	0.0834941	0	0	0	0	0.0950105	0	0	0.650678	0	0	0	0	0.0834941	0	0	0	0	0	0	0	0	0	0	0	0	0	0.100769	0	0
	49	Long-term healthy group					Long-term healthy group	E313	0	0	0	0	0	0	0.236398	0.524508	0	0.0554058	0.860636	0	0	4.22561	0	0	0	0	6.67455	0	0	0	0	0	0	0	0	0	0	0.144055	0.0369372	0	0.166217	0.0812618	0.12928	0	0	0.147749	0	0	0.0997304
	87	Long-term healthy group					Long-term healthy group	E314	0	0	0	0	0.0932919	0.0222123	0	3.31853	0	0	1.39938	0	0	0	0	0.35984	0	0	0	0	0	0	0	0	0	0	0	0	0.0355398	0	0	0	0.222124	0	0	0	0	0	0	0	0.817414
	73	Long-term healthy group					New-onset group	E315	0	0	0	0	0	0	0	0	0	0	0	0.134084	0	0	0	0.183248	0.214535	0	0	0	0	0.0893895	0	0	0.0223474	0	0	0	0	0	0	0.178779	0	0	0	0	0	0	0	0.589971	0
	91	Long-term healthy group					Long-term healthy group	E316	0	0	0	0	0	0	0	0	0	0.114482	0	0	0	0	0	0.228964	0	0.0357756	0	0	0	0	0	0	0	0	0	0	0	0	0.357756	0	0	0	0	0	0	0	0	0	0
	75	Long-term healthy group					Long-term healthy group	E317	0.114163	0	0	0	0	0.0369351	0	0	0.0402928	0.161171	0.194749	0	0	0	0	0	0	0	0	0	0	0	0	0	0	0	1.35317	0.0268619	0	0	0	0.318985	0	0.0738701	0.278692	0	0	0	0	0	0
	122	Long-term healthy group					Long-term healthy group	E318	0	0.0524934	0	0	0	0	0	0.55643	0.139983	0	0	0	0.153981	0	0	0	0	0	2.29921	0	0	0	0	0	0.0454943	0	0	0.0209974	0	0.706912	0	0	0	0	0	1.16185	0	0	0	0.346457	0
	58	Long-term healthy group					Long-term chronic insomnia group	E319	0	0	0.0863911	0	0	0	0	0	0	0	0	0	0	0	0	0	0	0	0	0	0	0	0	0.331924	0	0	0	0	0	0	0	0	0	0	0	0	0	0	0	0	0
	72	Long-term healthy group					Long-term healthy group	E320	0	0	0	0	0	0	0	0	0	0	0	0	0	0	0	0	0	0.0409985	9.33856	0.00911079	0	0	0	0	0	0	0	0	0	0	0	0	0	0	0	0	0	0	0	0	0
	86	Long-term healthy group					Long-term healthy group	E321	0	0	0	0	0	0.0286592	0	0	0	0	0	0	0	0	0	0	0	0.0368475	0	0	0	0.04913	0.630502	0	0	0	0	0.0777892	0	0	0.176049	0	0	0	0	0	0.409417	0	0	0.176049	0
	86	Long-term healthy group					Long-term healthy group	E322	0	0	0	0	0	0	0	0	0	0	0	0	0	0	0	0	0	0	0	0	0	0	0	0	0	0	0	0	0	0	0	0	0	0	0	0	0	0	0	0	0
	57	Long-term healthy group					New-onset group	E323	0	0	0	0	0	0	0	0	0	0	0	0	0.592552	0	0	0	0	0	0	0	0	0	0	0	0	0	0	0	0	0	0	0	0	0	0	0	0	0	0	0	0
	75	Long-term healthy group					Long-term healthy group	E324	0	0	0	0	0	0	0	0	0	0	0	0	0	1.43957	0.631905	0	0	0.0125544	3.69099	1.12153	0	0	0.175762	0	0	0	0	0	0	0	0	0	0	0	0.150653	0.631905	0	0	0	0	0
	112	Long-term healthy group					Long-term healthy group	E325	0	0	0	0	0	0	0.816429	0	0.0251209	0	0	0.0753627	0	0	0.0314011	0	0	0	0	0	0	0	0	0	0	0	0	0	0.0439616	0	0	0	0	0	0.0628022	0	0	0	0	0	0
	102	Long-term healthy group					Long-term healthy group	E326	0	0	0	0	0.514002	0	0	0	0	0	0	0	0	0	0	0	0	0	0	0	0.212691	0	0	0	0	0	0	0	0	0	0	0	0	0	0	0	0	0	0	0.363346	0
	88	Long-term healthy group					Long-term healthy group	E327	0	0	0	0	0.943141	0	0	0	0	0	0	0	0.140929	7.66979	0	0	0	0	0	0.102987	0	0	0	0	0.0216814	0	0	0	0	0	0	0	0	0	0	0	0	0.0325221	0	0.178871	0
	111	Long-term healthy group					Long-term healthy group	E328	0	0	0.14429	0	0	0	0	0	0	0	0	0	0	0	0	0	0	0	0	0.498145	0	0	0	0.278274	0	0	0	0	0	0	0	0	0	0	0	0	0	0	0	0	0
	131	Long-term healthy group					Long-term healthy group	E329	0.156502	0	0.0804865	0	0	0	0	0	0	0	0	0	0	0.402432	0	0	0	0	0	0	0	0.0536577	0	0.250402	0	0	0	0	0	0	0	0	0	0	0	0	3.9975	0	0	0.174387	0
	122	Long-term healthy group					New-onset group	E330	0	0	0.0886856	0	0	0.0233383	0	0	0.0560119	0.0466766	2.04444	0	0	0.760829	0	0	0	0	0	0.57879	0	0	0	0.452763	0	0	0	0	0.0606796	0	0	0.102689	0	0	0	0	0	0	0	0	0
	70	Long-term healthy group					Long-term healthy group	E331	0	0.938401	0	0	0	0	0	0	0	0	0	0	0	0	0	0	0	0	0	0	0	0	0	0	0	0	0	0	0	0	0	0	0	0	0	0	0	0	0	0.241303	0
	89	Long-term healthy group					New-onset group	E332	0	0	0	0	0	0	0	0	0	0	0	0	0	0	0	0	0	0	0	0	0.0493644	0	0	0	0	0	0	0	0	0	0.160434	0	0	0	0	0	0	0	0	0	0
	63	Long-term healthy group					Long-term healthy group	E333	0	0	0	0	0	0	0	0	0	0	0	0	0	0.755622	0	0	0	0	0	0	0	0	0	0	0	0	0	0	0	0	0.210702	0	0	0	0	0	0	0	0	0	0
	99	Long-term healthy group					Long-term healthy group	E334	0	0.699692	0	0.531766	0	0	0	0	0	0	0	0	0	0	0	0	0.0629723	0	0	0	0	0	0.412818	0	0.0629723	0	0	0	0	0	0	0	0	0.839631	0.167926	0	0.0489784	0	0	0	0
	93	Long-term healthy group					New-onset group	E335	0	0	0	0	0	0	0	0	0	0	0	0	0	0	0	0	0	0	0	0.473597	0	0	0	0	0.0270627	0	0	0	0	0	0.399175	0	0	0	0	0	0	0	0	0	0.135313
	88	Long-term healthy group					Long-term healthy group	E336	0	0	0	0	0	0	0	0	0	0	0	0	0	0	0	0	0	0	0	0	0	0	0	0	0	0	0	0	0	0	0	0	0	0	0	0	0	0	0	0	0
	60	Long-term healthy group					Long-term healthy group	E337	0	0	0	0	0	0	0	0	0	0	0	0	0.385039	0	0	0	0	0	0	0	0	0.39879	0	0.0825083	0	0	0	0	0	0	0	0	0	0	0	0	0	0	0	0	0
	88	Long-term healthy group					Long-term healthy group	E338	0	0	0	0	0	0	0	0	0	0	0	0	0	0	0	0	0	0	0	0	0	0	0	0	0	0	0	0	0	0	0	0	0	0	0	0	0	0	0	0	0
	91	Long-term healthy group					New-onset group	E339	0	0	0	0	0.510099	0	0	0	0	0	0	0	0	0	0	0	0	0	6.36426	0	0	0	0	0	0	0	0	0	0	0	0.575145	0	0	0	0	2.1568	0	0	0	0.0992811	0
	40	Long-term healthy group					New-onset group	E340	0	0	0	0	0	0	0	0.836518	0	0	0	0	0	0	0	0	0	0	0	0	0	0	0	0	0	0	0	0	0.0252398	0	0	0	0	0	0	0	0	0	0	0.118988	0
	75	Long-term healthy group					Long-term healthy group	E341	0	0	0.0245363	0	0	0	0	0	0	0	0	0	0	1.70282	0	0	0	0.260084	0	0	0	0.132496	0	0.112867	0	0	0.0687015	0	0	0	0	0	0	0	0	0	0	0	0	0	0
	72	Long-term healthy group					Long-term healthy group	E342	0	1.52047	0	0	0	0	0	0	0	0	0	0.0556948	0	0	0	0.0779727	0	0	12.6037	1.57059	0	0	0.233918	0	0	2.81816	0	0	0	0.189362	0	0	0	0	0	0	0	0	0	0	0
	65	Long-term healthy group					Long-term healthy group	E343	0	0	0	0	0	0	0	0	0	0.0597848	0	0	0	1.08609	0	0	0	0	0	0	0	0	0.149462	0	0	0	0	0	0	0	0	0	0	0	0	0	2.20207	0	0	0	0
	53	Long-term healthy group					New-onset group	E344	0	0.0160013	0	0	0	0	0	0	0	0	0	0	0	0	0.208017	0	0	0	1.86015	0	0	0	0	0	0	0	0	0.0560045	0.00800064	0.0800064	0	0	0	0	0	1.3081	0.820066	0	0	0	0
	83	Long-term healthy group					New-onset group	E345	0	0.0121021	0	0	0	0	0	0	0	0	0	0	0	0	0	0	0	0	0	0	0	0	0	0	0	0.35903	0	0	0	0	0	0	0	0	0	3.61854	0	0	0	0	0
	106	Long-term healthy group					Long-term healthy group	E346	0	0	0	0	0	0	0	0	0	0	0	0	0	0	0	0	0	0	0	0	0	0	0	0	0	0	0	0	0	0	0	0	0	0	0	0	0	0	0	0	0
	69	Long-term healthy group					Long-term healthy group	E347	0	0	0	0	0	0.0137931	0	0	0.0505747	0	0	0	0	0	0	0	0	0.0551724	0	0	0	0	0.0551724	0	0.0367816	0	0.234483	0	0	0	0	0	0	0	0	0	0.487356	0	0.266667	0	0
	69	Long-term healthy group					Long-term healthy group	E348	0	0	0	0	0	0	0	0	0	0	0	0	0	0	0	0	0	0	0	0	0	0	0	0	0	0	0	0	0	0	0	0	0	0	0	0	0	0	0	0	0
	59	Long-term healthy group					Long-term healthy group	E349	0	0	0	0	0	0	0	0.124569	0	0	0	0	0.0913507	0	4.02359	0	0.137026	0	0	0.232529	0	0	0	0	0	0.274052	0	0	0	0.0705892	0	0	0	0	0	0	0	0	0	0	0
	50	Long-term healthy group					New-onset group	E350	0	0	0	0	0	0.0809254	0	0	0	0	0	0	0	0	0	0.623602	0.176132	0	0	0	0	0	0	0	0.0856857	0.504594	0	0.675965	0	0	0	0	0	0	0	0	0	0	0.128529	0	0.0999667
	93	Long-term healthy group					New-onset group	E351	0	0	0	0	0	0	0	0.285931	0	0	0.553992	0	0	0	0.589733	0.165304	0	0	0	0	0	0	0	0	0	0	0	0.120627	0	0	0	0	0.245722	0	0	0	0	0.169772	0.111692	0	0
	120	Long-term healthy group					Long-term healthy group	E352	0.0682025	0	0	0	0	0.0454683	0	0.530464	0.0606244	0.0833586	0	0	0	0	0	0	0	0.151561	0	0	0.0757805	0	0	0	0	0	0	0.0833586	0	0	0	0.0606244	0.833586	0	0	0	0	0	0	0	0
	93	Long-term healthy group					Long-term healthy group	E353	0	0	0	0	1.12329	0	0	0	0	0	0	0	0	0	0	0	0	0	0	0	1.08661	0	0	0	0	0	0	0	0	0	0	0	0	0	0	0	0	0	0	0	0
	102	Long-term healthy group					Long-term healthy group	E354	0	0.0698751	0	0	0	0	0	0	0	0	0	0	0	0	0	0	0	0	0	4.83012	0	0	0	0	0	0	0	0	0	0	0	0	0	0	0	0	0	0	0	0	0
	96	Long-term healthy group					Long-term healthy group	E355	0	0.0455262	0.0210121	0	0	0	0	0	0	0	0	0	0	0	0	0	0	0	0	0	0	0	0	0.10506	0	0	0	0	0	0	0	0	0	0	0	0	0	0	0	0	0
	81	Long-term healthy group					Long-term healthy group	E356	0	0	0	0	0	0	0	0	0	0	0	0	0	0.320184	0	0	0	0	3.03764	0	0	0.0574689	0	0	0	0	0	0.537745	0	0	0	0	0	0	0.381758	1.76101	0	0	0	0	0.24219
	110	Long-term healthy group					Long-term healthy group	E357	0	0	0	0	0	0	0	1.44976	0	0	0	0	0	0	0	0	0	0	0	0.711457	0	0	0	0	0	0	0	0.302034	0	0	1.4699	0	0	0	0	0	0.879254	0	0	0	0.10739
	69	Long-term healthy group					Long-term healthy group	E358	0	0	0	0	0	0	0.559621	0	0	0	0	0	0	0	0	0.146362	0	0	0	0	0	0	0.137753	0	0	0.727508	0	0	0	0.632802	0	0	0	0	0	0	0	0.641412	0	0	0
	111	Long-term healthy group					Long-term healthy group	E359	0	0	0.0573155	0	0	0	0	0	0	0.020842	0	0	0	0	0.896207	0	0	0	0	3.99646	0	1.39642	0	0.244894	0	0	0	0	0	0	0	0	0	0	0	0	0	0	0	0	0
	78	Long-term healthy group					Long-term healthy group	E360	0	0	0	0	0	0	0	0	0	0	0	0	0	0	0	0	0	0.0660475	13.515	1.16821	0	0	0	0	0	0	0	0	0	0	0	0	0	0	0	0.895769	0	0	0.24355	0	0
	91	Long-term healthy group					Long-term healthy group	E361	0	0	0	0	0	0	0	0	0	0.0583247	5.46009	0	0	0	0	0	0	0	0	0.0403787	0	0.0583247	0	0	0	5.37036	0	0	0	0.121136	0	0	0	0	0	0	0	0	0	0	0
	102	Long-term healthy group					Long-term healthy group	E362	0.0978023	0	0	0	0	0.0115062	0	0	0.0172592	0	0	0	0	0.138074	0	0.201358	0	0	0	0	0	0	0.477505	0	0	0	0	0.276148	0	0	0	0	0.615579	1.04706	0	0	0	0	0	0.126568	0.327925
	54	Long-term healthy group					Long-term healthy group	E363	0	0	0	0	0	0	0	0	0	0	0	0	0	0	1.76123	0	0	0	0	0	0	0	0	0	0	3.03391	0	0	0	0	0	0	0	0	0	0	0	0.213482	0	0	0
	117	Long-term healthy group					Long-term healthy group	E364	0	0	0	0.58117	0	0	0	0	0	0	0.514247	0.0704449	0	0	1.5991	0	0	0.0493114	0	0	0	0	0	0	0	0	0	0.0951006	0	0	0	0.0598781	0	0.116234	0	0	0	1.34197	0	0	0
	48	Long-term healthy group					Long-term healthy group	E365	0	0	0	0.398394	0	0	0	0	0	0	0	0	0	0	0	0	0	0	0	0	0	0	0	0	0	3.93003	0	0	0	0	0	0	0	0	0	0	0	0.257608	0	0	0
	101	Long-term healthy group					Long-term healthy group	E366	0	0	0	0	0	0	0	0	0	0	0	0	0	0	0.872592	0	0	0	0	0.465684	0.0678181	0	0	0	0	0	0	0	0	0	0.687223	0	0	0	0	0	0	0	0	0.0859029	0
	76	Long-term healthy group					Long-term healthy group	E367	0	0	0.0292324	0	0	0	0	0	0	0	0	0.0459367	0	0	0	0.13781	0	0	0	0	0	0	0.321557	0.0334085	0	0	0.605529	0.304853	0	0	0	0	0	0	0	0	0.125282	0	0	0	0
	98	Long-term healthy group					Long-term healthy group	E368	0	0	0	0	0	0	0	0	0	0	0	0	0	0	0	0	0	0	0	0	0	0	0	0	0	1.78388	0	0	0	0	0	0	0	0	0	0	0	0	0	0	0
	81	Long-term healthy group					Long-term healthy group	E369	0	0	0	0	0	0	0	0.543284	0	0	0	0	0	0	0	0	0	0	0	0	0	0	0	0	0	0	0	0	0	0.0872427	0	0	0	0.0951739	0	0.0555181	0	0	0	0	0
	103	Long-term healthy group					New-onset group	E370	0	0	0	0	0	0	0	0	0	0	0	0	0.192369	0	0	0	0.0673293	0	0	0	0	0	0	0	0.0512985	15.5691	0	0	0	0	0	0	0	0	0	0	0	0	0	0	0
	109	Long-term healthy group					Long-term healthy group	E371	0	0	0	0	0	0	0	0	0	0	0	0	0	0	0	0	0	0	0	0.015083	0	0	0	0	0	0	0	0	0	0	0	0	0	0	0	0	0	0.0113122	0	0	0
	84	Long-term healthy group					Long-term healthy group	E372	0	0.00952336	0	0	0	0	0	0	0.0476168	0.433313	0	0	0	0	0	0.133327	0	0	0	0.719013	1.38565	0	0	0	0	0	0	0	0	0	0.504738	1.38089	0	0	0	3.40936	0.995191	0	0.0809485	0	0
	88	Long-term healthy group					New-onset group	E373	0	0	0	0	0	0	0	0	0	0	0	0	0	9.06357	0	0	0.220913	0	1.46662	0	1.33775	0	0	0	0	0	0	0	0	0	0	0	0	0	0	1.05547	0	0	0	0	0
	82	Long-term healthy group					Long-term healthy group	E374	0	0	0	2.02815	0	0	0	0	0	0	0	0	0	0	0	0	0	0	0	0	0	0	0	0	0	0	0	0	0	0	0	0	0	0	0	0	0	0	0	0	0
	98	Long-term healthy group					Long-term healthy group	E375	0	0	0	0	0	0.0409132	0.458228	0	0	0	1.47287	0	0	0	0.601424	0	0	0	0	0	0	0	0	0	0	0	0	0	0.0327305	0	0.384584	0	0.65052	0	0.302758	0	0	0	0.49505	0	0
	117	Long-term healthy group					Long-term healthy group	E376	0.18717	0	0	0	0	0	0	0	0.0297771	0	1.42079	0	0	0	0	0	0	0	0	0	0	0	0	0	0	0	0	0.0850774	0	0	0	0	0	0	0	0	1.17407	0	0	0	0
	86	Long-term healthy group					Long-term healthy group	E377	0	0	0	0	0	0	0	0	0	0	0	0	0	0	2.11969	0	0	0	0	0.116736	0	0	0	0	0	0	0	0	0	0	0	0	0	0	0	0	0	0	0	0	0
	95	Long-term healthy group					Long-term healthy group	E378	0	0	0	0	0	0	0	0	0	0	0	0	0	0	0	0	0	0	0	0	0	0	0	0	0	0	0	0	0	0	0	0	0	0	0	0	0	0	0	0	0
	42	Long-term healthy group					Long-term healthy group	E379	0	0	0	0	0	0	0	0	0	0	0	0.16514	0	0	0	0	0	0	0	0	0	0	0	0	0	0	0	0	0.0266354	0	0	0	0	0	0	0	0	0	0	0	0
	76	Long-term healthy group					Long-term healthy group	E380	0	0	0	0	0	0	0	0	0	0	0	0	0	0	0	0	0	0	0	1.1139	0	0.0521401	0	0	0.0284401	0	0	0	0	0	0.0379201	0	0	0	0	0	4.19491	0	0	0	0
	75	Long-term healthy group					Long-term healthy group	E381	0	0	0	0	0	0	0	0	0	0	0	0	0	0	0	0	0	0	0	0	0	0	0	0	0	0	0	0	0	0	0.0663956	0	0	0	0	0	0	0	0	0	0
	85	Long-term healthy group					Long-term healthy group	E382	0.157653	0	0	0	0	0	0	0	0	0	2.04073	0	0	0	0	0	0	0.131377	0	0	0	0	0	0.0131377	0	0	0	0	0	0	0	0.11824	0.416028	0.218962	0.967813	0.192687	0	0	0	0	0
	91	Long-term healthy group					Long-term healthy group	E383	0	0	0	0	0	0	0	0	0	0	0	0	0	0	0	0	0.113884	0	0	0	0	0	0	0	0.0445633	0	0	0	0	0	0	0	0	0	0.990295	1.80234	0	0	0	0.534759	0
	90	Long-term healthy group					Long-term healthy group	E384	0	0	0	0	0	0	0	0	0	0	0	0.0905164	0	0	0	0	0.0740588	0	1.95433	0	0	0	0	0	0	0	0	0.271549	0	0.119317	0	0	0	0.0534869	0	0.621271	0	0.119317	0	0	0
	86	Long-term healthy group					Long-term healthy group	E385	0	0	0	0	0.164474	0	0	0	0.0383772	0	0	0	0	0	0	0	0	0.115132	0	0	0	0	0	0	0	0	0.0657895	0	0	0	0	0	0	0	0.685307	0	0	0	0	0	0
	62	Long-term healthy group					New-onset group	E386	0	0	0	0	0	0	0	0	0	0	0	0	0	0	0	0	0.0697067	0	0	0	0	0	0	0	0	0	0	0.0813244	0	0	0	0	0	0	0	0	0	0	0	0.226547	0
	96	Long-term healthy group					Long-term healthy group	E387	0	0.102805	0.0922606	0	0.419127	0	0	0	0	0	0	0	0	0	0	0	0	0	0	0	1.04123	0	0	0.392767	0	0	0	0	0	0	0.0711725	0.453395	0	0	0	0	0	0	0	0	0
	96	Long-term healthy group					New-onset group	E388	0	0	0	0	0	0	0	0	0	0	0	0	0	0	0	0	0	0	0	0	0	0	0	0	0	0	0	0	0	0	0	0	0.111936	0.169976	0.174122	0	0	0	0.240454	0	0
	109	Long-term healthy group					Long-term healthy group	E389	0	0	0	0	0.127188	0	0	0	0	0	0	0	0	0	0	0	0	0	0	0	0	0	0	0	0	0	0	0	0	0	0	0	0	0	0	0	0	0	0	0	0
	60	Long-term healthy group					Long-term healthy group	E390	0.164821	0	0	0	0	0	0	0	0	0	3.1007	0	0	0	0	0	0	0	0	0	0	0	0	0	0	0	0.15967	0.133917	0	0	0	0	0	0.200876	0.278135	2.93072	0	0	0	0	0
	72	Long-term healthy group					Long-term healthy group	E391	0	0	0	0	0	0	0	0	0	0	0.583376	0	0	0	3.25757	0	0	0.126009	0	0	0	0	0	0	0	0	0.0933402	0	0	0	0	0	0	0	0	0	0	0	0.191347	0	0.23335
	100	Long-term healthy group					Long-term healthy group	E392	0	0	0	0	0	0	0	1.2329	0	0	0	0	0	0	0	0.493161	0	0	3.56771	0	0	0	0	0	0	0	0	0	0.0192641	0.157966	0	0	0.508573	0.100173	0	2.34637	0	0	0	0	0
	88	Long-term healthy group					Long-term healthy group	E393	0	0	0	0	0	0	0	0	0	0	0	0	0	0	0	0	0	0.217273	0	0	0	0	0	0	0	0	0	0	0.065182	0	0	0	0	0	0	0	0	0	0	0	0
	136	Long-term healthy group					New-onset group	E394	0	0.12197	0.157544	0.172791	0	0	0	0	0.132134	0	0	0	0	0	1.58053	0	0	0	0	0	0	0	0	0.162626	0	0	0	0	0	0	0	0	0	0	0	0	0	0	0	0	0
	57	Long-term healthy group					New-onset group	E395	0	0	0	0	0	0	0	0	0.0328038	0	0	0	0	0	0	0.0468626	0	0	0	0	0	0	0	0	0	0	0	0	0	0	0	0	0	0	0	7.35742	0	0	0	0	0
	90	Long-term healthy group					Long-term healthy group	E396	0	0	0	0	0	0	0	0	0.270636	0	0	0	0	0	0	0	0	0	0	0	0	0	0	0	0	0	0	0	0	0	0	0	0	0	0	0	0	0	0	0	0
	69	Long-term healthy group					Long-term healthy group	E397	0	0	0	0	0	0	0	0	0	0	0	0	0	0	0	0	0	0	0	0	0	0	0	0	0	0	0	0	0	0	0	0	0	0	0	0	0	0	0	0	0
	92	Long-term healthy group					Long-term healthy group	E398	0	0	0.232397	0	0	0	0	0	0	0	0	0	0.168117	0	0	0	0.212619	0	0	0	0	0	0	0.113726	0	0	0	0	0	0.207674	0.415348	0	0	0	0	0	0	0	0	0	0
	74	Long-term healthy group					Long-term healthy group	E399	0	0	0.0635355	0	0	0	0	0.3861	0	0	0	0	0	14.5056	0	0	0	0	0	0	0	0	0	0.185719	0	0	0	0	0	0	0	0	0	0	0	0	0	0	0	0	0
	73	Long-term healthy group					Long-term healthy group	E400	0	0	0.0140085	0	0	0	0	0	0	0	0	0	0	0	0	0	0.0700427	0	0	0	0	0	0	0.0595363	0	0	0	0	0	0	0	0	0	0	0	5.96764	0	0	0	0	0
	107	Long-term healthy group					Long-term healthy group	E401	0	0	0	0	0	0	0	0	0	0	0	0	0	0	0	0	0	0	0	0	0	0	0	0	0	0.545014	0	0	0	0	0	0	0	0	0	0	0	0	0	0.228771	0
	82	Long-term healthy group					Long-term healthy group	E402	0	0	0	0	0	0	0	0	0	0	0	0	0	0	0	0	0	0.113402	0	1.16343	0	0	0	0	0	0	0	0	0	0	0	0	0.0588013	0	0	0	0	0	0	0	0
	113	Long-term healthy group					Long-term healthy group	E403	0	0	0	0	0	0	0	0	0	0	0	0	0	0	0	0	0	0	0	0	0	0	0	0	0	0	0	0	0	0	0	0	0	0	0	0	0	0	0	0	0
	92	Long-term healthy group					Long-term healthy group	E404	0	0	0	0.445842	0	0	0	0	0.0563169	0	0	0	0	0	0	0.577248	0	0	0	0	0	0	0	0	0	0	0	0	0	1.71297	0	0	0	0	0	0	0	0	0	0	0
	92	Long-term healthy group					Long-term healthy group	E405	0	0	0	0	0	0	0	0	0	0	0	0	0	0	0	0	0	0	0	0	0	0	0	0	0	0	0	0	0	0	0	0	0	0	0	0	0	0	0	0	0.163347
	92	Long-term healthy group					Long-term healthy group	E406	0	0	0	0	0	0	0	0	0	0	0	0	0	0	0	0.214386	0	0	0	0	0	0.144382	0.0437522	0	0	0	0	0	0	0	0	0	0	0	0	0	0	0	0	0	0
	72	Long-term healthy group					Long-term healthy group	E407	0	0	0	0	0	0	0	0	0	0	0	0	0	0	0	0	0	0	6.59572	0	0	0	0	0	0	0	0	0	0	0	0	0	0	0	0	0.45465	0	0	0	0	0
	76	Long-term healthy group					Long-term healthy group	E408	0	0	0	0	0	0.037135	0	0	0	0	0	0	0	0	0.459546	0.0649863	0	0	0	0	0	0	0	0	0	0	0	0.125331	0	0	0	0	0	0	0	0	0	0	0	0.106763	0
	81	Long-term healthy group					Long-term healthy group	E409	0	0	0	0	0	0.0159261	0	0	0	0	0	0	0	1.62446	0	0	0	0	0	0	0	0	0	0	0	16.7344	0.111483	0	0.0278707	0	0	0	0	0	0	0	0	0	0	0	0
	102	Long-term healthy group					Long-term healthy group	E410	0	0	0	0	0	0	0	0	0	0	0	0	0	0	0	0	0	0.0466339	0	0.68679	0.415465	0	0	0	0	0.572325	0	0.07631	0	0.131423	0	0	0	0	0.0678311	0	0	0	0.0847889	0.0423944	0
	115	Long-term healthy group					New-onset group	E411	0	0	0	0	0	0.058424	1.08084	0	0	0	0	0	0	0	0	0	0.124151	0	0	0.628058	0	0	0.766815	0.277514	0	0	0	0	0	0	0	0	0	0	0	1.27072	0	0	0	0	0
	68	Long-term healthy group					Long-term healthy group	E412	0	0	0	0.280782	1.0093	0	0	0	0	0	0	0	0	0	0	0	0	0	0	0	0	0.0265604	0	0	0	0	0	0	0	0	0	0	0	0	0	0	0	0	0	0	0
	94	Long-term healthy group					Long-term healthy group	E413	0	0.0401592	0	0	0	0	0	0	0	0	0	0	0	0	0	0	0	0	0	0	0	0	0	0	0	0	0	0	0	0	0	0	0	0	0	0	0	0	0	0	0
	53	Long-term healthy group					New-onset group	E414	0	0	0	0	0	0	0	4.20859	0	0	0	0	0.246711	0	0	0	0	0	0	0	0	0	0	0	0.0483746	0	0	0	0	0	0	0	0	0	0	0	0	0	0	0	0
	91	Long-term healthy group					Long-term healthy group	E415	0.311104	0	0	0	0	0	1.00511	0	0	0	0	0	0	0	0	0	0	0	0	0.303127	0	0	0	0	0	0	0.347001	0.0638162	0	0	0.0678047	0	0	1.14071	2.03015	0	2.40108	0	0.131621	0	0
	86	Long-term healthy group					New-onset group	E416	0	0	0	0	0	0	0	0	0	0	0	0	0	0	0	0	0	0	0	0	0.103306	0	0	0	0	0	0	0	0	0	0.692531	0	0	0	0	0	0	0	0	0	0
	91	Long-term healthy group					Long-term healthy group	E417	0	0	0	0	0.457985	0	0	0	0.10454	0.263839	0	0	0	0	0	0	0	0	0	0	0	0	0	0	0	0	0	0	0.129431	0	0	0	0	0	0	0	0	0.0896057	0	0	0
	81	Long-term healthy group					New-onset group	E418	0	0	0	0	0	0	0	1.74348	0	0	0	0	0.211462	0	0	0.0215778	0	0	0	0	0	0	0	0	0	0	0	0	0	0	0	0	0	0	0	0	0	0	0	0.457449	0
	78	Long-term healthy group					Long-term healthy group	E419	0	0	0	0	0	0	0	0	0	0	0	0	0	0	0	0	0	0	0	0	0	0	0	0	0	0	0	0	0	0	0	0	0	0	0	0	0	0	0	0	0
	88	Long-term healthy group					Long-term healthy group	E420	0	0	0	0	0	0	1.2837	0	0	0	0	0	0	0.0293083	0	0	0	0	0	0	0	0	0	0	0	0	0	0	0	0	0	0	0	0	0	1.50059	0	0	0	0	0.240328
	127	Long-term healthy group					New-onset group	E421	0	0	0	0	0	0	0	0	0	0	0	0	0.123378	0	0	0	0	0	0	0	0	0	0	0	0	0	0	0	0.0411261	0	0	0	0	0	0	0	0	0	0	0	0
	88	Long-term healthy group					Long-term healthy group	E422	0	0	0	0	0	0	0	0	0	0	0	0	0	16.1296	0	0	0	0	0	0	0	0	0	0	0	0	0	0	0	0	0	0	0	0	0	0	0	0	0	0	0
	57	Long-term healthy group					Long-term chronic insomnia group	E423	0	0	0	0.412541	0	0	0.187019	0	0	0	0	0	0	0	0	0	0	0	0	0	0	0	0.0990099	0	0	0	0	0	0	0	0	0	0	0	0	0	0	0	0	0	0
	104	Long-term healthy group					Long-term healthy group	E424	0	0	0	0	0.648508	0	0.236515	0	0	0	1.96078	0	0	0.534066	0	0	0	0	0	0	0	0	0	0	0	0	0	0.129702	0.183108	0	0	0	0	0	0	1.16732	0	0	0	0	0
	95	Long-term healthy group					Long-term healthy group	E425	0	0	0.0176546	0	0.900384	0	0	0	0	0.150064	0	0	0	0	0	0.0485501	0	0	0	0	0	0	0	0.167719	0	0.662047	0	0	0	0	0	0	0	0	0	0	0	0	0	0	0
	110	Long-term healthy group					Long-term healthy group	E426	0	0	0	0	0	0.0276409	0.152025	0.363938	0	0	0.695628	0	0	0	1.32215	0	0	0	0	0	0	0	0	0	0	0	0.221127	0	0	0.313263	0	0	0	0	0	0	2.1652	0	0	0	0
	85	Long-term healthy group					Long-term healthy group	E427	0	0	0	0	0	0	0	0	0	0	0	0	0	0	0	0	0	0	0	0	0.269784	0	0	0	0	0.236061	0	0	0	0	0	0	0	0	0	0	0	0	0	0	0
	107	Long-term healthy group					Long-term healthy group	E428	0	0	0	0.452841	0	0	0	0	0.0827774	0	0	0	0	0	3.01894	0	0	0	0	0	0	0.26294	0	0	0	0	0	0	0	0	0	0	0	0	0	0	0	0	0	0	0
	100	Long-term healthy group					Long-term healthy group	E429	0	0	0	0	0	0	0	0	0	0	0	0.194062	0	0	0	0	0	0	0	0	0	0	0	0	0	0	0	0	0	0	0.326024	0	0	0	0	0	0	0	0	0	0
	113	Long-term healthy group					Long-term healthy group	E430	0	0	0	0	0	0	0	0	0	0.0782802	1.8727	0	0	0	0	0	0	0	0	0	0	0.162582	0.0782802	0	0	0	0.0602156	0	0	0	0	0.34925	0	0	0	2.18583	2.67959	0	0	0	0
	107	Long-term healthy group					Long-term healthy group	E431	0	0	0	0	0	0	0	0	0	0	0	0	0	0	0	0	0	0	0	4.24437	0	0	0	0	0	0	0	0	0	0	0	0	0	0	0	0	0	0	0	0.0545461	0
	55	Long-term healthy group					Long-term healthy group	E432	0	0	0	0	0	0	0	0	0	0	0.577997	0	0	0	0	0	0	0	1.37274	0	0.111658	0	0	0	0	0	0	0	0	0	0	0	0	0	0	0	0	0	0	0	0
	87	Long-term healthy group					Long-term healthy group	E433	0	0	0	0	0	0	0	0	0.00832674	0	0	0	0	0	0	0.253966	0	0.133228	0	0	0	0.0874308	0	0	0	0	0	0	0	0	0	0	0.795204	0	0.524585	1.23652	0	0	0	0	0
	62	Long-term healthy group					Long-term healthy group	E434	0	0	0	0	0	0	0	2.53961	0	0.10853	0	0	0	0	2.07655	0.195355	0	0	0	0	0	0	0	0	0	0	0	0	0.0434122	0	1.07807	0	0	0	0	0	0	0	0	0	0
	122	Long-term healthy group					New-onset group	E435	0	0	0	0	0	0	0	0	0	0	0	0	0	12.2527	0	0.364026	0.0599572	0	0	0.0513919	0	0	0	0	0.0385439	0.625268	0	0	0	0	0	0	0	0	0	0	0	0	0	0	0
	104	Long-term healthy group					Long-term healthy group	E436	0	0	0	0.208582	0	0.0893921	0	0	0	0	0	0.0536353	0	0	0	0	0	0	0	0	0	0	0.101311	0	0	0	0	0	0	0.178784	0	0	0	0	0	0	0	0	0	0	0
	85	Long-term healthy group					New-onset group	E437	0	0	0	0	0	0	0	0	0	0	0	0	0	2.21576	0	0	0	0	0	0	0	0	0	0	0	0	0.109691	0	0	0	0	0	0	0	0.329074	1.55762	0	0	0	0	0.0438765
	66	Long-term healthy group					New-onset group	E438	0	0	0	0	0	0	0	0	0	0	0	0	0	1.95471	0	0	0	0	0	0	0	0	0	0	0.0774593	0	0	0	0	0	0	0	0	0	0	0	0	0.145806	0	0	0
	116	Long-term healthy group					Long-term healthy group	E439	0	0	0	0	0.691678	0	0	0	0	0	0.612879	0	0	0	0	0	0.030644	0.109443	0	0	0.105065	0	0	0	0	0	0	0	0	0	0	0	0	0	0	0	0	0	0	0	0
	70	Long-term healthy group					New-onset group	E440	0	0	0	0	0	0	0	0	0	0	0	0	0.249262	0	0	0	0	0	0	0	0	0	0	0	0	0	0	0	0	0	0	0	0	0	0	0	0	0	0	0	0
	93	Long-term healthy group					Long-term healthy group	E441	0	0	0	0.312107	0	0	0.220759	0	0	0	0	0	0	0	0	0	0	0	0	0	0	0.232178	0	0	0	0	0.23979	0	0	0	0	0	0	0	0	0	0	0	0	0	0
	89	Long-term healthy group					Long-term healthy group	E442	0.083167	0	0	0	0	0	0.316035	0	0	0	0	0	0	0	1.558	0	0	0	0	0	0	0	0	0	0	0	0	0.083167	0	0	0	0	0.266134	0.482369	0.199601	0	0.371479	0	0	0	0
	123	Long-term healthy group					Long-term healthy group	E443	0	0	0	0	0.323848	0	0	0	0	0	0	0	0	0	0	0	0	0	0	0	0	0	0	0	0	9.98316	0	0	0	0	0.332484	0	0	0	0	0	0	0	0	0.513839	0
	119	Long-term healthy group					Long-term healthy group	E444	0	0.0271223	0	0	0	0.0361631	0	0	0	0	0	0	0	0	4.98147	0	0.144652	0	0	0	0	0.0949281	0	0	0	0	0	0	0	0.257662	0	0	0	0.103969	0.515324	0	0	0	0	0	0
	94	Long-term healthy group					Long-term healthy group	E445	0	0	0	0	0	0	0	0	0	0	0	0	0	0	0	0	0	0	0	0	0	0	0	0	0	0	0	0	0	0	0	0	0	0	0	0	0	0	0	0	0
	105	Long-term healthy group					New-onset group	E446	0	0	0	0	0	0	0	3.16322	0	0	0	0	0	0	0	0	0	0	0	0	0	0	0	0	0	0	0	0	0.197701	0	0	0	0	0	0	0	0	0	0	0	0
	104	Long-term healthy group					New-onset group	E447	0	0	0	0	0.708473	0	0	0	0.0861656	0	0	0	0.430828	0	0	0	0	0	0	0	0	0	0	0	0	0	0	0	0	0.110101	0	0	0	0	0	0	0	0	0	0	0
	96	Long-term healthy group					Long-term healthy group	E448	0.328847	0	0	0	0	0	0	0	0	0	0	0	0	0	0.345798	0	0	0.142387	0	0	0	0	0	0	0	0	0	0	0	0	0.115266	0.928908	0.118656	0.213581	0	0	0.0644133	0	0	0	0
	58	Long-term healthy group					Long-term healthy group	E449	0	0	0.012556	0	0	0	0	3.05529	0	0	1.99222	0	0	0	0	0	0	0	0	0	0	0	0	0.129745	0	0	0	0	0.0292973	0	0.523166	0	0	0	0.25949	0	0	0	0	0	0.0627799
	76	Long-term healthy group					Long-term healthy group	E450	0	0	0	0	0	0.0756086	0	0	0	0	0	0	0	0	0	0	0	0.0604869	0	0.342759	0	0	0	0	0	1.43656	0	0	0	0	0	0.161298	0	0	0.206664	0	0	0.519179	0	0	0
	109	Long-term healthy group					New-onset group	E451	0	0	0	0	0	0	0	0	0	0	0	0	0	0	0	0	0	0	0	0	0	0	0	0	0	12.6963	0	0	0	0	0	0	0	0	0	0	0	0	0	0.0990239	0
	136	Long-term healthy group					New-onset group	E452	0	0	0	0	0	0	0	0	0	0	1.24306	0	0	0	0	0	0	0	4.48145	0	0	0	0	0	0	0.788479	0	0	0	0	0.0724113	0	0	0.120685	0	0.22528	0.752273	0	0	0	0
	90	Long-term healthy group					Long-term healthy group	E453	0	0	0.0359626	0	0	0	0	0	0.155838	0	0	0.185807	0.275713	0	1.26468	0.401582	0	0	0	0	5.08871	0	0	0	0	0	0	0	0	0	0	0	0	0	0	0	0	0	0	0.323663	0
	83	Long-term healthy group					Long-term healthy group	E454	0	0	0	0	1.07128	0	0	0	0	0	0	0.0988875	0	0	0	0	0	0	0	0	0	0	0	0	0	0	0	0	0	0	0	0	0	0	0	0	0	0	0	0	0.13597
	68	Long-term healthy group					Long-term healthy group	E455	0	0	0	0	0	0	0	0	0	0	0	0	0	0	0	0	0	0	0	0	0	0	0	0	0.00953971	0	0	0	0	0	0	0.033389	0	0	0	0	0	0	0	0	0
	99	Long-term healthy group					New-onset group	E456	0	0	0.0101059	0	0	0.0252646	0	0.0732675	0	0.0454764	0.255173	0	0	0	0.651828	0	0	0.0202117	0	0.103585	0	0	0.813522	0.103585	0	0	0.303176	0	0	0	0	0	0	0	0.596246	0	0	0	0	0	0
	75	Long-term healthy group					Long-term healthy group	E457	0	0	0	0	0	0	0	0	0	0	0	0	0	0	0	0	0	0	0	0	0	0	0	0	0	0	0	0	0	0	0	0	0	0	0	0	0	0	0	0	0
	43	Long-term healthy group					New-onset group	E458	0	0	0	0	0	0	0	0	0	0	0	0	0	0	0.398449	0	0	0	0	0	0	0	0.0374382	0	0	0	0	0	0	0	0	0	0	0	0	0	0	0	0	0	0
	113	Long-term healthy group					Long-term healthy group	E459	0	0	0	0	0	0	0	0	0	0	0	0.139193	0	0	0	0	0	0	0	0	0	0	0	0	0.0278387	0	0	0	0	0	0	0	0	0	0	0	0	0	0	0.170512	0
	61	Long-term healthy group					Long-term healthy group	E460	0	0	0	0	0	0	0	0	0	0	0	0	0	0	0	0	0	0	0	0	0	0	0	0	0	0	0	0	0	0.0285131	0	0	0	0	0	0	0	0	0.0899261	0	0
	115	Long-term healthy group					Long-term healthy group	E461	0	0	0.12502	0	0.718862	0	0	0	0	0	0	0	0.479242	0	0	0	0	0	0	0	0	0.104183	0	0	0	0	0	0	0	0	0	0	0	0	0	0	0	0	0	0	0
	72	Long-term healthy group					Long-term healthy group	E462	0	0	0	0	0	0	0	0	0	0	0	0	0	0	0	0	0	0	0	0	0	0	0	0	0	0	0	0	0	0	0	0	0	0	0	0	0	0	0	0	0
	69	Long-term healthy group					New-onset group	E463	0	0	0	0	0	0	0.108986	0	0	0	0	0	0	0	0	0	0	0	0	0.860989	0	0	0	0	0	0	0	0	0.0108986	0	0	0	0	0	0	0	0	0	0.288813	0	0.119884
	78	Long-term healthy group					Long-term healthy group	E464	0	0	0	0	0	0	0	0	0	0	0	0	0	6.74972	0	1.1778	0	0	0	0	0	0	0	0	0	0	0	0	0	0	0	0	0	0	0	0	0	0	0	0	0
	78	Long-term healthy group					Long-term healthy group	E465	0	0	0	0	0	0	0	0	0	0	0	0	0	0	0	0	0	0	0	0	0	0	3.65348	0	0	0	0	0	0	0	0	0	0	0	0	0	0	0	0	0	0.0418498
	89	Long-term healthy group					New-onset group	E466	2.33187	0	0	0	0	0	0	0	0	0	0	0	0	0	0	0	0	0	0	0	0	0	0.560035	0	0	0	0.0627625	0	0	0	0	0	0	0.584174	0.656592	0	0	0	0	0	0
	82	Long-term healthy group					Long-term healthy group	E467	0	0	0	0	0	0	0	0	0	0	0	0	0	0	1.6634	0	0	0	0	0	0	0	0	0	0	0	0	0	0	0	0	0	0	0	0	0	0	0	0.201015	0.13066	0
	95	Long-term healthy group					Long-term healthy group	E468	0	0	0	0	0	0	0	0	0	0	0	0	0	0	0	0	0	0	0	0	0	0	0	0	0	1.15614	0	0	0	0	0	0	0	0	0	0	0.323718	0.398867	0	0	0
	55	Long-term healthy group					Long-term healthy group	E469	0	0	0	0	0	0	0	0	0	0	0	0	0	0	0	0	0	0	0	0	0	0	0	0	0	0	0	0	0	0	0	0	0	0	0	0	0	0	0	0.530937	0
	59	Long-term healthy group					Long-term healthy group	E470	0	0	0	0	0	0	0	0	0	0	0	0	0	0.937692	0	0	0	0	0	0	0	0	0	0	0	0	0	0	0	0	0	0	0	0	0	0	0	0	0	0	0
	121	Long-term healthy group					Long-term healthy group	E471	0	0	0	0	0	0	0	0	0	0	0	0	0	0	0	0	0	0	0	1.87844	0	0.141236	0	0	0	0	0	0	0	0	0	0	0	0	0	0	1.61951	0	0	0	0
	110	Long-term healthy group					Long-term healthy group	E472	0	0	0	0	0	0.0463034	0	0	0.0463034	0	4.17245	0	0	0.180069	0	0	0	0.0771724	0	0	0	0	0	0	0	0	0.344703	0	0	0	0	0	0	0.30869	0	0	0	0.164634	0	0	0
	116	Long-term healthy group					New-onset group	E473	0	0	0	0	0	0	0	0	3.49189	0	0	0	0.921967	0	0	0	0.138072	0	0	0	0	0	0	0	0	0	0	0	0	0	0	0	0	0	0	0	0	0	0	0.614645	0
	93	Long-term healthy group					Long-term healthy group	E474	0	0	0	0	0	0	0.12809	0	0	0	0	0	0	3.28551	0.650058	0	0	0.0320225	0	0	0	0	0	0	0	0	0.0480338	0	0	0	0	0.0832586	0.0832586	0.121686	0.201742	0	0.0288203	0	0	0	0
	43	Long-term healthy group					Long-term healthy group	E475	0	0	0	0	0	0	0	0	0	0	0.334352	0	0	0	0	0	0	0	0	0	0	0	0.439434	0	0	0.448987	0	0	0	0	0	0	0	0	0	0	0	0	0	0	0
	130	Long-term healthy group					New-onset group	E476	0	0	0	0	0	0	0	0	0	0	0	0	0.305031	0	0	0	0	0	0	0	0	0.789493	0	0	0	0	0	0	0	0	0	0	0	0	0	0	0	0	0	0.2835	0
	99	Long-term healthy group					Long-term healthy group	E477	0	0	0	0	0	0	0.771888	0	0	0.0895561	5.26675	0	0	0	0.575718	0	0	0.0511749	0	0.230287	0	0	0	0	0	0	0	0.119408	0.0341166	0	0	0	0	0	0	0	0	0	0	0	0.0980852
	74	Long-term healthy group					New-onset group	E478	0	0	0	0.117709	0	0.0446483	0	0	0	0	0	0	0	0	0	0	0	0	0	0	0	0	0	0	0	4.30247	0	0	0	0.430247	0	0	0	0	0	2.10659	0	0.060884	0	0	0
	92	Long-term healthy group					Long-term healthy group	E479	0	0	0	0	0	0	0	0	0	0	0	0	0	13.1002	1.18094	0	0	0	4.14245	0	0	0	0	0	0	0	0	0	0	0	0	0	0	0	0	1.51966	0	0	0	0	0
	116	Long-term healthy group					New-onset group	E480	4.1927	0	0	0	0	0.0461197	0	0	0.184479	0	0	0	0	0	0	0.146744	0	0	0	0	0	0	0	0	0.041927	0	0	0	0.0628904	0.0922393	0	0	0	0	0	0	0	0	0	0	0.557629
	69	Long-term healthy group					New-onset group	E481	0	0	0	0	0.764442	0	0	0	0	0	0.669872	0	0	0	0	0.0394042	0	0	0	0	0	0	0	0	0	0	0	0	0	0	0	0	0	0	0	0	0.772322	0	0	0	0.244306
	95	Long-term healthy group					Long-term healthy group	E482	0	0	0	0	0.991169	0	0	1.06197	0	0	0	0	0	0	0.208667	0	0	0	0	0	0	0	0	0	0.0484406	0	0	0	0	0	0	0	0	0.238477	0	0	0	0.149048	0	0	0
	84	Long-term healthy group					New-onset group	E483	0	0.086782	0	0	0	0.292889	0	0	0	0	0	0	0	0	0	0.846125	0	0	0.840701	0	0	0	0	0	0	0	0	0	1.10647	0	0	0	1.07393	0.287465	0.374247	0	0	0	0	0	0
	113	Long-term healthy group					New-onset group	E484	0	0	0	0	0	0	0	0	0	0	0	0.0822932	0	5.12961	0.201161	0	0	0	0	0	0	0	0	0	0	0	0	0	0	0	0	0	0	0	0	0	0	0	0	0	0
	113	Long-term healthy group					New-onset group	E485	0	0	0	0	0	0	0	0	0	0	0	0	0.180662	0	0	0	0.033456	0	0	0	0	0	0	0	0	0	0	0	0	0	0	0	0	0	0	0	0	0	0	0	0
	75	Long-term healthy group					Long-term healthy group	E486	0	0	0	0	0	0	0	0.633078	0	0	0	0	0	0	0	0	0	0	0	0	0	0	0	0	0	0	0	0	0	0	0	0	0	0	0	0	0	0	0	0	0
	87	Long-term healthy group					New-onset group	E487	0	0	0	0	0	0	0	0	0	0.0851487	0	0	0	0	1.02178	0	0	0	0	0	0	0	1.48301	0	0	0	0	0.127723	0	0	0.0638615	0	0.801817	0	0	0	0	0	0	0	0
	88	Long-term healthy group					Long-term healthy group	E488	0	0	0.0688492	0	0	0	0	0	0	0	0	0	0	0	0	0	0	0	0	0	0	1.99663	0	0.502599	0	0	0	0	0	0	0	0	0	0	0	0	0	0	0.323591	0	0
	107	Long-term healthy group					Long-term healthy group	E489	0	0	0	0	0	0	0	0.622638	0	0	0	0	0	0	0	0	0	0	0	0	0	0	0	0	0	0	0	0	0	0	0.218997	9.23222	0	0	0	0	0	0	0	0	0
	110	Long-term healthy group					Long-term healthy group	E490	0	0	0	0	0	0	0	0	0	0	0	0	0	0	0	0	0	0	0	0	0	0	0	0	0	1.71136	0	0	0	0	0	0	0	0	0	0	0	0	0	0	0
	67	Long-term healthy group					Long-term healthy group	E491	0	0	0	0	0	0	0.132375	0	0	0	0	0.0491679	0	0	0	0	0	0	0	0	0	0	0	0	0	0	0	0	0	0	0	0.0983359	0	0	2.04992	0	0	0	0	0	0
	64	Long-term healthy group					Long-term healthy group	E492	0	0	0	0	0	0	0	10.8084	0	0	0	0	0	0	0	0	0	0	0	0	0	0	0	0	0	0	0	0	0	0	0	0	0	0	0	0	0	0	0	0	0
	44	Long-term healthy group					Long-term healthy group	E493	0	0	0.0703688	0	0	0	0	0	0.697824	0	0	0	0.134874	0.410485	0	0.175922	0	0	0	0	0	0	0	0.123145	0	0	0	0	0.0293204	0	0	0	0	0	0	0	0.0410485	0	0	0	0
	130	Long-term healthy group					Long-term healthy group	E494	0	0	0	0	0	0	0	0	0	0	0	0	0	0	0	0	0	0	1.8478	0	0	0	0	0	0	17.8221	0	0	0	0	0	0	0	0	0	0	0	0	0	0	0
	86	Long-term healthy group					Long-term healthy group	E495	1.23678	0.105777	0	0	0	0.0406835	0	0	0.0244101	0	0	0	0	0	0	0	0	0	0	0	0	0	0.439382	0	0	0	0.0976404	0	0	0	0	0	0.748576	0.292921	0.951993	0	0	0	0	0	0
	74	Long-term healthy group					Long-term healthy group	E496	0	0	0	0	0	0	0	0	0	0	0	0	0	0	0	0	0	0	0	0	0	0	1.13994	0	0	0	0	0	0	0	0	0	0.778302	0	0	0	0	0	0	0	0
	95	Long-term healthy group					Long-term healthy group	E497	0	0	0	0	0	0	0	0	0	0	0	0	0	0	0	0	0	0	0	0	0	0.121459	0.130135	0	0.0477161	0.815512	0.0347026	0	0	0	0	0	0	0	0	0	0	0	0	0	0
	84	Long-term healthy group					Long-term healthy group	E498	0	0	0	0	0	0	0	0	0	0	0	0	0	0	0	0	0	0	2.34349	0	0	0	0	0	0	0	0	0.0962418	0	0.163611	0	0	0	0	0.245416	0.895048	0	0	0	0	0
	58	Long-term healthy group					New-onset group	E499	0	0	0	0	0	0	0	0	0	0	0	0	0	0	0	0	0	0	0	0	0	0.249278	0	0	0	0	0	0	0	0	0	0	0	0	0	0	0	0	0	0	0
	73	Long-term healthy group					Long-term healthy group	E500	0	0	0.178451	0	0	0	0	0	0	0	0	0	0	0	0	0	0	0.463008	0	0	0	0	0	0.43407	0	0	0	0	0	0	0	0	0	0	0	0	0	0	0	0	0
	75	Long-term healthy group					Long-term healthy group	E501	0	0	0	0	0	0.0931178	0	0	0	0	0	0	0	0	0	0	0	0	0	0	0.169305	0	0	0.524846	0	1.76077	0	0	0	0.169305	0.389402	0	0	0	0.194701	0	0	0	0	0	0
	72	Long-term healthy group					New-onset group	E502	0	0	0	0	0.292722	0	0	0.510285	0	0	0	0	0	0	0	0	0	0	0	0	0	0	0	0	0	0	0	0	0	0	0	0	0	0	0	0	0	0	0	0	0
	109	Long-term healthy group					Long-term healthy group	E503	0	0	0	0	0	0	0	0.214678	0	0	0	0	0.194708	2.69596	1.94209	0	0	0	0	0	0	0	0	0	0.0349476	0	0	0	0	0	0	0	0	0	0	0	0	0	0	0.0549176	0
	94	Long-term healthy group					Long-term healthy group	E504	0	0	0	0	0	0	0	0	0	0.105774	1.07641	0	0	3.26655	0	0	0	0	6.18467	0	0.503982	0	0	0	0	0	0	0	0	0	0	0	0	0	0	0.535092	0	0	0.105774	0	0
	83	Long-term healthy group					Long-term healthy group	E505	0	0	0	0	0	0	0	0	0	0	0.385642	0	0	0	0	0	0	0	0	0	0	0	0.101708	0	0	0	0	0	0	0	0	0	0	0	0	0	0.317837	0	0.101708	0	0
	76	Long-term healthy group					Long-term healthy group	E506	0	0	0	0	0	0	0	0	0.136469	0	0	0	0	0.0734831	1.33844	0	0	0	0	0	0	0	4.3355	0	0	0	0	0	0	0	0	0	0	0.120722	0	0	0	0	0	0.215201	0
	134	Long-term healthy group					Long-term healthy group	E507	0.117647	0	0	0	0	0.0102302	0.936061	0	0	0	0	0	0	0	0	0	0	0	0	0.480818	0	0	0.148338	0	0	0.710997	0.230179	0.0716113	0	0.398977	0	0	0	0	0	0	2.72634	0	0.0920716	0	0
	90	Long-term healthy group					Long-term healthy group	E508	0	0	0.151413	0	0	0	0	0	0	0	0	0	0	0	0	0	0	0	0	0	0	0	0	0.465455	0	1.49731	0	0	0	0	0	0	0.10655	0	0	0	0	0	0	0	0
	77	Long-term healthy group					Long-term healthy group	E509	0	0	0	0	0	0.0044964	0	0	0	0	0	0	0	0	0	0.314748	0	0	0	0	0	0	0.116906	0	0	0	0.161871	0	0	0	0	0	0.130396	0	0	1.30845	0.935252	0	0.0719424	0	0
	91	Long-term healthy group					New-onset group	E510	0.0513309	0	0	0	0	0	0.436313	0	0	0	0	0	0	0	0.0843294	0	0	0.109995	0	0	0	0	0	0	0	0	0	0.117328	0	0	0	0.0109995	1.48126	0.0549974	0	0	0	0	0	0	0.480311
	91	Long-term healthy group					Long-term healthy group	E511	0	0	0	0	0	0	0	0	0	0	0	0	0	0	0	0	0	0	0	0	0	0	0	0	0	7.46261	0	0	0	0	0	0	0	0	0	2.02436	0	0	0	0	0
	86	Long-term healthy group					Long-term healthy group	E512	0	0	0	0.201794	0	0	0	0	0	0	0	0	0	0	0	0	0	0	0	0	0	0	0	0	0	0	0	0.278027	0	0	0	0	0	0	0	0	0.00896861	0	0	0	0
	89	Long-term healthy group					Long-term healthy group	E513	0	0	0	0	0	0	0	0	0	0	0	0.130072	0	0	0	0	0	0	0	0	0.440566	0	0.12168	0	0	0	0	0	0	0	0	0	0	0	0	0	0.205597	0	0	0	0
	96	Long-term healthy group					Long-term healthy group	E514	0	0	0	0	0	0	0	0	0	0	0	0.160325	0.395468	0	0	0	0.187046	0	0	0	0	0	0	0.096195	0.0855066	0	0	0	0	0	0	0	0	0	0	0	0	0	0	0	0
	100	Long-term healthy group					New-onset group	E515	0	0	0	0	0	0	0	0	0	0	0	0	0	0	0	0	0	0	0	0	0	0	0.313279	0	0	0	0	0	0	0	0	0	0.163759	0	0	0	0	0	0	0	0
	99	Long-term healthy group					Long-term healthy group	E516	0	0	0	0	0	0	0	0	0	0	0	0	0	0	0	0	0	0.107416	0	0.397836	0	0	0	0	0.0835455	0	0.354074	0	0	0	0	0	0	0	0	0	0	0	0.135264	0	0
	80	Long-term healthy group					Long-term healthy group	E517	0	0	0	0	0	0	0	0	0	0	0.207605	0	0	0	2.29885	0	0	0	0	0	0	0	0	0	0	0	0	0	0	0	0	0	0.151906	0.5418	0	8.38017	0	0	0	0	0
	98	Long-term healthy group					Long-term healthy group	E518	0	0	0	0	0	0	0	0	0	0	0	0	0	0	0	0.150907	0	0	0	0	0	0	0	0	0	0	0	0	0	0	0	0	0	0.198756	0.298134	0	0	0.044168	0	0	0.195075
	77	Long-term healthy group					Long-term healthy group	E519	0	0	0	0	0	0	0	0	0	0	0	0	0	0	0	0	0	0	0	0	0	0	0	0	0	0	0	0	0	0	0	0	0	0	0	0	0	0	0	0	0
	86	Long-term healthy group					Long-term healthy group	E520	0	0	0	0	0	0.00847063	0	0	0	0	0	0	0	0	0	0	0	0	0.258354	0	0	0	0	0	0	0	0	0	0	0	0	3.87955	0	0.720003	1.75342	0	0.152471	0	0	0	0
	139	Long-term healthy group					New-onset group	E521	0	0	0	0	0	0	0	0	0	0	0	0	0.972213	0	0	0	0	0	0	0	0	0	0	0	0	0	0	0	0	0	0	0	0	0	0	0.279217	0	0	0	0	0
	126	Long-term healthy group					Long-term healthy group	E522	0	0	0	0	0	0	0	0	0	0	0	0.0485231	0	0	0	0	0	0	1.38897	0	0	0	0	0	0	0	0	0	0	0	0	0	0	0.145569	0.230485	0.242615	0	0.175896	0	0	0
	78	Long-term healthy group					Long-term healthy group	E523	0	0	0	0	0	0	0.308503	0	0	0	0.487996	0	0	9.69262	0	0	0	0	2.18757	0	0	0	0	0	0	0	0.072919	0	0	0	0	0	0.426296	0	0	1.81737	0.964775	0	0	0	0
	73	Long-term healthy group					Long-term healthy group	E524	0	0	0	0	0	0	0	0	0	0	0	0	0	0	0	0	0	0	0	0	0.28046	0	0	0	0	0	0	0	0	0	0	0.951724	0	0	0	0	0	0	0	0	0
	82	Long-term healthy group					Long-term healthy group	E525	0	0	0	0	0	0	0	0	0.02276	0	0	0	0	0	0	0	0	0	0	0	0	0	0	0	0	0	0	0	0	0	0	0	0	0	0	0	0	0	0	0	0
	78	Long-term healthy group					Long-term healthy group	E526	0	0	0	0	0	0.00337655	0	4.64276	0.189087	0	0	0.128309	0.030389	0	2.448	0.060778	0.128309	0	0	0	0	0	0.0506483	0	0.00337655	0	0	0.175581	0	0.0337655	0	0	0	0	0	0	0	0	0	0	0
	78	Long-term healthy group					New-onset group	E527	0	0	0	0	0	0	0	0	0	0	0	0	0	0	0	0	0	0	0	0	0.100256	0	0	0	0	0	0.170807	0	0	0	0	0	0	0	0	0	0	0	0	0	0
	63	Long-term healthy group					Long-term healthy group	E528	0	0	0	0	0	0	0	0.242326	0	0	0	0	0	0	0	0	0	0	0	0	0	0.130138	0	0	0	0	0	0.183989	0	0	0	0	0	0	0	0	0	0	0.143601	0	0
	73	Long-term healthy group					Long-term healthy group	E529	0	0	0	0	0	0	0	0.209296	0	0	0	0	0	1.88366	0	0	0	0.106622	0	0	0	0	0.0671326	0	0	0	0.106622	0.0868775	0.0394898	0	0	0	0.126367	0.142163	0	0	0.23299	0	0	0	0.201398
	96	Long-term healthy group					Long-term healthy group	E530	0	0	0	0	0	0	0	0	0	0	0	0	0.140457	0	0	0	0	0	0	0	0	0	0	0	0	0	0	0	0	0	0	0	0	0	0	0	0	0	0	0	0
	74	Long-term healthy group					Long-term healthy group	E531	0	0	0	0	0	0	0	0	0	0.0334155	0	0.0960695	0	0	0	0	0	0	0	0	0.233908	0	0	0	0.0167077	0	0	0	0	0.116954	0.806148	0	0	0	0	0	0	0	0	0	0
	69	Long-term healthy group					Long-term healthy group	E532	0	0	0	0	0	0	0	0.436992	0	0	0	0	0	0	0	0	0	0	0	0	0	0.218496	0	0	0	0	0	0	0	0	0	0	0	0	0	0	0	0	0	0	0
	64	Long-term healthy group					New-onset group	E533	0	0	0	0	0	0	0	0	0	0	0	0	0	0.272551	0	0	0	0	0	0	0	0	0	0	0	0	0	0	0	0	0	0	0	0	0	0	0	0	0	0	0
	111	Long-term healthy group					Long-term healthy group	E534	0	0	0	0	0	0.022604	0.320976	0	0	0	0	0	0	0	0	0	0	0	0	0	0	0	0	0	0	0	0	0	0	0	0	0	0	0	0	1.55967	0.22604	0	0	0	0
	123	Long-term healthy group					Long-term healthy group	E535	0	0	0	0	0.687271	0	0	0	0.823922	0	0	0.337607	0.297416	0	0	0	0	0	0	0	0	0	0	0	0.0241148	0	0	0	0.217033	0	0	0	0	0	0	0	0	0	0	0	0
	65	Long-term healthy group					Long-term healthy group	E536	0	0	0	0.440235	0	0	0	0	0	0	0	0.040694	0	0	0	0	0.0887869	0	0	0	0	0	0	0	0	0	0	0	0	0	0	0	0	0	0	0	0	0	0	0	0
	125	Long-term healthy group					Long-term healthy group	E537	0.0970156	0	0	0	0	0.101635	0	0	0.503557	0.933198	0	0	0	0	0	0	0	0	0	0	0	0	0	0	0	0	0	0	0.351104	0	0	0.531276	0.286427	0	0	0	0	0	0	0	0.133974
	75	Long-term healthy group					New-onset group	E538	0	0	0	0	0	0	0	1.48229	0	0	0	0	0	0	0	0	0	0	0	0	0	0	0	0	0	0	0	0	0	0	0	0	0	0	0	0	0	0	0	0.127574	0
	101	Long-term healthy group					Long-term healthy group	E539	0	0	0	0	0	0	0	0	0	0	0	0	0	9.26297	0	0	0	0	0	0	0	0	0.123352	0	0	1.15257	0	0	0	0.0578213	0	0	0	0	0.0848046	0	0	0	0	0.030838	0
	70	Long-term healthy group					Long-term healthy group	E540	0.0323171	0	0	0	0.0269309	0.0107724	0.414737	0	0	0	0	0	0	0	0	0	0	0	0	0	0	0	0	0	0	0	0.40935	0.0511688	0.0592481	0	0	0	0.525154	0	0	0	0	0	0	0	0.134655
	104	Long-term healthy group					Long-term healthy group	E541	0	0	0	0	0	0.0387627	0	0	0	0	0	0	0	0	0	0	0	0	0	0	0	0	0	0	0	0	0	0	0	0.361785	0	0	0	0	0	0	0	0	0	0	0
	79	Long-term healthy group					Long-term healthy group	E542	0	0	0.057243	0	0	0	0	0	0	0	0	0	0	0	0	0	0	0	0	0.225394	0	0	0	0.100175	0	0	0	0	0	0	0.651139	0	0	0	0	0	0	0	0	0	0
	116	Long-term healthy group					New-onset group	E543	0	0	0	1.3441	0	0	0	0	0	0	0	0	0	0	0	0.334583	0	0	0	0.398039	0	0	0	0	0	0	0	0	0	0	0	0	0	0	0	0	0	0	0	0	0.13268
	92	Long-term healthy group					Long-term healthy group	E544	0	0	0.00966978	0	0	0	0	0	0	0	0	0	0.261084	0	0	0	0	0	0	0	0	0	0	0.0676884	0	0	0	0	0	0	0	0	0	0	0	0	0	0	0	0	0
	88	Long-term healthy group					Long-term healthy group	E545	0	0	0	0	0	0	0	0	0	0	0	0	0	0	0	0	0	0	0	0	0	1.02131	0	0	0	0	0	0	0	0	0	0	0	0	0	0	0	0	0.129608	0	0
	51	Long-term healthy group					New-onset group	E546	0	0	0	0	0	0	0	0	0	0	0	0	0	0	0	0	0	0	0	0	0	0	0	0	0	10.423	0	0	0	0	0	0	0	0	0	0	0	0	0	0	0
	63	Long-term healthy group					Long-term healthy group	E547	0	0	0	0	0	0	0	0	0	0	0	0	0	0	0	0	0	0	0	0	0	0	0	0	0	1.9423	0.186137	0	0	0	0	0	0	0	0	1.0278	0	0	0	0	0
	50	Long-term healthy group					Long-term healthy group	E548	0	0	0	0	0	0	0	0	0	0	0	0	0	0	0	0	0	0	0	0	0	0	0	0	0	0	0	0	0	0	0	0	0	0	0	0	0	0	0	0.28426	0
	99	Long-term healthy group					Long-term healthy group	E549	0	0	0	0	0	0	0	0.750743	0	0	0	0	0	1.98113	0	0	0	0.0364944	0	0	0	0	0	0	0	0	0	0	0	0	0	0	0.10427	0	0.573484	0	0	0	0	0	0.349304
	80	Long-term healthy group					Long-term healthy group	E550	0	0	0	0	0	0	0	0	0	0	0	0	0	0	0	1.0948	0	0	0	0	0	0	0	0	0	0	0	0	0	0	3.59719	0	0	0	0	1.33192	0	0	0	0	0
	85	Long-term healthy group					Long-term healthy group	E551	0	0	0	0	0	0	0	0	0.542874	0	0	0	0	0	0	0	0	0	0	0	0	0.369332	0	0	0	0	0	0	0	0	0	0	0	0	0	0	0	0	0	0.164642	0
	51	Long-term healthy group					Long-term healthy group	E552	0	0	0	0	0	0	0	0	0.0152033	0	0	0	0	0	0.77157	0	0	0.0418092	0	0	0	0	0	0	0	3.53858	0	0	0.0722159	0	0.391486	0	0	0	0	0	1.22007	0	0	0	0
	57	Long-term healthy group					New-onset group	E553	0	4.12254	0	0	0	0	0	0	0.312027	0	0	0	0	0	0	0	0	0	0	0	0	0	0	0	0.00945537	0	0	0	0	0	0	0	0	0	0	0	0	0	0	0	0
	115	Long-term healthy group					Long-term healthy group	E554	0	0	0	0	0	0	0	0	0.0364476	0	0	0	0	0.510266	0	0	0	0	0	0	0	0	0	0	0	0	0	0	0	0	0	0	0	0	0	0	0	0	0	0	0
	112	Long-term healthy group					Long-term healthy group	E555	0	0	0	3.41682	0	0	0	0	0.0739572	0	0	0	0	0	0	0.251454	0	0	0	0	0	0	0	0	0	0	0	1.32137	0.0147914	0	0	0	0	0	0.123262	0	0	0	0	0	0
	140	Long-term healthy group					Long-term healthy group	E556	0	0	0	0	0	0	0.0824593	0	0	0	4.57484	0	0	0	2.25938	0	0	0	0	0	0	0	0.349627	0	0	2.20991	0.0725642	0	0	0	0	0	0	0.125338	0	0.458474	0	0	0.0989511	0	0
	67	Long-term healthy group					Long-term healthy group	E557	0	0	0	0	0	0	0	0	0	0	0	0	0.0981132	0	0	0	0	0	0	0	0	0	0	0	0	0	0	0	0	0	0	0.0603774	2.90566	0	0	0	0	0	0	0	0
	95	Long-term healthy group					Long-term healthy group	E558	0	0	0.0101895	0	0	0	0	0	0	0.351539	0	0	0	0	0	0	0	0	0	0	0	0	0	0.142653	0	0	0	0	0	0	0	0	0	0	0	0	0.489097	1.67108	0	0	0
	85	Long-term healthy group					Recovery group	E559	0	0	0.00775946	0	0	0	1.16004	0	0	0	0	0	0	0	0.903977	0	0	0.155189	0.294859	0	0	0	0	0.0465567	0	0	0	0	0	0	0	0	0.830262	0.186227	0	0.0155189	0	0.197866	0	0	0
	57	Long-term healthy group					Long-term healthy group	E560	0	0	0	0	0	0.0369788	0	0	0	0	0	0	0	0	0	0	0	0	0	0	0	0	0	0	0	0	0	0	0	0	0	0	0	0	0	0	0	0	0	0	0.420634
	78	Long-term healthy group					Long-term healthy group	E561	0	0	0	0	0	0	0	0	0	0	0	0	0	10.556	0	0	0	0	0	0	0	0	0	0	0	0	0	0	0	0	0	0	0.149431	0	0.214568	0	0	0.306525	0	0	0.153263
	93	Long-term healthy group					Long-term healthy group	E562	0.568343	0	0	0.118405	0	0	0	0	1.47769	0	0.430994	0.0805153	0	0	0	0	0	0.146822	0	0	0	0	0	0	0	0	1.23615	0	0.288908	0	0	0	0	0	0	0	0	0	0	0.123141	0
	96	Long-term healthy group					Long-term chronic insomnia group	E563	0	0	0	0	0	0	0	0	0.0513005	0	0	0	0	0	0	0	0	0.523265	0	0	0	0	0	0	0.0256502	0	0	0	0	0	0	0	0	0	0	0	0	0	0	0.117991	0
	77	Long-term healthy group					New-onset group	E564	0	0.111009	0	0	0	0	0	0	0	0	0	0	0	0	0	0	0	0	2.06706	0	0	0	0.233502	0	0	0	0.0842138	0	0	0	0	0	0	0	0.160772	0.700505	0.0535906	0	0.103353	0	0.0689022
	45	Long-term healthy group					New-onset group	E565	0	0	0.0435904	0	0.0581205	0	0	0	0	0	0	0	0	0	0	0	0	0	0	0	0	0	0	0	0.0690181	0	0	0	0	0	0	0	0	0	0	0	0	0	0	0	0
	93	Long-term healthy group					Long-term healthy group	E566	0	0	0	0	0	0	0	0	0	0	0	0	0	0	0	0	0	0	0	0.14252	0.089075	0	0	0	0	0	0	0	0	0	0	0	0	0	0.57008	0	2.12889	0	0	0	0
	106	Long-term healthy group					Long-term healthy group	E567	0	0	0	0	0	0	0	0.27886	0	0	0	0.211549	0	16.5393	0	0	0	0	0	0	0	0.259628	0	0	0.100966	0	0	0	0	0	0	0	0	0	0	0	0	0	0	0	0
	107	Long-term healthy group					New-onset group	E568	0	0	0.0595718	0	0	0	0	0	0	0	0.483583	0	0	0	0	0	0	0	0	0	0	0.154186	0	0.343414	0	0	0	0	0	0	0	0	0	0	0	0	0	0	0	0.0911098	0
	107	Long-term healthy group					Long-term healthy group	E569	0	0	0	0	0	0.0151676	0	0	0	0	0	0	0	0	0	0	0	0	4.63623	0	0	0.0808939	0	0	0	0	0	0	0	0	0	0	0.399414	0.212346	0	0.803883	0	0	0	0	0
	74	Long-term healthy group					Long-term chronic insomnia group	E570	0	0	0	0.122712	0	0	0	0	0.725756	0.31204	0	0	0	0	0	0	0.375149	0	0	0.420728	0	0	0	0	0	0	0	0	0	0	0	0	0	0	0	0	0	0	0	0	0
	69	Long-term healthy group					Long-term healthy group	E571	0	0	0.0195572	0	0	0.0273801	1.13041	0	0	0	0	0	0	0	0	0.230775	0	0	0	0	0	0	0	0	0	0	0.136901	0	0	0	0	0	0.0586717	0	0.164281	0	0	0	0	0	0.254244
	55	Long-term healthy group					Long-term healthy group	E572	0	0	0	0	0	0	0	0	0	0	0	0	0	1.42894	0	0	0	0	0	0	0	0.0416506	0	0	0	0	0.121748	0	0	0	0	0	0	0	0.134564	0	0	0	0	0	0
	107	Long-term healthy group					New-onset group	E573	0	0.0171863	0	0	0	0	0	0.13749	0	0	0	0	0	0	0	0	0	0	0	0	0	0	0	0	0	0	0	0	0	0	0	0	0	0	0	0	0	0	0	0	0
	24	Long-term healthy group					Long-term healthy group	E574	0	0	0	0	0	0	0	0	0	0	0	0	0	0	0	0	0.0669269	0	0	0	0	0	0	0	0	0	0	0	0	0	0	0	0	0	0	0	0	0.189626	0.0948132	0	0
	100	Long-term healthy group					Long-term healthy group	E575	0	0.0382958	0	0	0	0	0	0	0	0	0	0	0.635073	0.287219	0	0	0.430828	0.12127	0	0	0	0	0	0	0.0829743	0	0	0	0	0	0	0	0	0	0	0	0.315941	0	0	0	0
	36	Long-term healthy group					Long-term healthy group	E576	0	0	0	0	0	0	0	0	0	0.0463535	0	0	0	0	0	0	0	0	0	0	0	0	0	0	0	0	0	0	0	0	0.169963	0.139061	0	0.200865	0	0	0	0	0	0	0.208591
	88	Long-term healthy group					New-onset group	E577	0	1.88714	0	0	0	0	0	0	0	0	0	0	0	0	0.65338	0	0	0	0	0.270112	0	0	0	0	0	0	0	0	0	0	0	0	0	0	0	0	0	0	0	0	0
	93	Long-term healthy group					Long-term chronic insomnia group	E578	0	0	0	0	0	0	0	0	0	0	0	0	0	0	0	0	0	0	0	0	0	0	0	0	0	0	0.0648703	0	0	0.10978	0	0	0	0	0	0	0.0499002	0	0	0	0.144711
	107	Long-term healthy group					New-onset group	E579	0	0	0	0	0	0	0	0	0	0	0	0	0	0	0	0	0	0	0	0	0	0	0	0	0	0	0	0	0	0	0.420784	0	0	0	0	0	0	0	0	0	0.108384
	82	Long-term healthy group					Long-term chronic insomnia group	E580	0.0452375	0.0753958	0	0	0	0	0	0	0.0955014	0	0	0	0	0	0	0	0	0	0	0	0	0	0	0	0	0	0	0	0	0	0	0	0	0	0	0	0	0	0	0	0.100528
	86	Long-term healthy group					Long-term healthy group	E581	2.02404	0	0	0	0	0	0	0	0	0.600944	0	0	0	0	0	0	0	0	0	0	0	0	0	0	0	0	0	0	0	0	0	0	0.59357	1.04704	0.368677	0	0	0	0	0.147471	0
	73	Long-term healthy group					Long-term healthy group	E582	0	0	0	0	0	0	0	0	0	0	0.266716	0	0	0	0	0	0	0	0	0	0	0	0	0	0	0	0	0.0558243	0.0310135	0	1.54447	0.192284	0.198487	0	0	0	0	0	0	0	0
	99	Long-term healthy group					Long-term healthy group	E583	0	0.172927	0	0	0	0	0	0	0	0	0	0	0	0	0	0	0.186761	0	0	0	0	0	0	0	0	0	0	0	0	0	0	0	0	0	0	0	0	0	0	0	0
	142	Long-term healthy group					Long-term healthy group	E584	0	0	0.0446682	0	0	0.032486	0	0	0	0	0	0	0	0	0	0	0	0	0	0	0	0	0.568505	0	0	0	0	0	0	0.081215	0	0	0	0	0.296435	0	0	0	0	0	0
	102	Long-term healthy group					New-onset group	E585	0	0	0	0	0	0	0	0	0	0	1.48329	0	0	0	0	0	0	0	0	0	0	0	0	0	0	0	0	0	0	0	0	0	0	0	0.187449	0	0.456398	0	0	0	0.603097
	107	Long-term healthy group					Long-term healthy group	E586	0	0	0	0.0859036	0	0	0	0	0	0	0	0	0	0	0	0.0940849	0	0	0	0	2.38894	0	0	0	0	0	0	0	0	0	0	0	0	0	0	0	0	0	0	0	0
	104	Long-term healthy group					Long-term healthy group	E587	0	0	0	0	0	0.136863	0	0	0	0	0	0	0	0	0	0	0	0.145417	0	0	0	0	0	0	0.0556007	0	0	0	0	0.752748	0	0	0	0.958043	0	0	0	0	0	0	0
	92	Long-term healthy group					Long-term healthy group	E588	0	2.17489	0	0	0	0	0	0	0	0	3.14484	0	0	0	0	0	0	0	0	0	0	0	2.27489	0	0	0	0	0.309985	0	0.129994	0.20499	0	0	0	0	0	0	0	0	0	0
	85	Long-term healthy group					Long-term healthy group	E589	0	0	0	0	0.522633	0	0	0	0	0	0	0	0	0	0	0	0	0	0	0	0	0.103663	0.0820663	0	0	0	0	0	0	0.0820663	0	0	0	0	0	0	0	0	0	0	0
	59	Long-term healthy group					Long-term healthy group	E590	0	0	0	0.742711	0	0	0	0	0	0	0	0	0.631859	0	0	0	0.193992	0	9.07882	0	0	0	0	0	0	0	0	0	0	0	0	0	0	0	0	2.49418	0	0	0	0	0
	76	Long-term healthy group					New-onset group	E591	0.0471231	0	0	0	0	0	0	0	0	0	0	0	0	0	0	0	0	0	0	0	0	0	0	0	0	0	0	0	0	0	0.706847	0	0	0.197917	0	0	0.744545	0.574902	0	0	0
	52	Long-term healthy group					Long-term healthy group	E592	0.0622495	0	0	0	0	0.0272342	0.19453	0	0	0	0	0	0	0.0272342	0	0.163405	0	0	0	0	0	0	0.443528	0	0	0	0	0.229545	0	0	0	0	0.241217	0.4552	0	0	0	0	0	0.105046	0.0855931
	95	Long-term healthy group					Recovery group	E593	0	0	0	0	0.498386	0	0	0	0.011327	0	0	0	0	0	0	0	0	0	0	0	0	0	0	0	0	0	0	0	0	0.0566348	0	0	0	0	0	0	0	0	0	0	0
	84	Long-term healthy group					Long-term healthy group	E594	0	0	0	0	0	0	0	0	0	0	0	0	0	0	0	0	0	0	0	1.68398	0	0	0.173806	0	0	0	0	0	0	0	0	0	0	0	0	0	0	0.162219	0	0	0
	39	Long-term healthy group					Long-term healthy group	E595	0	0	0.170606	0	0.20573	0.150534	0	0	0	0	0	0	0.105374	0	0	0	0	0	0	0	0	0	0	0.230819	0	0	0	0	0	0	0	0	0	0	0	0	0	0	0	0	0.080285
	114	Long-term healthy group					Long-term healthy group	E596	0	0	0	0	0	0	0.303846	7.22692	0	0	0	0	0	0	0	0	0	0	0	0	0	0	0	0	0	0	0	0	0	0.173077	0	0	0	0	0	4.28846	0	0	0	0	0
	93	Long-term healthy group					Long-term healthy group	E597	0.0496524	0	0	0	0	0	0	0	0	0	0.763406	0	0	0	0	0	0	0	0	0	0	0	0.16137	0	0	0	0	0	0	0	0	0	0.453078	0	0	1.17925	0	0	0.16137	0	0
	47	Long-term healthy group					Long-term healthy group	E598	0	0	0	0	0	0	0	0	0	0.0559265	0	0	0	0	0	0	0	0.594219	0.0699081	0	0	0	0.307596	0	0	0	0	0	0	0	0	0	0	0.192247	0	0	0	0	0	0	0
	88	Long-term healthy group					Long-term healthy group	E599	0	0.0517241	0	0	0	0.0172414	0	0	0	0.0474138	1.5431	0	0	0	0	0.0603448	0	0	0	0	0	0	0	0	0	0	0	0	0	0	0	0.875	0	0	0	0	0	0	0.198276	0	0
	102	Long-term healthy group					Recovery group	E600	0	0	0	0	0	0	0	0	0	0	0	0	0.130498	0	0	0	0	0	0	0	0	0	0	0	0.0345436	0	0	0	0	0	0	0	0	0	0	0	0	0	0	0	0
	88	Long-term healthy group					Long-term healthy group	E601	0.556611	0	0	0	0	0	0	0	0.0950312	0	1.35306	0.0543036	0	0	0	0	0	0	0	0.271518	0	0	0	0	0.0362024	0	0	0	0.429903	0.280568	0	0	0.927686	0.158385	4.48457	0	0	0	0	0	0
	79	Long-term healthy group					Long-term healthy group	E602	0.0729015	0	0	0	0	0	0	0	0	0	0.447823	0	0	0	0	0.0676942	0	0.0520725	2.2964	0.437409	0	0	0	0	0	0	0.30202	0	0	0	0	0.234326	0	0	0	0	0	0	0	0	0
	56	Long-term healthy group					Long-term healthy group	E603	0	0.0386389	0	0	0	0	0	0	0	0	0	0	0	0	0	0	0	0	0	0	0	0.898355	0	0	0	0	0	0	0	0	0	0	0	0	0	0	0	0	0	0	0
	158	Long-term healthy group					Recovery group	E604	0	0.0515154	0	0	0	0	0	0	0	0	0	0	0	0	0	0	0	0	0	0	0.163132	0	0	0	0	0	0	0	0	0	0	0	0	0	0	0	0.63965	0	0	0	0
	90	Long-term healthy group					Long-term healthy group	E605	0	0	0	0	0	0	0	0	0	0	0	0	0	0	0	0.0841711	0	0	0	1.01473	0	0	0	0	0	0	0	0	0	0	0	0	0	0	0	0	0	0	0	0.187047	0
	72	Long-term healthy group					Long-term healthy group	E606	0	0	0	0	0.559693	0	0	0	0	0	0	0	0	0	0	0.254015	0	0	0	0	0	0	0	0	0	0.464976	0	0	0	0	0	0	0	0	0	0	0	0	0	0	0
	79	Long-term healthy group					Long-term healthy group	E607	0	0	0	0	0	0	0	0	0	0	0.432863	0	0	0	0	0	0	0.183639	2.29986	0	0	0	0.249224	0	0	0	0	0	0	0	0	0	0	0	0	0.201128	0	0	0	0	0
	109	Long-term healthy group					Long-term healthy group	E608	0	0.0558109	0	0	0	0	0.0755089	0	0	0.016415	0.275772	0	0	0	0	0	0	0	0	0	0	0	0.0295469	0	0	0	0.210112	0	0	0	0	0	0.0787919	0.0952068	0	0	0.541694	0.00984898	0	0	0
	148	Long-term healthy group					Recovery group	E609	0	0	0	0	0	0.0768977	0	0	0	0	0	0	0	0	0	0	0.192244	0	0	0	0	0	0	0	0	0	0	0	0.0274635	0.159288	0	0	0	0	0	0	0	0	0	0	0
	70	Long-term healthy group					Long-term healthy group	E610	0	0.024873	0	0	0	0	0	0	0	0	0.0284263	0	0	1.0802	0	0	0	0	0	0	0	0	0	0	0	0.287816	0	0	0	0	0	0	0	0	0	0	0	0	0	0	0
	83	Long-term healthy group					New-onset group	E611	0	0	0	0	0	0	0	0	0	0	0	0	0	0	0	0	0	0	0	0	0	0	0	0	0	0	0	0	0	0	0	0	0	0	0	0	0	0	0	0	0
	72	Long-term healthy group					Long-term healthy group	E612	0	0.0459946	0	0	0	0	0	0	0	0	0	0	0	0	0	0	0	0	0	0	0	0	0	0	0	0	0	0	0	0	0	0	0	0	0	0	0	0	0	0	0
	112	Long-term healthy group					Long-term healthy group	E613	0	0	0	0	0	0	0	0	0	0	0	0	0.395936	3.92574	0	0	0	0	0	0	0	0	0	0	0	0	0	0	0	0	0	0	0	0	0	0	0	0	0	0.537875	0
	119	Long-term healthy group					Long-term healthy group	E614	0	0	0	0	0	0	0	0	0	0	0	0	0	0	0	0	0	0.0799087	0	0	0.262557	0	0	0	0	0	0	0	0	0	0	1.25571	0	0	0	0	0	0	0	0	0
	97	Long-term healthy group					Recovery group	E615	0	0.129042	0	0	0	0	0	0	0	0	0	0	0	0	0	0	0	0.0742971	0	0	0	0	0	0	0.0430141	0	0	0	0	0	0	0	0	0	0	0	0	0	0.226802	0	0.129042
	56	Long-term healthy group					New-onset group	E616	0	0	0	0.23972	0	0	0	0	0.338066	0	0	0	0	0	0	0	0.122933	0	0	0	0	0	0	0	0.0799066	0	0	0	0	0	0	0	0	0	0	0	0	0	0	0	0
	79	Long-term healthy group					New-onset group	E617	0	0	0	0	0	0.0729607	0	0	0	0	0	0.0583686	0	0	0	0	0	0.165378	0	0	0	0	0.286979	0	0	0	0.296707	0	0.0778248	0	0	0	0.350212	0	1.58082	0	0.860937	0	0	0	0
	82	Long-term healthy group					Long-term healthy group	E618	0	0	0	0	0	0	0	0	0	0	0	0	0	0	0	0	0	0	0	0	0	0	0	0	0	7.74207	0.0301919	0	0	0	0	0	0	0	0	0	0	0	0.168212	0	0
	97	Long-term healthy group					Long-term healthy group	E619	0	1.34514	0	0	0	0	0	0	0	0	0	0	0	0	0	0	0	0	0	0	0	0	0	0	0	0	0	0	0	0	0	0	0	0	0	0	0	0	0	0	0
	95	Long-term healthy group					Long-term healthy group	E620	0	0	0	0	0	0	0	0	0	0	0	0	0	3.33402	0	0	0	0	0.337535	0	0	0	0.130881	0	0	0	0.117104	0	0	0	0	0	0	0.0895502	0	0	0	0	0	0	0
	78	Long-term healthy group					Long-term healthy group	E621	0	0	0	0	0	0	0	0	0	0	0	0	0	0	4.17542	0	0	0	0	0	0	0	0	0	0	0	0	0.14275	0	0	0	0	0	0	0	0	0	0	0	0	0.0912011
	55	Long-term healthy group					Long-term healthy group	E622	0.145426	0	0.0572889	0	0	0	0	0	0	0.18068	0	0	0	0	2.34003	2.26512	0	0	0	0.414243	0	0	0	0.110171	0	0	0	0	0.0440684	0	0	0	0	0.260004	0	0	0	0	0	0	0.0881368
	127	Long-term healthy group					Long-term healthy group	E623	0	0.0865328	0	0	0.765132	0	0	0	0.0455436	0	0	0	0	0	0	0	0	0	0	0	0	0	0	0	0	0.38712	0	0	0	0	0	0	0	0	0	0	0	0	0	1.24789	0
	62	Long-term healthy group					Long-term healthy group	E624	0	0	0	1.42602	0	0	0	0	0	0	0	0	0	0	0	0	0	0.0702209	0	0	0.237671	0	0	0	0	0	0	0	0	0	1.11273	0	0	0	0	0	0	0	0	0.162048	0
	103	Long-term healthy group					Long-term healthy group	E625	0	0	0	0	0	0	0	0	0.0397662	0	0	0	0	0	0	0.0278363	0.103392	0	0	0	0	0	0	0	0	0	0	0	0	0	0	0	0	0	0	0	0	0	0	0	0
	105	Long-term healthy group					Long-term healthy group	E626	0	0	0	0	0	0	0	1.13748	0.0255204	0	0	0	0	0	0	0	0	0	0	0	0	0	0	0	0	0	0	0	0	0	0	0	0	0	0.0874986	0	0	0	0	0	0
	136	Long-term healthy group					New-onset group	E627	0	0	0	0	0.0518171	0	0	0	0	0	0	0	0	0	0	0	0	0	0	9.88324	1.01216	0	0	0	0	1.24361	0	0	0	0	0	0.0276358	0	0	0	0	0	0	0	0	0
	99	Long-term healthy group					Long-term healthy group	E628	0	0.0705318	0	0	0	0	0	0	0	0	0	0	0	0	2.50388	0	0	0	0	0	0	0	0	0	0	0	0	0	0	0	0	0	0	0	0	0	0	0	0.225702	0	0
	72	Long-term healthy group					New-onset group	E629	0	0	0.0322165	0	0	0	0	0	0	0	0	0	0	0	6.8299	0	0.0536942	0	0	0	0	0	0	0.102019	0	0	0	0	0	0	0	0	0	0	0	0	0	0	0	0.389283	0
	114	Long-term healthy group					Long-term healthy group	E630	0	0	0	0	0	0	0	0	0	0	0	0	0.467475	8.63947	1.12018	0	0.220507	0	0	0	0	0	0	0	0	0.127894	0	0	0	0	0	0	0	0	0	0	0	0	0	0	0
	91	Long-term healthy group					Long-term chronic insomnia group	E631	0	0	0	0.945031	0	0	0	0	0	0	0	0	0	0	0	0	0	0	0	0	0.168005	0	0	0	0	0	0	0	0	0	0	0	0	0	0	0	0	0	0	0	0
	59	Long-term healthy group					Long-term healthy group	E632	0	0.0928006	0	0	0	0	0	1.1771	0	0.12699	3.77552	0	0	0	0	0.205138	0	0	0	2.81821	0	0	0	0	0	0	0	0	0	0	0	0	0	0	0	0	0	0	0	0	0
	44	Long-term healthy group					New-onset group	E633	0	0.102262	0.090231	0	0	0	0	0.625602	0	0	0	0	0	1.43167	0	0	0	0	0	0	0	0	0	0.733879	0	0	0	0	0	0	0	0	0	0	0	0	0	0	0	0.210539	0
	73	Long-term healthy group					Long-term healthy group	E634	0	0	0	0	0	0	0	0	0	0	0	0	0	0	0	0	0	0	0	3.27931	0	0	0	0	0	2.61169	0	0	0	0	1.51579	0	0	0	0	0	0	0	0	0	0
	82	Long-term healthy group					Long-term healthy group	E635	0	0	0	0	0	0	0	0	0	0	0	0	0	0	0	0	0	0	0	14.529	2.729	0	0	0	0	1.3467	0	0	0	0	0	0.0474608	0	0	0	0	0	0	0	0	0
	135	Long-term healthy group					Long-term healthy group	E636	0	0	0	0	0	0	0	0.146749	0	0.222005	0	0	0	0	0	0	0	0	0	0	0.312312	0	0	0	0	0	0	0.0150512	0.0112884	0	0.18814	0.218242	0.131698	0.0790187	0	0	0	0.459061	0	0	0
	58	Long-term healthy group					Long-term healthy group	E637	0	0	0	0	0	0	0	0	0	0	0	0	0	0	0	0	0	0	0	0	0	0	0	0	0	0	0	0	0.150231	0	0	0	3.54846	0	0	0	0.396611	0	0	0	0.366565
	54	Long-term healthy group					Long-term healthy group	E638	0.73843	0	0	0	0	0	0	0	0	0.108218	0	0	0	0	0	0	0	0.0700236	0	0.127316	0	0	0	0.101852	0	0	0	0	0	0.0827551	0	0.178242	0	1.21586	1.29862	0	0	0	0	0	0
	91	Long-term healthy group					Long-term healthy group	E639	0	0	0	0	0	0.107028	0	0	0	0.0254829	0	0	0	0	0	0	0	0	0	0	0	0	0.315988	0	0	0	0	0	0	0	0	0	0	0	0.718618	0	0	0	0	0.096835	0
	92	Long-term healthy group					Long-term healthy group	E640	0	0	0	0	0	0	0	0	0	0	0	0	0	0	0	0	0.116468	0	0	0	0	0	0	0	0	0	0	0	0	0	0	0	0	0	0	0	0	0	0	0	0
	100	Long-term healthy group					New-onset group	E641	0	0	0	0	0	0	0	0	0	0	0	0	0	0	0	0	0.0470085	0	0	0	2.84615	0	0	0	0	0	0	0	0	0	0.452991	0	0	0	0	0	0	0	0	0	0
	74	Long-term healthy group					Long-term healthy group	E642	1.17188	0	0	0	0	0.0297215	0	0	0	0	0	0	0	0	0	0	0	0	3.20992	0	0	0	0.288723	0	0	0	0	0	0	0	0	0	0.78125	2.30978	0.433084	0	0.203804	0	0	0	0
	56	Long-term healthy group					Long-term healthy group	E643	0	0	0	0	0	0	0	0	0	0.0623597	0	0	0	2.5027	1.00607	0	0	0.0415731	0	0	0	0.89798	0	0	0	0	0	1.53405	0	0	0.124719	0	0	0	0	0	0	0	0.124719	0	0
	93	Long-term healthy group					New-onset group	E644	0	0	0	0	0.0241095	0	0	0	0	0	0	0	0	0	0	0	0	0	1.83835	0	0	0	0	0	0	0	0	0	0	0	0	0	0	0	0	0	0	0	0	0.0843831	0
	104	Long-term healthy group					Long-term healthy group	E645	0	0	0	0	0	0	0	0	0	0	0	0	0	0	0	0	0	0	0	0	0	0	0	0	0	0	0	0	0	0	0	0	0	0	0	1.25543	0	0.0795948	0	0.1411	0
	162	Long-term healthy group					Long-term healthy group	E646	0	0	0	0.996305	0	0	0	0	0	0.107933	0	0	0	0	1.17481	0	0	0	0	0	0	0	0	0	0	0	0	0	0	0	0	0	0	0	0	0	0	0.0498153	0	0	0
	59	Long-term healthy group					Long-term chronic insomnia group	E647	0	0	0	0	0	0	0	2.13404	0	0	0.311581	0	0	0	1.66373	0	0	0	2.59259	0	0	0	0	0	0	0.123457	0	0	0	0	0.111699	0.0235156	0	0	0	0.164609	0	0	0	0	0
	79	Long-term healthy group					Long-term healthy group	E648	0	0	0	0	0	0	0.315767	0	0	0	0	0.0877131	0	0	0	0	0	0	0.449091	0	0	0	0	0	0.00701705	0	0	0	0.0385938	0	0.0561364	0	0	0	0	0	0	0.273665	0	0	0
	92	Long-term healthy group					Long-term healthy group	E649	0	0	0.0116347	0	0	0	0	0	0	0	0	0	0	0	0	0	0	0	0	0	0.209424	0.378127	0	0.145433	0	0	0	0	0	0	0	0	0	0	0	0	0	0	0	0	0
	103	Long-term healthy group					Long-term healthy group	E650	0	0.121119	0	0	0	0	0	0	0	0	0	0	0	0	0	0	0.27527	0.027527	0	0	0.880863	0	0	0	0	0	0	0	0	0	0	0	0	0	0	0	0	0	1.96543	0	0
	79	Long-term healthy group					Long-term healthy group	E651	0	0	0	0	0	0	0	0	0	0	0	0	0	10.5883	0	0	0	0	0	0	0	0	0	0	0	0	0	0	0	0	0	0	0	0	0	0	0	0	0	0	0
	73	Long-term healthy group					Long-term healthy group	E652	0	0	0	0	0	0.0380005	0.411096	0	0	0	0	0	0	0	2.71185	0	0	0.324731	0	0	0	0	0	0	0	0	0	0	0.0552734	0	0	0	0	0	1.82057	0	0	0	0	0	0.0656372
	118	Long-term healthy group					Long-term healthy group	E653	0	0	0.0226378	0	0	0	0	0	0	0	0	0	0	0	0	0	0	0	0	0	0	0	0	0	0	0	0	0	0.0090551	0.656495	0	0	0	0	0	0	0	0	0	0.104134	1.35374
	58	Long-term healthy group					Long-term healthy group	E654	0	0.055894	0	0	0	0	0	0	0	0	0	0	0	0	0.877536	0	0	0	0	0	0	0	0	0	0	0	0	0	0	0	0	0	0	0	0	0	0.592477	0	0.106199	0.570119	0
	95	Long-term healthy group					Long-term healthy group	E655	0	0	0	0	0	0	0	0	0	0	1.79188	0	0	9.65828	0	0	0	0	0	0	0	0	0	0	0	0	0	0	0	0	0	0	0	0	0	0	0	0	0	0	0.73138
	81	Long-term healthy group					Long-term healthy group	E656	0	0	0	0	0	0	0	0	0	0.219079	0	0	0	12.3975	0	0	0	0	0	0	0	0	0.0876318	0	0	0	0	0	0	0	0.326185	0	0	0	0	0	0	0	0	0.0316448	0
	140	Long-term healthy group					Long-term chronic insomnia group	E657	0	0	0	0	0	0	0	0	0	0	0	0	0	0	0	0	0	0	0	0	0	0	0	0	0	0	0	0	0.0589253	0	0	0	0	0	0	0	0	0	0	0	0
	82	Long-term healthy group					Long-term healthy group	E658	0	0	0.110855	0	0	0	0.0909582	0	0	0	0	0	0	0	0	0	0	0	0	0	0	0	0.122225	0.156334	0.0341093	0	0	0	0	0	0	0	0	0	0	0	0	0.0824309	0.0682186	0	0
	96	Long-term healthy group					Long-term healthy group	E659	0	0	0	0	0	0	0.0574236	0	0	0	0	0	0	0	0	0	0	0	0	0	0	0.0350922	0	0	0	0	0	0	0	0	0	0	0	0	0	0	0	0.0733746	0	0	0
	69	Long-term healthy group					Long-term healthy group	E660	0	4.26484	0	0.861536	0	0	0	0.447427	0	0	0	0	0	0	0	0	0	0	0	0	0	0	0	0	0	0	0	0	0	0	0	0	0	0	0	0	0	0	0.309391	0	0
	82	Long-term healthy group					New-onset group	E661	0	0	0	0	0	0	0	0	0	0	0	0	0	0	0	0	0	0	0	0	0	0	0	0	0	0	0	0	0	0	0	0	0	0	0	0	0	0	0	0	0
	92	Long-term healthy group					Long-term healthy group	E662	0	0	0	0	0	0	0	0	0	0	0	0	0.121195	0	0	0	0.0648253	0	0	0	0	0.180383	0	0	0.0140924	0	0	0	0	0	0	0	0	0	0	0	0	0	0	0	0
	112	Long-term healthy group					Long-term healthy group	E663	0	0	0	0	0.0363954	0	0	0	0	0	0	0	0.513175	0	0	0	0	0	0	0	0	0	0	0	0	0	0	0	0	0	0	0	0	0	0	0	0	0	0	0	0
	85	Long-term healthy group					Long-term healthy group	E664	0.275284	0	0	0	0	0.0423513	0.372692	0	0	0.0592919	0	0	0	0	0	0	0	0.0381162	0	0	0.0338811	0	0.224462	0	0	0	0	0	0.508216	0.16517	0	0	0	0.262578	0.575978	0	0.0296459	0	0	0.271049	0.588684
	85	Long-term healthy group					Long-term chronic insomnia group	E665	0	0	0	0	0	0	0	0	0	0	0	0	0	0	0	0	0	0	0	0	0	0	0	0	0	0	0	0	0	0	0	0	0	0	0	0	0	0	0	0	0
	46	Long-term healthy group					Long-term healthy group	E666	0	0	0	0	0	0	0	0	0	0	0	0	0	0	0	0	0	0	0	0	0.787941	0	0	0	0	2.98047	0	0	0	0	0	0	0	0	0	0	1.25614	0	0	0	0
	91	Long-term healthy group					Long-term healthy group	E667	0	0	0	0	0	0	0	0	0	0	0	0	0	0	0	0.234443	0	0	0	0	0	0	0	0	0	0	0	0	0	0.0993404	0	0	0	0	0	0	0	0	0	0.0476834	0
	94	Long-term healthy group					Long-term healthy group	E668	0	0	0	0	0	0.0108202	0	0	0	0	0	0	0	0	0	0	0	0.0252471	0	0	0	0	0	0	0	0	0.0973815	0	0	0	0	0	0	0	0.227224	0	0	0	0	0	0
	125	Long-term healthy group					Long-term healthy group	E669	0	0	0	0	0	0	0	0.151846	0	0	0	0	0	1.64694	0	0	0	0	0.786482	0	0	0	0	0	0	0	0	0	0	0	0	0	0	0	0	0.147952	0	0	0	0	0
	77	Long-term healthy group					Recovery group	E670	0.106508	0	0.0280285	0	0	0.0224228	0	0	0	0	0	0	0	0	0	0	0	0.0504513	0.829643	0	0	0	0	0.184988	0	0	0.106508	0	0	0	0	0	0.588598	0	0.179382	0	0	0	0	0	0
	82	Long-term healthy group					Long-term healthy group	E671	0	0	0	0	0	0	0	0	0	0	0	0.0968965	0	0	0	0	0	0	0	0	0	0	0	0	0	0	0	0	0	0	0	0	0	0	0	0	0	0	0	0	0
	73	Long-term healthy group					Long-term chronic insomnia group	E672	0	0	0	0	0	0	0	0.349272	0	0	0	0	0.122983	8.49567	0	0.472255	0	0	0	0	0	0	0	0	0	0	0	0	0	0	0	0	0	0	0	0	0	0	0.108225	0.122983	0
	118	Long-term healthy group					Long-term healthy group	E673	0	0	0	0	0	0	0	0	0	0	0	0	0	0	0	0	0	0	0	0	0	0	0	0	0	0	0	0	0	0	0	0	0	0	0	0	0	0.0911762	0	0	0
	78	Long-term healthy group					Recovery group	E674	0	0	0	0	0	0	0	0	0	0	0	0	0.0465858	0	0	0	0	0	0	0	0	0	0	0	0	0	0	0	0.0245188	0	0	0	0	0	0	0	0	0.267255	0	0	0.0514895
	115	Long-term healthy group					Long-term healthy group	E675	0	0	0	0	0	0	0	0	0	0	0	0	0.347096	0	0	0	0.793362	0	0	0	0	0	0	0	0	0	0	0	0	0	0	0	0	0	0	0	0	0	0	0	0
	82	Long-term healthy group					Long-term healthy group	E676	0	0	0	0	0	0	0	0	0	0	0	0	0	0	0	0	0.269117	0	0	0	3.0128	0	0	0	0	0	0	0	0	0	0.13784	0	0	0	0	0	0	0	0	0	0
	72	Long-term healthy group					Long-term healthy group	E677	0	0.0680766	0	0	0	0.0181538	0	0	0	0.0136153	0	0	0	0	0	0	0	0	0	0	0	0	0	0	0	0	0	0	0.0544613	0	0	0	0	0	0	0	0	0	0	0	0
	146	Long-term healthy group					Long-term healthy group	E678	0	0	0	0	0	0	0	0	0	0	0	0	0	0	0	0	0	0	0	0	0	0	0	0	0	0	0.12837	0	0	0.40956	0	0	0	0.201724	0	0	0.391222	0	0	0	0.299529
	89	Long-term healthy group					Long-term healthy group	E679	0	0	0	0	0	0	0.239661	0	0	0	0	0.152975	0	0	0	0	0	0	0	0	0	0	0	0	0	0	0	0	0	0	0	0	0	0	0.12238	1.2187	0	0.043343	0	0	0
	144	Long-term healthy group					New-onset group	E680	0	0	0	0	0	0	0	0	0	0	0	0	0	0	0	0	0	0	0	0	0	0	0	0	0	0	0	0	0	0	0	1.75401	0	0	0	0	0	0	0	0	0
	132	Long-term healthy group					Long-term healthy group	E681	0	0	0	0.591564	1.07382	0	0	0	0	0	0	0	0	0	0	0	0	0	0	0	0	0	0	0	0	0	0	0	0	0	0.977366	0	0	0	0	0	0	0	0	0	0
	75	Long-term healthy group					Long-term healthy group	E682	0	0	0	0	0	0	0	0	0	0	0	0.0390756	0	0	0	0	0	0	0.915485	0.128391	0	0	0	0	0	0	0.446578	0	0	0	0	0	0	0.234454	0	0.206542	0.658703	0	0	0	0.0781512
	101	Long-term healthy group					Long-term healthy group	E683	0	0	0	0	0	0	0	0	0	0	0	0	0.119274	0	0	0	0.0823559	0	0	0	0	0	0	0	0.00851958	17.113	0	0	0	0	0	0	0	0	0	0	0	0	0	0	0
	42	Long-term healthy group					Long-term healthy group	E684	0	0	0	0	0	0	0	0	0	0	0	0	0	0	0	0	0	0	0	0	0	0	0	0	0	0	0	0.0289048	0	0	0	0	0	0	0	0	0	0	0	0.102481	0.089342
	125	Long-term healthy group					Long-term healthy group	E685	0	0	0	0	0	0	0	0	0	0	0	0	0	0	0	0	0	0	0	0	0	0	0.23846	0	0	0	0	0	0	0	0	0	0	0	0	0	0	0	0	0	0
	59	Long-term healthy group					Long-term healthy group	E686	0	0	0	0	0	0	0	0	0	0	0	0.110518	0	0	0	0	0	0	0	0	0	0	0	0	0.0305688	0	0	0	0	0	0	0	0	0	0	0	0	0	0	0	0
	57	Long-term healthy group					Long-term chronic insomnia group	E687	0.0496202	0	0	0	0	0	0	0.148861	0	0	1.41608	0	0	0	0	0	0	0	0	0	0	0	0	0	0	0	0.0305355	0.061071	0	0	0	0	0	0	0	0	0	0	0	0.0458033	0
	57	Long-term healthy group					New-onset group	E688	0	0	0	0	0	0	0	0	0	0	0	0	0	0	0	0	0.516874	0	0	0	0	0	0	0	0	0	0	0	0	0	0	0	0	0	0	0	0	0	0.121618	0	0
	83	Long-term healthy group					Long-term healthy group	E689	0	0	0	0	0	0	0	0	0	0	1.20541	0	0	0	0	0	0	0	0	0	0	0	0	0	0	0	0	0	0	0	0	0	0	0	0.174029	0	0.0127962	0	0	0	0
	119	Long-term healthy group					Long-term healthy group	E690	0	0	0	0	0	0	0	0	0	0	0	0	0	0	0.0318083	0	0	0	0	0	0	0	0	0	0	0	0	0	0.0212055	0	0	0.0477125	0	0	0	0	0	0	0	0	0
	124	Long-term healthy group					New-onset group	E691	0	0	0	0	0	0	0	0.358618	0	0	0	0	0	0	0	0	0	0	0	0	0	0	0	0	0	0	0	0	0	0.440329	0	0	0	0	0	0	0	0	0.127105	0	0
	82	Long-term healthy group					New-onset group	E692	0	0	0	0	0	0	0	0.922448	0	0	0	0	0	0	2.68386	0	0	0	0	0	0	0	0.371483	0	0.0584356	0	0	0	0	0	0	0	0	0	0	7.77611	0	0	0	0	0
	128	Long-term healthy group					Long-term healthy group	E693	0	0	0	0	0	0	0	0	0	0	0	0	0	0	0	0	0	0	0	0	0	0	0	0	0	10.3773	0	0	0	0	0	0	0	0	0	3.24091	0	0	0	0	0
	89	Long-term healthy group					Long-term healthy group	E694	0	0	0	0	0	0	0	0	0	0	0	0	0.0974635	0	0	0	0.0474822	0	0	0	0.0324878	0.232413	0	0	0	0	0	0	0	0	0.257403	0	0	0	0	0	0	0.0424841	0	0.117456	0
	99	Long-term healthy group					Long-term healthy group	E695	0	0	0.0275989	0	0	0	0	0	0	0	0.597976	0	0	0	0	0	0	0.0321987	0	0.98896	0	0.183993	0	0	0.0275989	0	0	0	0	0	0.0781969	0	0	0	0	0	0.367985	0	0	0	0.271389
	104	Long-term healthy group					Long-term healthy group	E696	0	0	0	0	0.600374	0	0	0	0	0	0	0	0	0	0	0	0	0	0	0	0	0	0	0	0	0	0	0	0	0	0	0	0	0	0	0	0	0.137748	0.0623765	0	0
	51	Long-term healthy group					New-onset group	E697	0.0369766	0	0	0	0	0	0	0	0	0.0523834	0	0	0	0	0	0.585462	0	0	0	0	0	0	0	0	0	0	0	0	0.0585462	0	0	0.194127	0.0955228	0.412905	0	0	0	0.292731	0	0	0.277324
	51	Long-term healthy group					Long-term healthy group	E698	0	0	0	0	0	0	0	0	0	0.191318	0.429404	0	0	0	0	0	0	0	0	0	0	0	0.399643	0	0	0	0	0	0	0	0	0	0.153055	0	0	0	0.246588	0	0	0	0.204073
	114	Long-term healthy group					Long-term healthy group	E699	0	0	0	0.937069	0	0	0	0	0	0	0	0	0.052825	0	0	0	0	0	0	0	0	0	0	0	0	0	0	0	0	0	0	0	0	0	0	0	0	0	0	0	0
	79	Long-term healthy group					Long-term healthy group	E700	0	0	0	0	0	0	0	0	0	0	0	0	0	0	0	0	0	0	0	0.206154	0	0	0	0	0	0	0	0	0	0.216461	0	0	0	0	0	0	0	0	0	0.0412307	0.185538
	100	Long-term healthy group					Long-term healthy group	E701	0	0	0	0	0	0.0845176	0	0.344331	0	0	0	0	0	0	0	0	0	0	0	0	0	0	1.25524	0	0	0	0	0	0.0876479	0	0	0	0	0	1.27716	0	0	0	0	0	0
	90	Long-term healthy group					Long-term chronic insomnia group	E702	0.0820543	0	0	0	0	0	0	0	0	0	0	0	0	0	0	0	0	0	0	0	0	0	0	0	0	0	0	0.30891	0	0	0.313737	0	0	0	0.212376	0	0	0	0.0917077	0	0
	63	Long-term healthy group					Long-term healthy group	E703	0.0969574	0	0	0	0.0415532	0.0138511	0	0	0	0	0	0	0	0	0	0	0	0.0923404	0	0	0	0	0	0	0	0	0	0	0	0	0	0	0.360127	0.415532	1.26506	0	0	0	0	0	0
	62	Long-term healthy group					Recovery group	E704	0	0	0	0	0	0	0.0870383	0	0	0	0	0	0	0	0	0	0	0	3.13338	0	0	0.372524	0	0	0	0	0	0.139261	0	0	0	0	0	0.288967	0	0	1.26728	0.114891	0	0	0
	84	Long-term healthy group					Recovery group	E705	0	0	0	0	0.222153	0	0	0	0.0577598	0	0	0	0	0	0	0	0	0	0	0	3.71884	0	0	0	0	0	0	0	0	0	0	0	0	0	0	0	0	0	0	0	0
	108	Long-term healthy group					Long-term healthy group	E706	0	0	0	0	0	0	0	0	0	0	0	0	0	1.26798	0	0	0	0	0	0	0	0	0	0	0	0	0	0	0	0	0	0	0	0	0	0.627554	0	0	0	0	0
	132	Long-term healthy group					Long-term healthy group	E707	0	0	0.0233281	0	0	0	0.244946	0	0	0	0	0	0	0	0	0	0	0	0	0	0	0.0972006	0	0	0	0	0	0	0	0	0	0	0	0	0	0	0	0	0.128305	0.128305	0
	84	Long-term healthy group					Long-term healthy group	E708	0	0	0	0	0	0	0.0965743	0	0	0	0	0	0	0	0	0	0	0	0	0.185101	0	0	0	0	0.0241436	0	0	0	0	0	0	0	0	0	0	0	0	0.0617002	0	0	0
	79	Long-term healthy group					Long-term healthy group	E709	0	0	0	0	0	0	0	0	0	0	0	0	0	0	0	0	0	0	0	0	0	0	0	0	0	0	1.30762	0.138596	0	0	0	0.216933	0	0	0	0	0.1627	0	0	0.0723109	0
	117	Long-term healthy group					Long-term healthy group	E710	0	0	0	0.744373	0	0	0	0	0	0.188283	0	0	0	0	0	0	0	0.0175147	0	0	0	0	0.232069	0	0	0	0	0.3284	0	0	0	0	0	0	0	0	0	0	0	0	0
	51	Long-term healthy group					Long-term healthy group	E711	0	0	0	0	0	0	0	0	0	0	0	0	0.856067	0	0	0	0.46929	0	0	0	3.79042	0	0	0	0	0	0	0	0	0	0	0	0	0	0	0	0	0	0	0	0
	94	Long-term healthy group					Long-term healthy group	E712	0	0	0.054615	0.21846	0	0	0	0	0	0	0.808301	0.131076	0	0	0	0	0	0	0	0	1.7586	0	0	0.0764609	0	0	0	0.196614	0	0	0	0.469689	0	0	0	0	0	0	0	0	0
	64	Long-term healthy group					Recovery group	E713	0	0	0	0	0	0	0	1.91887	0	0	0	0.134657	0	0	0	0	0.0841609	0	0	0	0	0	0.420805	0	0	0	0	0	0	0	0	0	0	0	0	0	0	0	0	0	0
	63	Long-term healthy group					Recovery group	E714	0	0	0	0	0	0.032874	0	0	0.005479	0	0	0	0	0	0	0	0	0.05479	4.65989	0	0	0	0	0	0	0	0	0	0.0136975	0.71501	0	0	0	0	0	1.41632	0	0	0	0	0
	59	Long-term healthy group					Long-term chronic insomnia group	E715	0.158318	0	0	0	0	0	0.510137	0	0	0.347421	0	0	0	0	0	0	0	0	0	0	0	0	0	0	0	0	0.0571705	0	0	0.501341	0.184705	0	0	0	0	0	0	0	0	0	0.321034
	95	Long-term healthy group					Long-term healthy group	E716	0	0	0	0	0	0	0	0	0	0	0	0	0	0	0	0	0	0	0	0.316866	0	0	0	0	0	18.3686	0	0.091219	0	0	0.268856	0	0	0	0	0.220846	0	0	0	0	0
	92	Long-term healthy group					Long-term healthy group	E717	0	0	0	0	0.0458742	0	0	0	0	0	0	0	0	0	0	0	0	0	0	0	0	0.63077	0	0	0.0286714	0	0	0.194965	0	0	0	0	0	0	0	0	0	0	0	0.206434	0
	124	Long-term healthy group					New-onset group	E718	0	0	0	0	0	0	0	0	0	0	0	0	0	0	0	0	0	0	0	0	0	0	0	0	0	1.57617	0	0	0	0	0	0	0	0	0	0	0	0	0	0	0
	78	Long-term healthy group					Long-term healthy group	E719	0	0	0	0	0.0670177	0	0	0	0	0	0	0	0	0	0	0	0	0	0	0.536142	0	0	0	0	0	0	0	0	0	0	0	0	0	0	0	0	0	0	0.0526568	0	0.196266
	94	Long-term healthy group					Long-term healthy group	E720	0	0	0	0	0	0	0	0	0	0	0	0	0	0	0	0	0	0	0	0	0	0.283236	0	0	0	0	0	0	0	0	0	0	0	0	0	0	0	0	0	0	0
	75	Long-term healthy group					Long-term healthy group	E721	0	0	0	0	0	0	0	0	0	0	0	0.0680164	0	0	0	0	0	0	0	0	0	0	1.16308	0	0	0.172308	0	0.371823	0	0	0.0272066	0	0	0	0	1.5077	0	0.0861541	0	0	0.204049
	74	Long-term healthy group					Long-term healthy group	E722	0	0.0262414	0.0379042	0	0	0	0	0	0	0	0.180774	0	0	0.650203	0	0	0	0	0	0	0	0	0	0.137038	0	0	0	0	0	0.0728927	0.0612298	0	0.186605	0	0.271161	0	0.0524827	0	0	0	0
	81	Long-term healthy group					Long-term healthy group	E723	0	0	0	0	0	0	0	0	1.35779	0	0	0	0.315874	0	0	0	0	0	0	0.782613	0	0	0	0	0	0	0	0	0	0	0	0	0	0	0	0	0	0	0	0	0
	69	Long-term healthy group					Long-term healthy group	E724	0.0319238	0	0	0	0	0	0.189087	0	0	0	0	0	0	0	0	0	0	0	0	0	0	0	0	0	0	0.277491	0	0	0.105594	0.206277	0	0	0.0589362	0.36344	0	0	0	0.0712146	0.0392908	0	0.103138
	97	Long-term healthy group					Long-term healthy group	E725	0	0.380705	0	0	0	0.0268733	0	0	0	0	0	0	0	0	0	0	0	0	0	0	0	0	0	0	0	1.32575	0	0	0	0.0447888	0	0	0	0	0.273212	0	0.510593	0.349353	0	0	0
	83	Long-term healthy group					Long-term healthy group	E726	0	0	0	0	0	0	0	0	0	0	0	0	0	6.99526	0	0.583823	0	0	0	0	0	0	0	0	0	0	0	0	0	0	0	0	0	0	0	0	0	0	0	0.0318449	0
	83	Long-term healthy group					New-onset group	E727	0	0	0	0.0633783	0	0	0	0	0	0	0	0	0	0	0	0	0	0	0	0	0	0	0	0	0	0	0	0	0	0	0	0	0	0	0	0	0	0	0.319077	0	0
	115	Long-term healthy group					Long-term healthy group	E728	0	0	0	0	0	0	0	0	0	0	0	0	0	0	0	0	0	0	0	0	0	0.635421	0	0	0	0.983001	0	0	0	0	0	0	0	0	0	0	0	0	0	0.0814642	0
	53	Long-term healthy group					Long-term healthy group	E729	2.56003	0.047081	0	0	0	0	0	0	0.047081	0	0	0.0588512	0	0	0	0.0912194	0	0	0	0	0	0	0	0.0411959	0	0	0	0	0.0588512	0	0	0	0	1.74788	0	0	0	0	0	0	0
	100	Long-term healthy group					Long-term healthy group	E730	0	0	0	0	0	0	0	0	0	0	0	0	0	0	0	0.284945	0	0	0	0.186006	0	0	0	0	0	0	0	0	0.00791515	0	0	0	0	0	0	0	0	0	0	0	0.0910242
	91	Long-term healthy group					Long-term healthy group	E731	0	0	0	0	0	0	0	0	0	0	0	0	0	0.722131	0	0	0	0	0	0	0	0	0	0	0	0	0	0	0.0152028	0	0	0	0	0	0.212839	0	0.049409	0	0.0570104	0	0
	129	Long-term healthy group					Recovery group	E732	0	0	0	0	0	0	0	0	0	0	0	0	0	0	0	0	0	0	0	0	0	0	0	0	0	14.283	0	0	0	0	0	0	0	0	0	0	0	0	0	0	0
	58	Long-term healthy group					Long-term healthy group	E733	0	0	0	0	0	0	0	0	0	0	0	0	0.0806861	0.747094	0	0	0	0	0	0	0	0	0	0	0	0	0	0	0	0.0268954	0.436303	0	0	0	0	0	0	0	0	0	0
	97	Long-term healthy group					Long-term healthy group	E734	0	0	0	0	0	0	0.100473	0	0	0	0	0	0	0	0	0	0	0	0	0	0	0.121626	0	0	0	0	0	0	0	0	0	0	0	0	0	0	0	0	0	0	0
	93	Long-term healthy group					Long-term healthy group	E735	0	0	0	0	0	0	0	0	0	0	0	0	0	0	0	0	0	0	0	11.9638	0	0	0	0	0	0	0	0	0	0	0	0	0	0	0	0	0	0	0	0	0
	72	Long-term healthy group					Long-term healthy group	E736	0	0	0	0	0	0	0	0	0	0	0	0	0	0	0	0	0	0	0	0	0	0	0	0	0	0	0	0	0	0	0	0	0	0	0	0	0	0	0.31652	0	0
	85	Long-term healthy group					Long-term healthy group	E737	0	0	0	0	0	0	0	0	0	0	0	0	0	0	0	0	0	0	0	0	0	0	0	0	0	0	0	0	0	0	0	0	0	0	0	0	0	0	0	0	0
	95	Long-term healthy group					Long-term healthy group	E738	0	0	0	0	0	0	0.119983	0	0	0.14067	0	0	0	0	0	0	0	0	0	0	0	0	0	0	0	0	0	0	0	0	0	0	0	0	0	0	0	0	0	0.0910219	0
	104	Long-term healthy group					Long-term healthy group	E739	0	0	0.205957	0	0	0	0	0	0	0	0	0	0	0	0	0	0.348542	0	0	1.8853	1.38625	0	0	0.705006	0	0	0	1.34664	0	0	0	0.800063	0	0	0.261407	0	0	0	0	0	0
	120	Long-term healthy group					Long-term healthy group	E740	0	0	0	0	0	0	0	0	0	0	0	0	0	0	0	0	0	0	0	0	0	0.252972	0	0	0	0	0	0	0	0	0	0	0	0	0	0	0	0	1.00965	0	0
	103	Long-term healthy group					Long-term healthy group	E741	0	0	0	0	0	0	0	0	0	0	0	0	0	0	0	0	0.174737	0	0	0	0	0	0	0	0	0	0	0	0	0	0	0	0	0	0	0	0	0	0.0287239	0	0
	75	Long-term healthy group					Long-term healthy group	E742	0	0.307866	0	0	0	0	0	0	3.11458	0	0	0	0.0410488	0	0	0	0	0.0461799	0	0	0	0	0	0	0.0153933	0	0	0	0	0	0	0	0	0	0	0	0	0	0	0	0
	107	Long-term healthy group					Long-term healthy group	E743	0	0.16961	0	0.114736	0	0	0.0897935	0	0	0	0.551232	0	0	0	0	0	0	0.0274369	0	0	0	0	0	0	0	0	0	0	0.00748279	0	0	0	0	0	0	0	1.53647	0.094782	0.104759	0	0.319266
	76	Long-term healthy group					Long-term healthy group	E744	0	0	0	0	0	0	0	0	0	0	0	0	0	0	0	0	0	0.119316	0	0	0	0	0.251889	0	0	0	0	0	0	0	0	0	2.22723	0	0	2.66472	0	0	0	0	0
	65	Long-term healthy group					Long-term healthy group	E745	0.0578556	0	0.0115711	0	0	0	0	0	0	0	1.40473	0	0	0.113397	0	0	0	0	0.252251	0	0	0	0	0.0277707	0	0	0.092569	0.111083	0	0	0	0.0555414	0.111083	0.460531	0.418875	0	0.106454	0	0	0	0
	85	Long-term healthy group					New-onset group	E746	0	0	0	0	0	0	0	0	0	0	0	0	0	0	0	0	0	0	0	0	0	0.172882	0	0	0	0	0	0	0	0	0	0	0	0	0	0	0	0	0	0	0
	108	Long-term healthy group					Long-term healthy group	E747	0	0	0	0	0	0	0	0	0	0	0	0	0	0	1.87663	0	0	0	0	0	0	0	0	0	0	0	0	0	0.0579206	0	0	0	0	0	0	0	0	0	0	0	0
	142	Long-term healthy group					Long-term healthy group	E748	0	0	0	0	0	0.0166412	0	0	0	0	0	0	0	0	10.2543	0	0	0	0	0	0	0	0	0	0	0	0	0	0	0	0	0	0	0	0	0	0	0	0	0	0
	82	Long-term healthy group					Long-term healthy group	E749	0	0	0	0	0	0	0	0	0	0	0	0	0	0	0	0	0	0.081183	0	0	0	0	0	0	0	1.64685	0.356625	0	0	0	0	0	0	0	0	0	0	0	0	0	0
	112	Long-term healthy group					New-onset group	E750	0	0	0	0	0	0	0	0	0	0.223665	0	0	0	0	0	0	0	0	1.31567	0	0	0	0	0	0	0	0	0	0	0	0	0	0	0	0	0.219279	0	0	0	0	0
	115	Long-term healthy group					Long-term healthy group	E751	0	0	0	0	0	0	0	0	0	0	0	0	0	0	13.8066	0	0	0	0	0	0	0	0	0	0.00185998	0	0	0	0	0	0	0	0	0	0	0.528235	0	0	0	0	0
	87	Long-term healthy group					Long-term healthy group	E752	0	0	0	0	0.289117	0	0	0	0	0	0	0	0	0	0	0	0	0	0.73656	0	0	0	0	0	0.0137675	0	0	0	0	0	0.905211	0	0	0	0	0.130791	0	0	0	0	0
	77	Long-term healthy group					Long-term chronic insomnia group	E753	0	0	0	0	0	0	0	0	0	0	0	0	0	0	0	0	0	0	0	0	0	0	0	0	0	0.473846	0	0	0	0	0	0	0	0	0	0	0	0	0	0.123881	0
	88	Long-term healthy group					Long-term healthy group	E754	0	0	0	0	0	0	0	0	0	0	0	0	0	0	4.80926	0	0	0	0	0	0	0	0.231518	0	0	0.734017	0.0447251	0.0184162	0	0	0	0	0	0.092081	0	0	0.023678	0.194686	0.0999737	0	0
	91	Long-term healthy group					Long-term healthy group	E755	0	0	0.0164943	0.212069	0	0	0	4.52885	0.0212069	0	0	0.0754023	0	0	0	0	0	0	0	0	0	0	0	0	0	0	0	0	0	0	0	0	0	0	0	0	0	0	0	0	0
	100	Long-term healthy group					Long-term healthy group	E756	0.00818286	0	0	0	0	0	0	0	0	0	6.24625	0	0	0	0	0	0	0.0436419	0	0	0	0	0	0	0	0	0	0	0	0.0272762	0	0	0	0.11456	0.163657	0	0	0.10365	0	0	0.436419
	64	Long-term healthy group					Long-term healthy group	E757	0	0	0	0	0	0	0	0	0	0	0	0	0	0	0	0	0	0	0	0	0	0	0	0	0.0319056	0	0	0	0	0	0	0	0	0	0	0	0	0	0	0.323044	0
	99	Long-term healthy group					New-onset group	E758	0	0	0	0	0	0	0	0	0	0	0.192813	0	0	0	0	0	0	0	0	0	0	0	0.0876424	0	0	0	0	0	0	0	0	0	0.157756	0	0	0	0.635408	0	0.0525855	0	0
	54	Long-term healthy group					Long-term healthy group	E759	0	0	0	0	0.842105	0	0	0	0	0.278805	0	0	0	0	0	0	0	0	0	0	0	0	0	0	0	0	0	0	0	0	0	0	0	0	0	0	0	0	0	0	0
	71	Long-term healthy group					Long-term healthy group	E760	0.137215	0	0	0	0.367539	0.0196021	0	0	0	0	0	0	0	0	0	0	0	0.176419	0	0	0	0	0	0	0	0	0.107811	0.196021	0.215623	0.161717	0	0	0.842889	0	0.220523	0	0	0	0	0	0.362638
	87	Long-term healthy group					Long-term healthy group	E761	0	0	0.0238476	0	0	0	0	0	0	0	0	0	0.183968	0	0	0	0	0	0	0	0	0	0	0	0	0	0	0	0	0	0	0.0374749	0	0	0	0	0	0	0	0	0
	90	Long-term healthy group					Long-term healthy group	E762	0.0215661	0.0733249	0	0	0.14018	0.0409757	0	0	0.0150963	0	0	0	0	0	1.78352	0	0	0	0	0.0582286	0	0	0	0	0	0	0	0	0	0.0301926	0.122927	0	0.332118	0.116457	0	0	0	0	0	0	0.0711682
	66	Long-term healthy group					Long-term healthy group	E763	0	0	0	0	0	0	0	0	0	0	0	0.129479	0	0	0	0	0.0475637	0	9.93817	0	0	0	0	0	0	0	0	0	0	0	0	0	0	0	0	0	0	0	0	0.0819152	0
	92	Long-term healthy group					Long-term healthy group	E764	0	0	0	0.256812	0	0	0	0	0	0	0	0	0	0	0	0	0	0	0	0	0	0.352872	0	0	0	0	0	0	0	0	0	0	0	0	0	0	0	0	0	0	0
	130	Long-term healthy group					Long-term healthy group	E765	0	0	0	2.04762	0	0	0	0	0	0	0	0	0	0	0	0	0	0	0	0	0.16839	0	0	0	0	0	0	0	0	0	1.07433	1.46162	0	0	0	0	0	0	0	0	0
	82	Long-term healthy group					Long-term chronic insomnia group	E766	0	0	0	0	0	0	0	0	0	0	0	0	0	6.13442	0	0	0	0	0.0362594	0.748261	0	0	0	0	0	0.273593	0	0	0	0	0	0	0	0	0	0	0.0197778	0.32963	0.267001	0	0
	56	Long-term healthy group					Long-term healthy group	E767	0	0	0	0	0	0	0	1.36882	0	0	0	0	0	0	0	0	0	0	0	0	0	0	0	0	0	0	0.276017	0.0844951	0	0	0	0	0	0	0	0	0	0.163357	0	0.146458	0
	73	Long-term healthy group					Long-term healthy group	E768	0	0	0	0	0	0	0	0	0	0	0	0	0	0	0	0	0	0	0	0	0	0	0	0	0	0	0	0	0	0	0	0	0	0	0	0	0	0	0	0	0
	129	Long-term healthy group					Long-term healthy group	E769	0	0	0	0	0	0	0	0	0	0	6.11647	0	0	0	0	0	0	0	0	0	0	0	0.180905	0	0	0	0	0	0	0	0	0	0.118524	0	0	0	0.187143	0	0	0	0
	109	Long-term healthy group					Recovery group	E770	0	0	0.0692955	0	0	0	0	0	0	0	0	0	0	0	0	0	0	0	0	0	0	0	2.47154	0.0329979	0	0	0	0	0.0395974	0	0	0	3.23709	0.171589	0	0	0	0	0	0	0
	73	Long-term healthy group					Long-term chronic insomnia group	E771	0	0	0	0	0	0	0	0	0	0	0	0	0.150454	0	0	0.394293	0.560311	0	0	0	0	0	0	0	0	0	0	0	0	0	0	0	0	0	0	0	0	0	0	0.306096	0
	120	Long-term healthy group					Long-term healthy group	E772	0	0	0	0	0	0	0	0	0	0	0	0	0	0	0	0	0	0	0	0	0	0	0	0	0	0	0	0	0	0	0	0	0	0	0	0	0	0	0	0	0
	125	Long-term healthy group					Long-term healthy group	E773	0	0.0760296	0	0	4.81943	0	0	0	0	0	0	0.0887012	0	0	0	0	0	0	0	0	0	0.561774	0	0	0	0	0	0	0	0.156283	0	0	0	0	0	0	0	0	0	0.561774	0
	102	Long-term healthy group					Long-term healthy group	E774	0	0	0	0	0	0	0	0	0	0	0	0	0	0	0	0	0	0	0	0	0	0	0	0	0	0	0	0.217103	0	0	0	0	0	0	0	0	0.767097	0.260523	0.0651309	0	0.349777
	104	Long-term healthy group					Long-term healthy group	E775	0	0	0	0	0	0	0	0	0	0.133164	0	0	0	0	0	0	0	0.162112	0	0.272117	0	0	0	0	0.0231589	0	0	0	0.0173692	0	1.27374	0.0723715	0	0	0	0	0	0.0376332	0	0	0
	63	Long-term healthy group					Long-term healthy group	E776	0	0	0	0	0.0209942	0	0	0	0	0	0	0	0	0	0	0	0	0	0	0	0	0.447876	0.0629826	0	0	0	0	0.0933075	0	0	0	0	0	0	0	0	0	0	0	0	0.228603
	108	Long-term healthy group					Long-term healthy group	E777	0	0	0	0	0	0	0	0	0	0.0392198	0	0	0	0	0	0	0.339905	0	0	0	0	0	0	0	0	0	0	0	0	0.230089	0.606599	0	0	0	0	0	0	0	0.203943	0	0
	85	Long-term healthy group					Long-term healthy group	E778	0	0	0	0.554135	0	0	0	0	0	0	0	0	0	0	0	0	0	0	0	0	0	0	0	0	0	0	0	0	0	0	0.213129	0	0	0	0	0	0	0	0	0	0
	68	Long-term healthy group					Long-term healthy group	E779	0	0	0	0	0	0	0	0	0	0	0	0	0	4.48445	0	0	0.225007	0	0	0.515423	0	0	0	0	0	0.243322	0	0	0	0	0	0	0	0	0	0	0	0	0.0941891	0	0
	84	Long-term healthy group					Long-term healthy group	E780	0.419126	0	0	0	0	0.0248004	0.230643	0	0	0	0.252964	0	0	0	0	0	0	0	0	0	0	0	0.285204	0	0	0	0	0	0	0	0	0	0.218243	0.503447	0.478647	0	0	0	0	0.275284	0.0744011
	109	Long-term healthy group					Long-term healthy group	E781	0	0	0	0	0	0	0	0	0	0	0	0	0	0	0	0	0	0	0	0	0	0	0	0	0	0	0	0.0707995	0	0.385149	0.540908	0	0	0	0	0	0	0	0	0	0.172751
	78	Long-term healthy group					Long-term healthy group	E782	0	0	0	0	0	0	0	0	0	0	0	0	0	0	0	0	0	0	0	0	0	0	0	0	0	0	0	0	0.0242189	0	0	0	0	0	0	0	0	0	0.0605473	0	0
	96	Long-term healthy group					Long-term healthy group	E783	0	0	0	0	0	0	0.42412	0	0	0	0	0	0	0	0	0	0	0	0	0	0	0	0	0	0.0131851	0	0	0	0	0	0	0.841647	0	0	0	0	0	0	0	0.448293	0
	108	Long-term healthy group					Long-term healthy group	E784	0	0	0	0	0	0	0	0	0	0	0	0.238984	0.0547672	0	0	0	0.104556	0	0	0	0	0	0	0	0	0	0	0	0	0	0	0	0	0	0	0	0	0	0	0	0
	34	Long-term healthy group					Long-term healthy group	E785	0	0	0.00816415	0	0	0	0	0	0	0	0	0	0	0	0	0.794644	0	0	0	0	0	0	0	0.0408208	0	0	0	0	0	0	0	0	0.119741	0	0	0	0	0	0	0.0489849	0
	99	Long-term healthy group					Long-term healthy group	E786	0	0	0	0	0	0	0	0	0	0	0	0	0	0	0	0	0	0	0	0	3.38152	0	0	0	0	0	0	0	0	0	0	0	0	0	0	0	0	0	0	0	0
	104	Long-term healthy group					Long-term healthy group	E787	0	0	0	0	0	0	0	0	0	0	0	0	0.233815	0	0	0	0	0	0	0	0	0	0	0	0.0344973	0	0	0	0	1.17674	0	0	0	0	0	0	0	0	0	0	0
	94	Long-term healthy group					Long-term healthy group	E788	0	0	0	0	0.0451293	0	0	0	0	0.896138	0	0	0	0	0	0	0	0	0	0	0	0	0	0	0	0	0	0	0	0	0	0	0	0	0	0	0	0	0	0	0
	77	Long-term healthy group					Long-term healthy group	E789	0	0	0	0	0	0	0	0	0	0	0	0	0	0	0	0	0.255963	0	0	0	0	0	0	0	0	0.00775645	0	0	0	0	0	0	0	0	0	0.155129	0	0	0	0.190033	0
	109	Long-term healthy group					Long-term healthy group	E790	0	0	0	0	0	0	0	0	0	0	0	0	0.104712	0	0	0	0	0	0	0	0	0	0	0	0	0.280628	0	0	0	0	0.13822	0	0	0	0	0	0	0	0	0	0
	128	Long-term healthy group					Long-term chronic insomnia group	E791	0	0	0	0	0	0	0	0	0	0	0	0	0.438333	0	1.6459	0	0	0	0	0	0	0.270735	0	0	0	0	0	0	0	0	0	0	0	0	0	0	0	0	0	0	0
	77	Long-term healthy group					Long-term chronic insomnia group	E792	0	0	0	0	0	0	0	0	0	0	0	0	0.215501	0	0	0	0	0	0	0	0	0	0	0	0	0	0	0	0	0	0	0	0	0	0	0	0	0	0	1.67288	0
	86	Long-term healthy group					Long-term healthy group	E793	0	0	0	0	0.733398	0	0	0	0	0	0	0	0.35058	0	0	0	0	0	0	0	1.66425	0	0	0	0	0	0	0	0	0	0.94697	0	0	0	0	0	0	0	0	0	0
	83	Long-term healthy group					Long-term healthy group	E794	0	0	0	0	0.307106	0	0	0	0	0	0	0	0.147722	0	0	0	0	0	0	0	0	0	0	0	0.0116623	0	0	0	0	0	0	0	0	0	0	0	0	0	0.0583113	0	0
	31	Long-term healthy group					Long-term healthy group	E795	0	0	0	0	0	0	0	0	0	0	0	0	0	0	0	0.365957	0	0.0516093	0	0	0	0	0.0422258	0	0	0	0	0	0	0	0	0	0	0	0	0	0	0	0	0.201745	0
	75	Long-term healthy group					Long-term healthy group	E796	0	0	0	0.297674	0	0	0	0	0	0	0	0	0	0	0	0	0	0	0	0	0	0	0	0	0	0	0	0	0	0	0	0	0	0	0	0	0	0	0	0	0
	84	Long-term healthy group					Long-term healthy group	E797	0	0	0	0	0	0	0	0	0	0	0	0.128964	0	0	0	0.333623	0	0	0	0	0	0	0	0	0.0308391	0	0	0	0	0	0	0	0	0	0	0	0.67846	0	0	0.342034	0
	98	Long-term healthy group					Long-term healthy group	E798	0.757267	0	0	0	0.128153	0	0.168929	0	0	0	0.407759	0.0990272	0	0	0	1.19415	0	0	0	0	0	0	0	0	0.0407759	0	0	0	0.110677	0	0.192229	0	0	0	0	0	0	0	0	0	0.0349508
	75	Long-term healthy group					New-onset group	E799	0	0.0283182	0	0.201059	0	0	0	0	0.150086	0	0	0	0	0	0	2.07855	0.172741	0	0	0	0	0	0	0	0.0396455	0	0	0	0	0	0	0	0	0	0	0	0	0	0	0	0
	112	Long-term healthy group					Long-term healthy group	E800	0	0	0	0	0	0	0	0	0	0	0	0.234098	0	0	0	0	0	0	0	0.146311	0.435276	0	0	0	0	0	0	0	0	0	0	0	0	0	0	0	0	0.299938	0	0	0
	128	Long-term healthy group					Recovery group	E801	0.151827	0.0930551	0	0	0	0	0	0	0	0	0.205701	0.18611	0	0	0	0.959937	0	0	0	0	0	0	0	0	0	0	0	0.112646	0	0	0	0	0.171417	0	0	0	0	0.0734646	0	0	0.10285
	94	Long-term healthy group					Long-term healthy group	E802	0	0	0	0	0	0	0	0	0	0	0	0	0	0	0	0	0	0	0	0	0	0	0	0	0	0	0	0	0	0	0	0	0	0	0	0	0	0.116558	0.0606103	0	0
	65	Long-term healthy group					Long-term healthy group	E803	0	0	0	0	0	0	0	0	0	0	0	0	0	0	0	0	0.198737	0	0	0	0	0	0	0	0	0	0	0	0	0	0	0	0	0	0	0	0	0	0	0	0
	124	Long-term healthy group					Long-term healthy group	E804	0.147715	0	0	0.107945	0	0	0	0	0	0	0	0	0	0	0	0	0	0.12783	5.7211	0	0	0	0.110786	0	0	0	0.110786	0	0	0	0	0	0.110786	0	0	0.249979	0	0	0	0	0.320995
	90	Long-term healthy group					Long-term healthy group	E805	0	0	0	0.16681	0	0	0	5.85988	0	0	0	0	0	0	0	0	0	0	0	0	0.258287	0	0	0	0	0	0	0	0	0	0	0	0	0	0	0	0	0.156048	0	0.349763	0
	81	Long-term healthy group					Long-term healthy group	E806	0	0	0	0	0	0	0	0.514381	0	0	0	0	0	0	6.43338	0	0	0	0	0	0	0	0.246323	0	0	0	0	0	0	0	0.152141	0	0	0	0	0	0	0.55785	0	0	0
	158	Long-term healthy group					Long-term healthy group	E807	0	0	0	0.982359	0	0	0	0	0	0	0	0	0	8.2189	0	0	0	0	0	0	0	0	0	0	0	0	0	0	0	0	0	0	0	0	0	0	0	0	0	0	0
	82	Long-term healthy group					Long-term healthy group	E808	0	0	0	0	0	0	0	1.70207	0	0	0	0.188828	0	0	3.89719	0	0.170469	0	0	0	0	0	0	0	0	0	0	0	0	0	0	0	0	0	0	0	0	0	0	0	0
	78	Long-term healthy group					Long-term healthy group	E809	0.185078	0	0	0	0	0	0.0270668	1.28823	0	0	0	0.0234091	0	0	0	0	0	0	0	0	0	0	0	0	0	0	0.0629119	0.0146307	0.104609	0.392834	0	0	0.0658381	0.245796	0	0	0	0	0	0	0.0226776
	77	Long-term healthy group					Long-term healthy group	E810	0	0	0	0	0	0	0	0	0	0	0	0	0	5.35867	0	0	0.0544422	0	0	0	0	0	0	0	0	0	0	0	0	0	0	0	0	0	0	0	0	0	0	0	0
	74	Long-term healthy group					Long-term healthy group	E811	0	0	0	0	0.182149	0	0.0423603	0	0	0	0	0	0	0	0	0	0	0	0	0	0	0	0	0	0	0	0.377007	0	0	0	0	0	0	0.182149	0	0	0	0	0.101665	0	0
	113	Long-term healthy group					Long-term healthy group	E812	0	0	0	0	0	0	0	0	0	0.120302	0	0	0	0	0	0	0	0	0	0	0	0	0	0	0	2.12213	0	0	0	0	0	0	0	0	0	0	0	0	0	0	0
	96	Long-term healthy group					Recovery group	E813	0	0	0	1.51036	0	0	0	0	0	0	0	0	0	0	0	0	0.0303896	0	0	0	0	0.0395065	0	0	0.00303896	0	0.194493	0	0	0	0	0	0	0	0	0	0	0	0	0	0
	73	Long-term healthy group					Recovery group	E814	0	14.2054	0	0	0	0	0	0	0	0	0	0	0	0	0	0	0	0	0	0	0	0	0	0	0	0	0	0	0	0	0	0	0	0	0	0	0	0	0	0	0
	107	Long-term healthy group					Long-term healthy group	E815	0	0	0.0118305	0	0	0	0.147881	0	0	0	0	0	0	0.550117	0	0.06211	0	0	0	0.0561947	0	0	0.230694	0.118305	0	0	0	0	0	0	0	0	0	0	0	0	0	0	0	0	0
	100	Long-term healthy group					Long-term healthy group	E816	0	0	0	0	0	0	0.14404	0	0	0.0565873	0.576161	0	0	0	0	0	0	0	1.6719	0	0	0	0	0.113175	0	0	0	0	0	0	0	0	0	0	0	2.73162	0	0	0	0	0
	77	Long-term healthy group					Long-term healthy group	E817	0	0	0	0.810646	0	0	0	1.44699	0	0	0	0	0	0	3.54969	0	0	0	0	0	0	0.0498008	0	0	0	0	0	0.0996016	0	0	0	0	0	0	0	0	0	0	0	0	0
	134	Long-term healthy group					Long-term healthy group	E818	0	0	0	0	0	0	0	0	0	0	0	0	0.0866273	0	0	0	0	0	0	0	0	0	0	0	0	0	0	0	0	0	0	0	0	0	0	0	0	0	0	0	0
	97	Long-term healthy group					Long-term healthy group	E819	0	0	0	0	0	0	0	0	0	0	0	0	0	0	4.54248	0	0	0	0	0	0	0	0	0	0	0	0	0.0408864	0	0.188078	0	0	0.102216	0	0	0	0	0	0	0	0
	120	Long-term healthy group					Long-term healthy group	E820	0	0	0	0	0	0	0	0	0	0	0	0	0	1.82851	0	0	0	0	0.437537	0	0	0	0	0	0	3.2652	0	0	0	0	0.0391824	0	0	0	0	0	0	0	0	0	0
	118	Long-term healthy group					Long-term chronic insomnia group	E821	0	0	0	0	0	0	0	0	0	0	0	0.182178	0.0620179	0	0	0	0.155045	0	0	0	0	0	0	0	0.0155045	8.10884	0	0	0.286833	0.217063	0	0	0	0	0	0	0	0	0	0	0
	135	Long-term healthy group					Long-term healthy group	E822	0	0	0	0	0	0	0	0	0	0	0	0	0	0	0	0	0	0	0	0	0	0	0	0	0.0920277	0	0	0	0	0	0	0.0443096	0	0	0	0	0	0	0	0	0
	98	Long-term healthy group					Long-term healthy group	E823	0	0	0	0.0867105	0.146039	0	0	0	0	0.182548	0	0.104965	0	0	0	0	0	0	0	0	0	0	0	0	0	0	0	0	0	0.502008	0	0	0	0	0	0	0	0	0	0	0.0547645
	93	Long-term healthy group					Long-term healthy group	E824	0	0	0	0	0	0	0	0	0	0	0	0	0	0	0	0	0	0	0	0	0	0	0	0	0	0	0	0	0	0	0	0	0	0	0	0	0	0	0	0	0
	79	Long-term healthy group					Long-term healthy group	E825	0	0	0	1.17738	0	0	0	0	0	0	0	0	0	0	0	0	0	0	0	0	0	0	0	0	0	0	0	0	0	0	0.393968	0	0	0	0	0	0	0	0.0769823	0	0
	101	Long-term healthy group					Long-term healthy group	E826	0	0	0	0	0	0.0187705	0.147036	0	0	0	0	0	0	0	1.85828	0	0	0	1.27014	0	0	0	0	0	0	0	0.319099	0	0	0.0500547	0	0	0.378539	0.187705	0	0.366025	0	0	0	0	0
	113	Long-term healthy group					Long-term healthy group	E827	0	0	0	0.91751	0	0	0	0	0	0	0	0.111473	0	0	0	0	0	0	0	0	0	0	0	0	0	0	0	0	0	0	0	0	0	0	0	0	0	0	0	0	0
	90	Long-term healthy group					Long-term healthy group	E828	0	0	0	0	0	0	0	0	0	0	0	0.0440839	0	0.678893	0	0.211603	0	0.0705343	0	0	0	0	0	0	0	0	0	0	0	0	0	0	0	0	0	0	0	0	0	0	0
	101	Long-term healthy group					Long-term healthy group	E829	0	0	0	0	0	0	0	0	0	0	0	0	0	0	0	0	0	0	0	0	0	0	0	0	0	0	0	0	0	0	0	0	0	0	0	0	0	0	0	0	0
	95	Long-term healthy group					New-onset group	E830	0	0	0	0	0	0	0	0.442646	0	0	0	0	0	0	0	0	0	0	0	0.0379411	0	0	0.495763	0	0.0227646	0	0	0	0.0404705	0.538763	0	0	0	0.0505881	0	0	0	0	0	0	0
	87	Long-term healthy group					Long-term healthy group	E831	0.189958	0	0	0	0	0.00469032	0.164161	0	0	0	0	0	0	0	0	0	0	0	0	0	0	0	0	0	0	0	0.208719	0	0	0	0	0	0.389297	0.492484	0	0	0	0	0	0	0.0656645
	59	Long-term healthy group					Long-term healthy group	E832	0	0	0	0	0.115491	0	0.100427	0	0	0	0	0	0	0	0	0	0.984183	0	0	0	0	0	0	0	0	0	0	0.18579	0	0	0	0.100427	0	0	0	0	0	0	0	0	0.984183
	74	Long-term healthy group					Long-term healthy group	E833	0	0	0	0	0	0	0	0	0	0	0	0	0	0	0	0	0.642123	0	0	0	3.20527	0	0	0	0	0	0	0	0	0	0.502997	4.47881	0	0	0	0	0	0	0	0	0
	60	Long-term healthy group					Recovery group	E834	0	0	0	0	0	0	0	0	0	0	0	0	0	0	0	0	0.0690417	0	0	0.0782473	0	0	0	0	0.08285	0	0	0	0	0	0	0	0	0	0	0	0	0	0	0	0
	59	Long-term healthy group					Long-term healthy group	E835	0.852865	0	0	0	0	0.0631752	0	0	0	0	0	0.233748	0	2.04688	0	0	0	0	0	0	0	0	0	0	0	0.164255	0	0	0.0631752	0	0	0	0	0	0	0	0	0	0	0	0
	88	Long-term healthy group					Long-term healthy group	E836	0	0.0928449	0	0	0	0	0	0	0	0	0	0	0	0	1.51846	0	0	0	0	0	0	0	0	0	0	0.721795	0	0	0	0	0	0	0	0	0	0	0	0	0.08386	0	0
	94	Long-term healthy group					Long-term healthy group	E837	0	0	0	1.38135	1.79522	0	0	0	0	0	0	0	0	0	0	0	0	0	0	0	0	0	0	0	0	0	0	0	0	0	0	0	0	0	0	0	0	0	0	0	0
	45	Long-term healthy group					Long-term healthy group	E838	0	0	0	0	0	0	0	0	0	0	0	0	0	0	0	0	0	0	0	0	0	0	0	0	0	0	0	0	0	0	0	0	0	0	0	0	0	0	0	0	0
	93	Long-term healthy group					New-onset group	E839	0	0	0.0599769	0	0	0	0	0	0	0	0.719723	0	0	0	0	0	0	0	0	0	0	0	0	0.11534	0	0	0.322953	0.0784314	0.0876586	0	0	0.525952	0.230681	0.0645905	0	0	0	0	0	0	0
	122	Long-term healthy group					Long-term healthy group	E840	0	0	0	0	0	0	0	0	0	0	0	0	0	0	0	0	0	0	16.2497	0	0	0	0.183613	0	0	0	0	0	0	0	0	0	0	0	0	0	0	0.0114758	0.114758	0	0
	97	Long-term healthy group					Long-term healthy group	E841	0	0	0	0	0	0	0.177507	0.154749	0	0	0	0.427837	0.400528	0	0	0	0	0	0	0	0	0	0	0	0.0773747	0	0	0	0	0	0	0	0	0	0	0	0	0	0	0	0
	46	Long-term healthy group					Long-term healthy group	E842	0.150159	0	0	0	0	0	0	0	0	0.706301	0	0.111229	0	0.483844	0	0	0	0.105667	0	0	0	0	0	0	0	0	0.355931	0	0	0	0	1.00662	0.478283	1.36255	2.01324	0	0	0	0	0	0
	57	Long-term healthy group					Long-term healthy group	E843	0	0	0	0	0	0	0	0	0	0	0	0	0	0	0	0.0608766	0	0	0	0	0	0	0	0	0	0	0	0	0	0	0	0	0	0	0	0	0	0	0	0	0
	135	Long-term healthy group					Long-term healthy group	E844	0	0.030961	0	0	0	0	0	6.89268	0	0	0	0	0	0.154805	0	0	0	0	0.580518	0	0	0	0	0	0	0	0	0	0	0	0	0	0	0	0	0	0	0	0	0	0
	58	Long-term healthy group					Long-term healthy group	E845	0	0	0	0	0	0	0	0	0	0	0	0	0	0	0	0	0	0	0	0	0	0.171521	0	0	0.0124743	0	0	0	0.0374228	0	0	0	0	0	0	0	0	0.102913	0	0.339924	0
	107	Long-term healthy group					Long-term healthy group	E846	0	0	0	0	0	0	0	0	0.141723	0	0	0.0673186	0	0	0	0	0	0	0	0	0	0	0	0	0	0	0	0	0	0	0	0	0	0	0	0	0	0	0	0	0
	86	Long-term healthy group					Long-term healthy group	E847	0.0299115	0	0	0	0	0.0388849	0	0	0	0	1.69299	0	0	0	0	0	0	0	2.1955	0	0	0	0	0	0	0	0	0	0.0239292	0	0	0	0.0837521	0	0.230318	0.107681	0	0.457645	0	0	0
	83	Long-term healthy group					New-onset group	E848	0	0	0	0	0	0	0	0	0	0.037114	0	0	0.055671	0	0	0	0	0	0	0	0	0	0	0	0.0111342	0	0	0	0	0	0	0	0	0	0	0	0	0.144745	0	0	0
	142	Long-term healthy group					Long-term healthy group	E849	0	0	0	0	0	0	0	0	0	0	0	0	0	0	0	0	0	0	0	0	0	0	0	0	0	0	0	0	0	0	0	0.745674	0	0	0	11.6267	0	0	0	0	0
	82	Long-term healthy group					Long-term chronic insomnia group	E850	0	0	0	0	0	0.173579	0	0	0	0.390552	0	0.0309962	0	0.371955	0.948484	0.260368	0	0.260368	0	0.285165	0	0	0.254169	0	0	0	0	0	0	0	0	0	0.390552	0.254169	0.514537	0	0	0	0	0	0
	106	Long-term healthy group					Long-term healthy group	E851	0	0	0	0	0	0	0	0	0	0	0	0	0	0	0	0	0	0	0	0	0	0	0	0.0863475	0	0	0	0	0	0	0	0	0	0	0	2.36496	0	0	0	0	0
	97	Long-term healthy group					Long-term healthy group	E852	0	0	0.0115571	0.966947	0	0	0	0	0.0346714	0	0	0	0	0	0	0	0	0	0	1.03244	0	0	0	0.0462285	0	0	0	0	0	0	0	0	0	0	0	0	0	0	0	0	0
	61	Long-term healthy group					Long-term healthy group	E853	0.111023	0.026434	0	0	0	0	0.179752	0	0	0	2.74914	0	0	0	0	0	0	0.0422945	0	0	0	0.0475813	0	0	0	0	0	0	0.0422945	0	0	0	0.438805	0	0	0	0	0	0	0	0
	75	Long-term healthy group					Long-term healthy group	E854	0.0459118	0	0	0	0	0.0459118	0.889019	0	0	0	0	0	0	0.367294	0	0	0	0	0	0	0	0	0	0	0	0	0	0.0250428	0	0	0	0.129388	0.32973	0.225385	1.93664	0	0	0	0	0	0.0500856
	89	Long-term healthy group					Long-term healthy group	E855	0	0	0	0	0	0	0	0	0	0	0	0	0	0	0	0	0	0	0	0	0	0	0	0	0	0	0	0	0	0	0	0.155676	0	0	0	0	0	0	0	0	0
	98	Long-term healthy group					Long-term healthy group	E856	0	0	0	0	0.217281	0	0	0	0	0	0	0	0	0	0	0.321457	0	0	0	0	3.28303	0	0	0	0	0	0	0	0	0	0	0	0	0	0.0476233	0	0	0	0	0	0
	116	Long-term healthy group					Long-term healthy group	E857	0	0	0	0	0.0214156	0	0	0	0	0	0	0	0.125816	0	0	0	0	0	2.38516	0.417604	0	0	0	0	0	5.89196	0	0.19274	0	0	0	0	0	0	0	0.845915	0	0	0	0	0
	107	Long-term healthy group					Recovery group	E858	0	0	0	0	0	0	0.105055	0	0	0	0	0	0	0	0	0	0	0	4.57411	0	0	0	0	0	0.0378199	0	0.0504265	0.111359	0	0	0	0	0.0189099	0	0.0420221	0	0	0.11346	0	0	0
	90	Long-term healthy group					New-onset group	E859	0	0	0	0	0	0	0	0.0719441	0	0.254052	0	0	0	0	4.08957	0	0	0	0	0	0.0157378	0	0	0	0	3.48479	0	0	0	0.0786888	0.319252	0	0	0	0	0	0	0	0	0.0629511	0
	75	Long-term healthy group					New-onset group	E860	0	0	0	0	0.186559	0	0	0	0.0720797	0.106	0	0	0	0	0	0	0.0339199	0	0	0	0.11024	0	0	0	0	0	0	0.0508798	0	0	0	0	0	0	0	0	0	0.0127199	0.11448	0	0
	97	Long-term healthy group					Long-term healthy group	E861	0	0	0	0	0	0	0.195446	0.422708	0	0	0	0	0	1.48175	0	0	0	0	7.66102	0.118176	0	0	0	0	0	3.54075	0	0	0	0	0.1909	0	0	0	0	0.490887	0	0	0	0.1909	0
	88	Long-term healthy group					New-onset group	E862	0	0	0	0	0	0	0	0	0	0	0	0	0	0	0	0	0	0	2.41902	0	0	0	0	0	0	0	0	0	0	0	0	0	0	0	0	0	0	0	0	0	0
	52	Long-term healthy group					Long-term healthy group	E863	0	0	0	0	0.721373	0	0	0	0	0	0	0	0	0	0	0	0	0	0	0	0	0	0	0	0	0	0	0	0	0	1.23175	0	0	0	0	0	0	0	0.162523	0.051323	0
	90	Long-term healthy group					Long-term healthy group	E864	0	0	0	0	0	0	0	0	0	0	0	0	0.175771	0	0	0	0.126194	0	0	0	0	0.0315486	0	0	0	0	0	0.189292	0	0	1.8208	0.166757	0	0	0	0	0	0	0	0.130701	0
	97	Long-term healthy group					Long-term healthy group	E865	0.0372509	0	0	0	0.242131	0	0	0	0	0	0	0	0	3.32464	1.06786	0	0	0.0434594	0	0	0	0.0869187	0.133482	0	0	0	0.10244	0.0558763	0	0.0341466	0	0	0	0	0	0	0	0	0	0	0.173837
	61	Long-term healthy group					Long-term healthy group	E866	0	0	0	2.60247	0	0	0	0	0	0	0	0	0	0	0	0	0	0	0	0	4.3548	0	0	0	0	0	0	0	0	0	0	0	0	0	0.0346996	0	0	0	0	0	0
	91	Long-term healthy group					Long-term healthy group	E867	0	0	0	0	0	0	0	0	0	0	0	0	0	0	0	0	0	0.0104123	2.52325	0	0	0	0	0	0	0	0	0	0	0	1.87422	0.808691	0	0	0	0.111065	0	0	0	0	0
	32	Long-term healthy group					Long-term healthy group	E868	0	0	0	0	0	0	0	0	0	0	0	0	0.149492	0	0	0	0.0373731	0	0	0	0	0	0	0	0	0	0	0	0	0	0	0	0	0	0	0	0	0	0	0	0
	64	Long-term healthy group					Long-term healthy group	E869	0.110209	0	0	0	0	0	0	0	0	0	1.95371	0.255485	0	0	2.13906	0	0	0	0	0	0	0	0	0	0	0	0	0	0	0	0	0	0.31059	0.500952	0	0	0	0	0	0.0751428	0
	90	Long-term healthy group					Long-term healthy group	E870	0	0	0	0	0	0	0	0	0	0	0	0	0	0	0	0	0	0	0	0	0	0.175653	0	0	0	0	0.465862	0	0	0	0	0	1.51214	0.313121	0	0	0	0	0	0	0
	99	Long-term healthy group					Long-term healthy group	E871	0	0	0	0	0	0.0416372	0	0	0.0416372	0	0	0	0	0	0	0	0	0	0	0.0707832	0.0541283	0	0	0	0	0	0	0	0	0.0832743	0.224841	0	0	0	0	0	0.0707832	0	0	0.11242	0
	74	Long-term healthy group					Long-term healthy group	E872	0	0	0	0	0	0	0	0	0	0	0	0	0	0	0	0	0.141689	0	0	0	0	0	0	0	0	0	0	0	0	0	0	0	0	0	0	0	0	0	0	0	0
	62	Long-term healthy group					Long-term healthy group	E873	0	0	0.0350992	0	0.0397791	0	0.203575	0	0	0	0	0	0	0	0	0	0	0	0	0	0	0	0	0.0397791	0	0	0	0	0	0	0	0	0	0	0	0	0	0	0.203575	0	0
	26	Long-term healthy group					Long-term healthy group	E874	0	0	0	0.053538	0	0	0	0	0	0	0	0	0.102614	0	0	0	0	0	0	0	0	0.811993	0	0	0	0	0	0.223075	0	0	0	0.133845	0	0	0	0	0	0	0	0	0
	92	Long-term healthy group					Long-term healthy group	E875	0	0	0	0	0	0.0291361	0	0	0	0	0	0	0	0	0	0	0	0.0437042	0	0	0	0	0	0	0	0	0.0825523	0	0	0	0	0	0	0	0	0	0	0.116544	0.116544	0	0.131113
	70	Long-term healthy group					Long-term healthy group	E876	0.0255011	0	0	0	0	0	0	0	0	0	0	0.24226	0	0	0	0	0	0	0	0	0	0	0.22441	0	0	0	0	0	0	0	0	0	0	0	0	0	0	0	0	0	0.178508
	78	Long-term healthy group					Long-term healthy group	E877	0	0	0	0	0	0	1.96567	0	0	0	0	0	0	0	0	0	0.104514	0	0	0	0	0	0	0	0	0	0	0	0	0	0	0	0	0	0	0	0	0	0	0	0
	79	Long-term healthy group					Long-term healthy group	E878	0	0	0	0	0	0	0	0	0	0	0	0	1.56503	0	0	0	0	0	0	0	0	0	0	0	0	0	0	0	0	0	0	0	0	0	0	0	0	0	0	0	0
	68	Long-term healthy group					Long-term healthy group	E879	0	0	0.184544	0	0	0	0	0	0	0	0	0	0	0	0	0	0	0	0	0	0	0	0	0.38639	0	0	0	0	0	0	0	0	0	0	0	0.449827	0	0	0	0	0
	130	Long-term healthy group					New-onset group	E880	0	0	0	0	0	0	0	0	0	0	0	0	0	0	0	0	0.429377	0	0	0	0	0	0	0	0	0	0	0	0	0	0	0	0	0	0	0.563557	0	0	0	0	0
	59	Long-term healthy group					Long-term healthy group	E881	0	0	0	0	0	0	0	0	0	0.323559	0	0	0	0	0	0	0	0	1.37513	0.136502	0	0	0	0	0.121335	0	0	0	0	0	0	0	0	0	0	0	0	0.12639	0	0.131446	0
	111	Long-term healthy group					Long-term healthy group	E882	0.258093	0	0	0	0	0	0.286147	0	0	0	1.18947	0	0	0	0	0	0	0	0	0	0	0	0	0	0	0	0.258093	0	0	0	0	0	0	0.269315	1.00993	0	0.342254	0	0	0	0
	93	Long-term healthy group					Recovery group	E883	0	0	0	0	0	0	0	0	0	0	0	0	0	0	0	0	0	0	0	0	0	0	0	0	0	1.52502	0	0.0686732	0	0	0	0	0	0	0	0	0	0	0	0	0.0663051
	60	Long-term healthy group					Long-term healthy group	E884	0	0	0	0	1.07418	0	0	0	0	0	0	0	0	0	0	0.229865	0	0	0	0	0	0	0.0442048	0	0	0	0.154717	0	0	0	0	0	0	0	0	0	0	0	0	0	0
	80	Long-term healthy group					Long-term healthy group	E885	0	0	0	0	0	0	0	0	0	0	0	0	0	0	0	0	0	0	0	0	0	0.0574097	0	0	0	0	0	0	0	0	0	0	0	0	0	0	0	0	0	1.71464	0
	116	Long-term healthy group					Long-term healthy group	E886	0	0	0	0	0	0	1.36251	1.53784	0	0	0	0	0	0	0	0	0	0	11.8315	0	0	0	0	0	0	0	0	0	0	0	0	0	0	0	0	0	0	0.160725	0.263004	0	0
	82	Long-term healthy group					Long-term healthy group	E887	0.00920344	0	0	0	0	0	0	0	0	0	0.246192	0	0	0	3.26032	0.200175	0	0	0	0	0	0.0874327	0.124246	0	0	0	0	0	0	0	0	0.0391146	0.0598224	0.174865	0.179467	0	0	0.0207077	0.0368138	0	0
	85	Long-term healthy group					Recovery group	E888	0	0	0	0.50231	0	0	0	0.465102	0	0	0	0	0	0	2.02474	0	0	0.232551	0	0	0	0	0.173638	0	0	11.6058	0	0	0	0	0	0	0	0	0	0	0	0	0	0	0
	72	Long-term healthy group					Long-term healthy group	E889	0	0	0	0	0.461593	0	0	0.627359	0	0	0	0.0459043	0	0	0	0	0	0	0	3.26941	1.19606	0	0	0	0	6.85249	0	0	0	0	0	0	0	0	0	0	0	0	0	0	0
	71	Long-term healthy group					Recovery group	E890	0	0.118126	0	0	0	0	0	0	0	0	0	0	0	0	0	0.949084	0	0.749491	0	0	0	0	0	0	0.0162933	0	0	1.05092	0	0	0	0	0	0	0	0	0	0	0	0.476578	0
	44	Long-term healthy group					Long-term healthy group	E891	0	0	0	0.760276	0	0	0	0	0	0	0	0	0.415776	0	0	0.281144	0	0	0	0	0	0	0	0.0118793	0.00791954	0	0	0	0	0	0	0	0	0	0	0	0	0	0	0.182149	0
	117	Long-term healthy group					Long-term healthy group	E892	0	0	0	0	0	0.0163248	0	0	0	0	0	0	0	0	0	0	0.810796	0	0	0	0	0	0	0	0	0	0	0	0	0	0	0	0	0	0	0	0	0	0	0	0
	114	Long-term healthy group					Long-term healthy group	E893	0	0	0	0.118678	0	0	0	0.145477	0	0	0	0	0	0	0	0	0	0	0	0	0	0.880518	0	0	0	0	0	0	0	0	0	0	0	0	0	0	0	0	0	0	0
	69	Long-term healthy group					Long-term healthy group	E894	0	0	0	0	0.438826	0	0	0	0	0.054569	0	0.0659376	0	0	0	0	0	0	0	0	0.911757	0.0295582	2.34192	0	0	0.632091	0.0318319	0	0	0.172802	0.500216	0	0	0	4.01992	0	0.384257	0.109138	0	0	0
	90	Long-term healthy group					Long-term healthy group	E895	0	0	0	0.026971	0	0	0	0	0	0	0	0	0	0	0	0	0	0	0	0	0.394191	0	0	0	0	0	0	0	0	0	0	0	0	0	0	0	0	0	0	0	0
	101	Long-term healthy group					Long-term healthy group	E896	0	0	0.00419533	0	0	0	0	0	0	0.109079	0	0.201376	0	0	0	0	0	0	0	0	0	0	0	0.113274	0	0.167813	0	0.373385	0	0	0	0	0	0	0.222353	0	0	0	0.037758	0.415338	0
	80	Long-term healthy group					Long-term chronic insomnia group	E897	0	0	0	0	0	0	0	0	0	0	0	0	0	0	0	0	0	0	0	0	0.523999	0	0	0	0	0	0	0	0	0	0.132746	0	0	0	0	0	0	0	0	0	0
	103	Long-term healthy group					Long-term healthy group	E898	0.0513898	0	0.0379837	0	0	0.0223434	0	0.13406	0.0402181	0	0	0	0	2.52927	0.147466	0	0	0	0	0	0	0	0	0	0	0	0.122889	0	0	0	0	0	0	0	0	0	0	0	0.125123	0	0
	59	Long-term healthy group					Long-term healthy group	E899	0	0	0	1.40033	0	0	0	0	0	0	0	0	0	0	0	0	0	0	0	0	4.74725	0	0	0	0	0	0	0	0	0	0	0	0	0	0	0	0	0.164745	0	0	0
	76	Long-term healthy group					New-onset group	E900	0	0	0	0	0	0	0.228771	0	0	0	0	0	0.0504071	0	0	0	0	0	0	0	0	0	0	0	0	0	0	0	0	0	0	0	0.0969368	0	0	0	0	0	0	0	0
	65	Long-term healthy group					Long-term healthy group	E901	0.046003	0	0	0	0	0	0	0	0.0601578	0	0	0	0	0.626349	0	0	0	0.0566191	0	0	0	0	0	0	0	0	0.159241	0.102622	0	0	0	0.0743126	0.212322	0.452953	0	0	0	0	0	0	0.0141548
	81	Long-term healthy group					Long-term chronic insomnia group	E902	0	0	0	0	0	0	0	0	0	0	0	0	0	0	0	0	0	0	0	0	6.17102	0	0	0	0	0.385239	0	0	0	0	0	0	0	0	0	0	0	0	0	0	0
	113	Long-term healthy group					Long-term chronic insomnia group	E903	0	0	0	0	0	0	0	0	0	0.11856	0	0	0	0	5.90375	0	0	0	0	0	0	0	0	0	0	0	0	0	0	0	0	0	0	0	0	0	0	0	0	0	0
	82	Long-term healthy group					Long-term healthy group	E904	0	0	0	0	0	0	0	0	0	0	0	0	0	0	0	0	0	0	0	0	7.38959	0	0	0	0	0	0	0	0	0	0	0	0	0	0	0	0	0	0	0	0
	84	Long-term healthy group					New-onset group	E905	0	0	0	0.0576037	0	0	0.213957	0	0	0	3.22581	0	0	0	0	0	0	0.0329164	0	0	0	0	0	0	0	0	0	0	0	0	0	0	0	0	0	0	0	0	0	0	0
	97	Long-term healthy group					Long-term healthy group	E906	0.071207	0	0	0	0	0	0.905346	0	0.162759	0	0	0	0	0	0	0	0	0	0	0	0	0	0	0	0	0	0.513707	0	0	0	0	0	0.615432	0	1.05285	0.615432	0.498449	0	0	0	0
	59	Long-term healthy group					Long-term healthy group	E907	0	0	0.11777	0	0	0	0	0	0	0	0	0	0	0	0	0	0	0	0	0	0	0	0	0.178836	0	0	0	0	0	0	0	0	0	0	0	0	0	0	0	0	0
	90	Long-term healthy group					Long-term healthy group	E908	0	0	0	0	0	0	2.33851	0	0	0	0	0	0	0	0	0	0	0	0	0	0	0	0	0	0	0	0	0	0	0	0	0	0	0	0	0	0	0	0	0	0
	123	Long-term healthy group					Long-term healthy group	E909	0	0	0	0	0	0	0	0	0	0	0	0	0	0	0	0	0	0	0	0	13.7951	0	0	0	0	0	0	0	0	0	0.561879	0	0	0	0	0	0	0	0	0	0
	107	Long-term healthy group					Long-term healthy group	E910	0	0	0	0	0	0	0	0	0.0209139	0	0	0	0	1.72017	0	0	0	0	0	7.34079	0	0	0.444421	0	0	5.45331	0	0	0	0	0	0	0	0.0784273	0.303252	0	0	0	0	0	0
	108	Long-term healthy group					Long-term healthy group	E911	0	0	0.0272517	0	0	0	0	0	0	0	0	0.126039	0	0	0	0.575692	0	0	7.71222	0	0	0	0	0.0885679	0	0	0.136258	0	0.0272517	0	0	0	0	0	0	0	0	0.265704	0	0	0.180542
	83	Long-term healthy group					Long-term healthy group	E912	0.437687	0	0	0	0	0	0	0.26722	0	0	0	0	0	0.0737157	0	0	0	0.110574	0	0	0	0	0	0	0	0	0.276434	0	0	0.0691085	0	0	0.115181	0.221147	1.29003	0	0.271827	0	0	0	0
	98	Long-term healthy group					Long-term healthy group	E913	0	0	0	0	0	0	0	0	0	0	0	0	0	0	0	0	0	0	0	0	0	0	0	0	0	0	0	0	0	0.106253	0.688678	0	0	0	0	0	0	0	0	0	0
	57	Long-term healthy group					Long-term healthy group	E914	0	0	0	0	0	0	0.587046	0	0	0	0.162794	0	0.0838636	0	0.739973	0.424251	0	0	0	0	0	0	0.231858	0	0	0	0	0	0.0542647	0	0	0	1.05076	0	0	0	0.0542647	0	0	0	0
	103	Long-term healthy group					Long-term healthy group	E915	0	0	0	0	0	0	0	0.893911	0	0	0	0	0	0	0	0	0	0	0	0	0	0	0	0	0	0	0	0	0	0	0	0	0	0	0	0	0	0	0	0.348124	0
	47	Long-term healthy group					Long-term healthy group	E916	0	0	0.0132404	0	0	0	0.609056	0	0	0	0	0	0	0	0	0	0	0	0	0.101509	0	0	0	0.167711	0	0	0	0	0	0	0	0	0	0	0	0	0	0	0	0	0
	99	Long-term healthy group					Long-term healthy group	E917	0	0	0	0	0	0	0	2.25225	0.161575	0	0	0.421073	0	0	0	0.567959	0	0	0	0	0	0	0	0	0	0	0	0	0	0	0	0	0	0	0	0	0.313357	0	0	0	0
	72	Long-term healthy group					Long-term healthy group	E918	0	0	0	0	0	0	0	2.48514	0	0	0	0	0	10.1161	0	0	0	0	0	0	5.83988	0	0	0	0	0	0	0	0	0	0	0	0	0	0	0	0	0	0	0	0
	80	Long-term healthy group					Long-term healthy group	E919	0	0	0	0	0	0	0	0	0	0	0	0	0	0	8.10681	0	0	0	0	0	0	0	0	0	0	0	0	0	0	0	0	0	0	0	0	0	0	0	0	0	0
	86	Long-term healthy group					Long-term healthy group	E920	0	0	0	0	0.099681	0	0	0	0	0.629984	0	0	0	0	0	0.251196	0	0	0	1.42743	0	0	0	0	0	0	0	0.139553	0.0199362	0	0	2.26874	0	0	0.366826	0	0	0.1874	0.103668	0.0837321	0
	112	Long-term healthy group					Long-term healthy group	E921	0	0	0.0422404	0.232322	0	0	0	0	0	0	0	0	0.21965	0	0	0	0	0	0.777224	0	0	0	0	0	0.0464645	0.515333	0	0	0	0	0	0	0	0	0	0.718087	0	0	0	0	0
	116	Long-term healthy group					New-onset group	E922	0	0	0	0.525291	0	0	0	0	0	0	0	0	0	0	0	1.45193	0	0	0	0	0	0	0	0	0	0	0	0	0	0.041315	0	0	0	0	0	0	0	0	0	0	0
	114	Long-term healthy group					Long-term healthy group	E923	0.0896349	0	0	0	0	0	0	0	0	0.0855606	0	0	0	0	0	0	0	0	0	1.16118	0	0.0488918	0	0	0	0	0	0.146675	0	0.427803	0	0	0	0.20779	0	0	0	0	0	0	0.126304
	89	Long-term healthy group					Long-term healthy group	E924	0.287122	0	0	0	0.238764	0	0	0	0.036268	0	0.46544	0.0906701	0	0	0	0	0	0	0	0.0906701	0.299211	0	0	0	0	0	0	0	0	0.707226	0	0	0	0.32339	0	0	0.120893	0	0	0.0664914	0.14205
	107	Long-term healthy group					Long-term healthy group	E925	0	0	0	0	0.0151685	0	0	0	0	0	0	0	0	0	0	0	0	0	0	0	0	0	0	0	0	1.01326	0	0	0	0	0	0	0	0	0	0	0	0	0	0	0
	88	Long-term healthy group					Long-term healthy group	E926	0	0	0	0	0	0	0	0	0	0	0	0	0.0580281	0	0	0	0	0	0	0	0	0	0	0	0	1.88213	0	0	0.00756888	0	0	0	0	0	0	0	0	0	0	0	0
	83	Long-term healthy group					Long-term healthy group	E927	0	0	0	0	0	0	0	0	0	0	2.28862	0	0	0	0	0.0429604	0	0	0	0	0	0	0	0	0	0	0.179652	0.0976372	0.0273384	0	0	0	0	0	0.183558	0	0	0.24214	0	0	0
	84	Long-term healthy group					Long-term healthy group	E928	0	0	0	0.838912	0	0	0.059317	0.214671	0	0	0	0	0	0	0	0	0	0	4.75948	0	0	0	0	0	0.0282462	0	0	0	0.0141231	0	0	0	0	0	0	2.14106	0	0	0	0	0
	84	Long-term healthy group					Long-term healthy group	E929	0.0316669	0	0	0	0	0.0197918	0	0	0	0	0	0	0	0	1.31022	0	0	0	1.72584	0	0	0	0.922297	0	0	0	0	0	0	0	0	0	0.146459	0	0.0910422	0.0910422	0	0	0	0	0
	72	Long-term healthy group					Long-term healthy group	E930	0	0	0	0	0	0	0	0	0	0	0	0	0.140463	0	2.16312	0	0	0	0	0	0	0	0.131098	0	0.0187283	0	0	0	0	0	0	0	0	0	0	0	0	0	0.0702313	0	0
	93	Long-term healthy group					Long-term healthy group	E931	0	0	0	0	0	0	0	0	0	0	0	0	0	0	0	0	0	0	0	0	0	0	0	0	0	0	0	0	0	0.341061	0	0	0	0	0	0	0	0	0	0	0
	67	Long-term healthy group					Long-term healthy group	E932	0	0.840336	0.00428743	0	0	0	0	0	0	0	0	0	0	0	0	0	0.806037	0	0	0	0	0	0	0.188647	0	0	0	0	0	0	0	0	0	0	0	0	0	0	0	0	0
	93	Long-term healthy group					Recovery group	E933	0	0	0	0	0	0	0	0	0	0	0	0	0	0	0	0	0	0	0	0	0	0	0	0	0	6.00063	0	0	0	0	0	0	0	0	0	0	0	0	0	0	0
	69	Long-term healthy group					Long-term healthy group	E934	0	0	0	0	0	0	0	0	0	0	0	0	0	0	0.781324	0	0	0	0	0	0	0	0	0	0	6.5859	0	0	0	0	0	0	0	0	0	0	0	0	0	0.0506121	0
	57	Long-term healthy group					Long-term healthy group	E935	0	0	0	1.13575	0	0	0	0	0	0	0	0	0	0	0	0	0	0	0	0	0	0.229854	0	0	0	0	0	0	0	0	0	0	0	0	0	2.43825	0	0.356048	0	0.0721111	0
	118	Long-term healthy group					Long-term healthy group	E936	0	0	0	0	0	0	0	0	0	0	0	0	0	0	0	0	0	0	0	0	1.20606	0	0	0	0	0	0	0	0	0	0	0	0	0	0	0	0	0	0	0	0
	122	Long-term healthy group					Long-term healthy group	E937	0	0	0	0	0	0	0	0	0	0	0	0	0	0	0	0	0	0	1.88539	0	0	0	0	0	0	0.326603	0	0	0	0	0	0	0	0	0.118765	0	0	0	0	0	0
	124	Long-term healthy group					Recovery group	E938	0	0	0.0882526	0	0	0	0	0	0.387331	0	0	0	0	0	0	0	0.303981	0	0.196117	0	0	0	0	0.23534	0	0	0	0	0	0	0.11767	0	0	0	0	0	0	0	0.539321	0.0735438	0
	90	Long-term healthy group					Long-term healthy group	E939	0	0	0	0	0	0	0.499592	0	0	0	0	0	0	0	0	0	0	0	0	0	0	4.45555	0	0.927814	0	0	0	0	0	0	0	0	0	0	0	0	0	0	0	0	0
	83	Long-term healthy group					Long-term healthy group	E940	0	0.187184	0	0.182831	0	0	0	0	0	0	0	0	0	0	0	0	0	0	0	0	0	0	0	0	0	0	0	0	0	0	0	0	0	0	0	0	0	0	0	0	0
	62	Long-term healthy group					Long-term healthy group	E941	0	0	0	0	0	0	0	0	0	0	0	0.0890138	0	0	0	0	0	0	0	0	0	0	0	0	0	0	0	0	0	0	0	0	0	0	0	0	0	0	0	0	0.852659
	73	Long-term healthy group					Long-term healthy group	E942	0	0	0	0	0	0.0185374	0	1.13542	0	0.486607	0	0	0	0	0	0	0	0.0973213	0	0	0	0	0	0	0	0	0	0	0	0	0	0.13903	0	0	0	0	0.352211	0	0	0	0
	88	Long-term healthy group					Long-term healthy group	E943	0	0	0	0	0	0.0537924	0	0	0	0	0	0	0	0	0	0	0	0	0	0	0	0	0.0753093	0	0	0	0.263583	0	0	0	0	0	0	0	0	0	0	0	0	0	0
	65	Long-term healthy group					Long-term healthy group	E944	0	0	0	0.419948	0	0	0.413386	0	0	0	0	0.0328084	0	0	0	0.0721785	0	0	10.6693	0	0	0	0	0	0	0	0	0	0	0.0853018	0	0	0	0	0	0	0	0.0984252	0	0	0
	74	Long-term healthy group					Long-term healthy group	E945	0	0	0	0	0	0.0165948	0	0	0	0	0	0	0	0	0	0	0	0	0	0	0	0	0	0	0	0	0	0	0	0.489545	0.0580816	0	0	0	0.842184	0	0	0	0	0	0
	45	Long-term healthy group					Long-term healthy group	E946	0	0	0	0	0	0	0	0	0	0	0	0	0	0	0	0	0	0	0	0	1.13589	0	0	0	0	0	0	0	0	0	0	0	0	0	0	0	0	0	0	0	0
	118	Long-term healthy group					Long-term healthy group	E947	0	0	0.00488782	0	0.185737	0	0.0733174	0	0	0	0	0	0	0	0.327484	0	0	0.278606	0.78694	0	0	0	0.254167	0.136859	0	0	0	0	0	0	0	0	0	0	0	0	0	0	0	0	0
	109	Long-term healthy group					Long-term chronic insomnia group	E948	0	0	0	0	0	0	0.836403	0	0.0166173	0	1.14382	0	0	0	0	0	0	0	0	0	0	0	0	0	0	0	0	0	0.0526214	0.24649	0.396045	0	0	0	0	0	0	0	0	0	0
	74	Long-term healthy group					Long-term healthy group	E949	0	0	0	0	0	0	0	0.825997	0	0	0	0	0	0	0	0.0869471	0	0.0217368	0	0	0.315183	0	0	0	0	0	0.239104	0	0	0	0	0	0	0	0	0	0	0	0	0	0
	74	Long-term healthy group					Long-term healthy group	E950	0	0	0	0	0	0	0.387938	0	0.16063	0	0	0	0	0	0	0.133354	0.0939536	0	0.0393999	0	0	0.0424307	0	0	0	0	0	0.130323	0	0	0	0	0	0	0.963782	0	0	0	0	0.957721	0.166692
	55	Long-term healthy group					Long-term healthy group	E951	0	0	0	0.136	0	0	0	0	0	0	0	0	0	0	0	0	0	0	0	0	0.184	0	0	0	0	0	0	0	0	0	0	0	0	0	0	0	0	0	0	0	0
	92	Long-term healthy group					Long-term healthy group	E952	0	0	0	0	0	0	0	0	0.174541	0	0	0	0	0	0	0	0.502189	0	0	0	0	0	0	0	0.024497	0	0	0	0	0	0	0	0	0	0	0	0	0	0	0	0
	65	Long-term healthy group					Long-term chronic insomnia group	E953	0	0	0.00642426	0	0	0.00963639	0.34691	0	0	0	0	0	0	0	0	0	0	0	1.66709	0	0	0	0	0.0321213	0	0	0	0	0	0	0	0	0	0	0	1.53861	0	0	0	0	0
	104	Long-term healthy group					Long-term healthy group	E954	0.363767	0	0	0	0	0	0	0	0	0	0.134729	0	0	0	0.220057	0	0	0	0	0	0	0	0	0	0	0.0134729	0.116765	0	0	0	0	1.5404	0	0	0	0	0	0	0	0	0
	92	Long-term healthy group					Recovery group	E955	0	0	0	0	0	0	0.220994	0	0.134389	0.0895924	0	0	0	0	0	0	0.325519	0	0.710766	0	0	0.0597282	0	0	0	0	0	0	0	0	0	0	0	0	0.328505	0.501717	0	0	0.0567418	0	0
	24	Long-term healthy group					Long-term healthy group	E956	0	0	0	0	0	0	0	0	0	0	0	0.473192	0	0	0	0	0	0	0	0	0	0	0	0	0	0	0	0	0	0	0	0	0	0	0	0	0	0	0	0	0
	110	Long-term healthy group					Long-term healthy group	E957	0	0	0	4.08465	0	0	0	0	0	0	0	0	0	0	0	0	0	0	4.7126	0	0	0	0	0.0362275	0.0150948	0	0	0	0	0	0	0	0	0	0	0	0	0	0	0	0
	127	Long-term healthy group					Long-term healthy group	E958	0	0	0.004588	0.119288	0	0	0	0	0	0	0	0	0	0	0	0	0	0	0	0	0	0	0	0.13764	0.027528	0	0	0	0	0	0	0	0	0	0	0	0	0	0	0.155992	0
	54	Long-term healthy group					Long-term healthy group	E959	1.20379	0	0	0	0	0	0.202659	0.583658	0	0	0.575551	0	0	0	0	0	0	0	0	0	0	0	0	0	0	0	0	0.0972763	0.0729572	0	0	0	0	0.486381	0	0	0.109436	0	0	0	0
	85	Long-term healthy group					Long-term healthy group	E960	0	0	0	1.63358	0	0	0	0	0	0	0	0	0	0	0	0	0	0	0	0	0	0.0626446	0	0	0	0	0	0	0	0	0	0	0	0	0	0	0	0	0	0.0578258	0
	83	Long-term healthy group					Long-term healthy group	E961	0	0	0	0	0	0	0	0	0	0	0	0	0	0	0	0	0	0.0634652	0	0	0	0	0.450301	0	0	0	0.039288	0	0.0846203	0	0	0	0	0	0	0.634652	0.148085	0	0	0.039288	0
	55	Long-term healthy group					Long-term healthy group	E962	0	0	0.114217	0	0	0	0	0	0	0	0	0	0	0	0	0	0.426811	0	0	0	0	0.234445	0	0.673279	0	0	0	0	0	0	0.637211	0	0	0	0	0	0	0	0	0	0
	107	Long-term healthy group					Long-term healthy group	E963	0	0	0	0.443054	0	0	0	0	0	0	0	0	0	0	0	0	0	0	0	0	0	0	0	0	0	0	0	0	0	0	0	0	0	0	0	0	0	0	0.182434	0.249451	0
	56	Long-term healthy group					Long-term healthy group	E964	0	0	0	0.217951	0	0	0	0	0	0	0	0	0	6.80285	0	0	0	0	0	0	0	0.294465	0	0	0	0	0	0	0	0	0	0	0	0	0	0	0	0.0347794	0.0394166	0	0
	54	Long-term healthy group					Long-term healthy group	E965	0	0	0	0	0	0	0	0	0	0	0.581149	0	0	0	0	0	0	0	0	0	0	0.442597	0.111611	0	0	0.950622	0.0538814	0	0	0	0	0	0	0	0	0	0	0	0	0	0
	46	Long-term healthy group					Long-term healthy group	E966	0	0	0.0620199	0.467535	0	0	0	0	1.1259	0	0	0.104957	0	0	0	0	0.605887	0	0	0	0	0	0	0.0667907	0.0763322	0	0	0	0	0	0	0	0	0	0	0	0	0	0	0	0
	78	Long-term healthy group					Long-term healthy group	E967	0.134134	0	0.054873	0	0	0	0	0	0.219492	0.18291	0	0	0	0	0	0	0	0.030485	0	0.0457275	0	0	0	0.0762125	0	0	0.100601	0	0.192056	0	0	0	0.307899	0.545682	0	0	0	0	0	0	0
	93	Long-term healthy group					Long-term healthy group	E968	0	0	0	0	0	0	0	0	0	0	0	0.124426	0.482153	0	10.6385	0	0.0466599	0	0	0	0.365503	0	0	0	0.120538	0	0	0	0	0	0	0	0	0	0	0	0	0	0	0	0
	99	Long-term healthy group					Long-term healthy group	E969	0	0	0	0	0.712812	0	0	0	0.0589544	0	0	0.0428759	0	0	0	0.131307	0	0	0	0	0	0	0.166144	0	0	0	0.0455556	0.0509151	0	0	0	0	0	0	0	0	0	0	0	0	0
	58	Long-term healthy group					Long-term healthy group	E970	0	0	0.0110671	0	0	0	0	0	0.0470354	0	0	0	0	0	0	0	0.0996043	0	0.07747	0	0	0	0	0.268378	0	0	0	0	0.0276679	0.0470354	0	0	0	0	0	0	0.0249011	0	0	0	0
	60	Long-term healthy group					Long-term healthy group	E971	0	0	0	0	0	0	0	0	0	0	0	0	0	0	0	0	0.330006	0	0	0	0	0	0	0	0	0	0.33408	0	0	0	0	0	0	0	0	0	0	0	0.281116	0	0
	119	Long-term healthy group					Long-term healthy group	E972	0	0	0.0578292	0	0	0	0	0	0	0	0	0	0	0	0	0	0	0	0	0	0	0.0756228	0	0.044484	0	0	0	0	0	0	0	0	0	0	0	0	0.342527	0	0	0	0
	93	Long-term healthy group					Long-term healthy group	E973	0	0	0	0.218841	0	0	0	0	0	0	0	0	0.0729471	0	0	0	0.177157	0	0	0	0	0	0.187578	0	0	0	0	0	0	0	0	0	0	0	0	0	0	0	0.255315	0	0
	88	Long-term healthy group					Long-term healthy group	E974	0	0	0	0	0	0	0.256983	0	0	0	0	0	0.0547668	0	0	0	0	0	0	0	0	0	0	0	0	0	0	0.240131	0	0	0	0.0463412	0	0	0	0	0	0.0379155	0	0	0.210642
	101	Long-term healthy group					Long-term healthy group	E975	0.0719899	0	0	0	0	0.0239966	0	0	0.113984	0	0	0	0	0.623913	0.42594	0	0	0	0	0	0	0	0.593917	0	0	0	0.911872	0	0.0659908	0	0	0	1.07985	0.161977	0	0	0.227968	0.275961	0.107985	0	0
	77	Long-term healthy group					Long-term healthy group	E976	0	0	0	0	0	0	0	0	0	0	0	0	0	0	0	0	0	0	0	0	0.734426	0	0	0	0	0	0	0.144262	0	0	0.410929	0.559563	0	0	0	0	0	0	0	0	0.179235
	65	Long-term healthy group					Long-term healthy group	E977	0	0	0	0	0	0	0.41993	0	0	0	0	0	0	0	0	0.130519	0	0.289411	0	0	0	0	0	0	0	0	0.272387	0.0907956	0	0	0	0	0.181591	0.397231	0.130519	0	0	0	0	0	0.221314
	60	Long-term healthy group					New-onset group	E978	0	0	0	0	0	0	0	0	0	0	1.82305	0	0	0	0	0	0	0.0717143	0	0	0	0	0	0	0	0	0	0	0	0	0	0	0	0	0	0.8417	0	0	0	0.290632	0.094361
	67	Long-term healthy group					Long-term healthy group	E979	0	0	0	0	0	0.0852969	0.0693038	0	0	0	2.98539	0	0	0	0.522444	0	0	0	0	0.437147	0	0	0	0	0	0	0	0.170594	0	0	0	0	0	0	0	0	0	0	0	0.458471	0
	63	Long-term healthy group					Long-term healthy group	E980	0	0	0	0	0	0	0	0	0	0	0	0	0	0	0	0	0	0	0	0	0	0	0	0	0	0	0	0	0	0	0	0.0469897	0	0.0499266	0.399413	0	0	0	0	0	0
	88	Long-term healthy group					Long-term healthy group	E981	0	0	0	0	0	0	0	0	0	0	0	0	0	0	0	0	0	0	0	0	0	0	0.363009	0	0	0	0.09529	0.254107	0	0	0	0	0	0.0635266	0	0	0	0	0	0	0
	80	Long-term healthy group					Long-term healthy group	E982	0	0	0	0.123674	0	0.00951339	0	0	0	0	0	0	0	0	0	0	0	0	0	0	0	0	0	0	0	0	0	0	0	0	0	0	0	0.247348	0	0	0	0.0380536	0	0	0.841935
	56	Long-term healthy group					Long-term healthy group	E983	0.372725	0	0	0	0	0	0	0	8.85223	0.679676	0	0	0.323394	0	0	0	0.120588	0	0	0	0	0	0	0	0	0	0	0	0.065775	0	0	0.0931813	0	0	0	0	0	0	0	0	0
	29	Long-term healthy group					Long-term healthy group	E984	0	0	0	0.564189	0	0.035903	0	3.1133	0	0	0	0	0	0	0	0	0.112838	0.148741	0	0	0	0.466738	0	0	0	0	0	0.441094	0	0	0.128225	0	0	0	0	0	0	0	0.112838	0	0
	88	Long-term healthy group					Long-term healthy group	E985	0	0	0.0529133	0	0	0	3.56698	0	0	0.161853	0	0	0	0	0	0	0	0	0	0	0	0	0	0.245891	0	0	0	0	0	0	0	0	0	0	0	0	0	0	0	0	0
	59	Long-term healthy group					Long-term healthy group	E986	0	0	0	0	0	0	0	0	0	0	0	0.0730384	0	0	0	0.464316	0	0	0	0	0	0	0	0	0	0.542571	0	0	0	0.0939065	0	0	0	0	0	0.19303	0	0	0	0	0.0782554
	78	Long-term healthy group					Long-term healthy group	E987	0	0	0.107467	0	0	0	0	0	0	0	0	0	0	0	0	0	0	0	0	0	1.31555	0	0	0.170465	0	0	0	0	0	0	0.692978	0	0	0	0	0	0	0	0	0	0
	50	Long-term healthy group					Long-term chronic insomnia group	E988	0	0	0	0	0	0	0	0	0	0	0	0	0.101593	0	0	0	0	0	0	0	0	0.341062	0	0	0	0	0	0	0	0	0	0	0	0	0	0	0	0	0	0	0
	80	Long-term healthy group					Long-term healthy group	E989	0	0	0	0	0	0	0	0	0	0	0	0	0	0	0	0	0	0	14.1856	0	0	0.030913	0	0	0	1.43917	0	0	0	0	0	0	0	0	0	0	0	0	0.030913	0	0
	76	Long-term healthy group					New-onset group	E990	0	0	0	0	0	0	0	0	0	0.798475	0	0	0	0	0	0	0.0669689	0	0	0.133938	6.14568	0	0	0	0.149392	0	0	0	0	0	0	0	0	0	0	0	0	0	0	0	0
	60	Long-term healthy group					Long-term healthy group	E991	0	0	0	0	0	0	0	0	0	0.484249	0	0	0	0	0	0.723825	0	0	0	2.91059	0	0	0	0	0	0	0.152921	0	0.0458762	0	0.0866551	0	0	0.331328	0	0	0	0.46386	0	0	0.178408
	103	Long-term healthy group					Recovery group	E992	0	0	0	0	0	0	0	0	0.0516586	0	0	0	0.0811778	0	0	0	0.0664182	0.527656	0	0	0	0	0	0	0.0073798	1.9003	0	0	0	0	0	0	0	0	0	3.91867	0	0	0	0	0
	68	Long-term healthy group					Long-term healthy group	E993	0	0.0308325	0	1.47996	0	0	0	0	0	0	0	0	0	6.25899	0	0	0	0	0	0	0	0	0	0	0	0	0	0	0	0	0	0	0	0	0	3.58342	0	0	0	0	0
	56	Long-term healthy group					Long-term chronic insomnia group	E994	0	0	0	0	0	0	0	0	0	0	0	0	0	0	0	0	0	0	0	4.25583	0	0	0	0	0	0	0	0	0	0	0	0	0	0	0	0	0	0	0	0	0
	57	Long-term healthy group					Long-term healthy group	E995	0	0	0	0	0.717354	0	0	0	0	0	0	0	1.08046	0	0	0	0.154984	0	0	0	0	0	0	0	0	0	0	0	0	0	0	0	0	0	0	0	0	0	0	0	0
	95	Long-term healthy group					Recovery group	E996	0	0.14187	0	0	0	0.0291015	0.105493	0	0	0	0.538378	0	0	0	0	0	0	0.251	0	0	0	0	0.389232	0	0	0	0	0.0654784	0	0	0	0	0.352856	0.411059	1.49145	0	0	0	0	0	0
	49	Long-term healthy group					New-onset group	E997	0	0	0	0	0	0	0	0	0	0	0	0	0	0	0	0	0	0	0	0	1.26018	0.0591798	0	0	0	0	0	0	0	0	0	0	0	0	0	0	0	0	0	0	0
	98	Long-term healthy group					Long-term healthy group	E998	0	0	0.0495929	0	0	0	1.40927	0	0	0	0	0	0	0.016531	0	0	0.173575	0	2.23995	0	0	0	0	0.429805	0	0	0	0	0	0	0	0	0	0	0	0.0785221	0	0	0	0	0
	70	Long-term healthy group					Long-term healthy group	E999	0	0	0	0	0.180772	0	0	0	0	0.00821693	0	0.316352	0	0	0	0	0	0.571076	2.34182	0	0	0	0.184881	0	0	0	0	0	0	0	0	0	0	0	0	0	0	0	0	0	0
	57	Long-term healthy group					Long-term healthy group	E1000	0	0	0	0	0	0	0.237669	0	0	0	0	0	0	0	0	0	0	0	0	0	0	0	0	0	0	0	0	0	0.00976721	0	0	0	0	0	0	0	0	0	0	0	0
	87	Long-term healthy group					Long-term healthy group	E1001	0	0.0513773	0	0	0	0	0	0	0	0	0	0	0	0	0	0	0	0	0	0	1.75868	0	0	0	0	0	0	0	0	0	0	0.0711378	0	0	0	0	0	0	0	0	0
	81	Long-term healthy group					Long-term healthy group	E1002	0	0.00994761	0.0530539	0	0	0	0	0	0	0	0	0	0	0	0	0	0	0	0	1.75078	0	0.0862126	0	0.0729491	0	0	0	0	0	0	0	0	0	0	0	0	0	0	0	0	0
	80	Long-term healthy group					Long-term healthy group	E1003	0	0	0.0286975	0	0	0.0143487	0	0	0	0.0717437	0	0	0	0	0	0	0	0	0	0	0.161423	0	0	0.0753309	0	0	0	0	0	0	0	0.0538078	0	0	0	0	0	0	0	0.22958	0
	69	Long-term healthy group					Long-term healthy group	E1004	0.0476005	0	0	0	0	0	0	0	0	0.155783	1.2203	0	0	0	0	0.186075	0	0.0778917	0	0	0.125492	0	0	0	0.0173093	0	0	0	0	0	0.11251	0	0	0.255312	0	0	0	0	0	0	0
	66	Long-term healthy group					Long-term healthy group	E1005	0	0	0	0	0	0	0	0	0	0	0	0.0366815	0	0	8.7027	0	0.0855903	0	0	0	0	0	0	0	0	0	0	0	0.0397383	0	0.113101	0	0	0	0.0672495	0.654154	0	0	0	0.16201	0
	77	Long-term healthy group					Long-term chronic insomnia group	E1006	0	0	0	0	0	0	0	0	0	0	0	0	0.0573868	0	0	0	0	0	0	0	0	0.0789068	0	0	0.0143467	0	0	0.132707	0	0	0	0	0	0	0	0	0	0	0	0	0
	70	Long-term healthy group					Long-term healthy group	E1007	0	0	0.0616333	0	0	0	1.03065	0	0	0	0	0	0	1.63328	0	0	0	0	0	0	0	0.167779	0	0.29447	0	0	0.119842	0	0	0	0	0.00684814	0	0	0	0	0	0	0	0.191748	0
	68	Long-term healthy group					Long-term healthy group	E1008	0.172063	0	0.0245804	0	0	0.0596952	0	0	0	0	0	0	0	0	2.15254	0	0	0	0	0	0	0	0.705808	0.323056	0	0	0.179086	0	0.0421378	0	0	0	0.129925	0	0.610998	1.66444	0	0	0	0	0.0983215
	89	Long-term healthy group					Long-term healthy group	E1009	0	0.0255284	0	0	0	0	0	0	0	0	0	0.0765853	0	0	0	0	0.168488	0	0	0	0	0.546309	0	0	0	0	0	0	0.0612683	0	0	0	0	0	0	0	0	0	0	0	0
	83	Long-term healthy group					Long-term healthy group	E1010	0	0	0	0	0	0	0	0	0	0	0	0	0	1.29224	1.19532	0	0	0	0	0	0	0	0.116302	0	0	0	0.0904568	0	0	0.0452284	0	0.148608	0	0	0.290754	0	0.37475	0	0	0	0
	74	Long-term healthy group					Long-term healthy group	E1011	0	0	0	0	0.252479	0	0	0	0	0	0	0	0	0	0	0	0	0	0	0	0	0	0	0	0	0	0	0	0	0	0	0	0	0	0	0	0	0	0.644887	0.0608384	0
	86	Long-term healthy group					Long-term healthy group	E1012	0	0	0	0	0	0	0	0	0	0	0	0.0488942	0	0	0.650669	0	0	0.0714608	1.21859	0	0	0	0	0	0	0	0	0.319693	0	0	0.00752219	0	0	0	0	0	0	0.112833	0	0	0
	68	Long-term healthy group					Long-term healthy group	E1013	0	0	0	0.215761	0	0	0	0	0	0	0	0	0	0	0	0	0	0	0	0	0	0	0	0	0	0.660101	0	0	0	0	0	0	0	0	0	0	0	0	0.08545	0	0
	82	Long-term healthy group					Long-term healthy group	E1014	0	0	0	0	0	0	0	0	0	0	0	0.0445307	0	0	0	0	0.0954229	0	0	0	0	0	0	0	0	0	0	0	0.054073	0.505741	1.77487	0	0	0	0	0	0	0	0	0	0.0763383
	63	Long-term healthy group					Long-term healthy group	E1015	0	0	0	0	0	0	0	0.0847684	0	0.343535	0	0	0	0	0	0	0	0	3.65843	0	0	0	0	0	0	0	0	0	0	0	0	0	0	0	0	0	0	0.129383	0.133845	0	0
	58	Long-term healthy group					New-onset group	E1016	0	0	0	0	0	0.0198839	0	0	0	0	0	0	0	0	0	0	0	0	1.39585	0	0	0.139187	0.147141	0	0	0	0.155094	0	0.0159071	0	0	0	0	0	0	0.353933	0	0	0	0	0
	105	Long-term healthy group					Long-term healthy group	E1017	0.0241274	0	0	0.176934	0	0	0	0	0	0	0	0	0	0	0	0	0	0	0	2.50523	0	0.128679	0	0	0	0	0	0.180955	0	0	0.277465	0	0	0	0	0	0.305614	0	0.132701	0	0
	60	Long-term healthy group					New-onset group	E1018	0	0	0	0	0	0	0	0	0	0	0	0.0463511	0	0	0	0	0.0927023	0	0	0	0	0	0	0	0	0	0	0	0	0	0	0	0	0	0	0	0	0	0.0618015	0	0
	150	Long-term healthy group					Long-term healthy group	E1019	0	0	0	0	0	0	0.103207	0	0	0	0	0	0.420768	0	0	0	0.0449878	0	0	0	4.10977	0	0	0	0	0	0	0	0	0	0	0	0	0	0	0	0	0	0.0396951	0	0
	145	Long-term healthy group					Long-term healthy group	E1020	0	0	0	0	0	0	0	0.0966224	1.40733	0	0	0	0	0	0	0	0.222652	0	0	0	0.0756175	0	0	0	0	0	0	0	0	0	0	0	0	0	0	0	0	0	0	0	0
	66	Long-term healthy group					Long-term healthy group	E1021	0	0	0	0.334396	0	0	0	0	0	0.159421	2.38354	0	0	1.11206	0	0	0	0	0	0	0	0	0	0	0	0	0.13998	0	0	0	0	0.738782	0	0.0972082	0	0	0	0	0.0427716	0	0
	50	Long-term healthy group					Long-term healthy group	E1022	0	0	0	0	0	0	0.084165	0	0	0	0	0	0	0	0	0	0	0	0	0	0	0	0	0	0	0	0	0	0	0	0	10.689	0	0	0	0	0	0	0	0	0
	58	Long-term healthy group					Long-term healthy group	E1023	0	0	0	0	0	0	0	0	0	0	0	0.0720818	0.135153	0	0	0	0	0	0	0	0	0	0	0	0	0	0	0	0.0540614	0	0	0	0	0	0	2.45979	0	0	0	0	0
	99	Long-term healthy group					Long-term healthy group	E1024	0	0	0	0	0	0	0	0	0	0.13471	0	0	0	0	0	0	0	0	0	0	0	0	0	0	0	0	0	0	0	0	0	0.142875	0	0	0	0	0	0	0	0	0
	89	Long-term healthy group					Long-term healthy group	E1025	0	0	0	0	0.15167	0	0	0	0.0492928	0.310924	0.204755	0	0	0	0	0	0	0	0	1.51291	0	0	0	0	0	6.87445	0	0	0	0	0	0.204755	0	0.0758351	0	0	0	0	0	0	0
	111	Long-term healthy group					Long-term healthy group	E1026	0	0	0.0101507	0	0	0	0.213166	0	0	0	0	0	0	0.654723	0	0	0	0	0	0	0	0	0.0507537	0.040603	0	0	0.0355276	0	0	0	0	0	0	0	0	0	0	0	0	0	0
	151	Long-term healthy group					Long-term healthy group	E1027	0	0	0	0.0700414	0	0	0	0	0	0	1.63005	0	0	0	0	0	0	0	0	0	0	0	0	0	0	0	0.0732251	0	0	0	0	0	0	0	0	0	0.646291	0	0	0	0
	86	Long-term healthy group					Long-term healthy group	E1028	0	0	0	0	0.64433	0.00805412	0	0	0	0.104704	0	0.124839	0	0	0	0	0.120812	0.0724871	0	0.612113	1.65512	0	0	0	0	0	0	0.281894	0	0	0.144974	0.789304	0	0	0	2.38805	0	0	0	0	0
	88	Long-term healthy group					Long-term healthy group	E1029	0	0	0	0	0	0	0	0	0.0491232	0	0	0	0	0	0	0	0	0	0	0	0	0	0	0	0	0	0	0	0	0	0	0	0	0	0	0	0	0	0	0	0
	103	Long-term healthy group					Long-term healthy group	E1030	0	0	0	0	0	0	0	0	0	0	0	0	0	0	0	0	0.0898772	0	0	0	0	0	0	0	0	0	0	0	0	0	0	0	0	0	0	0	0	0.126494	0	0	0
	97	Long-term healthy group					Long-term healthy group	E1031	0	0	0	0	0	0	0	0	0	0	0	0	0	0	0	0	0	0	0	0	0	0	0	0	0	0	0	0	0	0	0	0	0	0	0	0	0.918929	0	0	0	0
	76	Long-term healthy group					Long-term healthy group	E1032	0	0	0	0	0	0	0	0	0	0	0	0	0	0	0	0	0	0	0	0	0	0	0	0	0	0	0	0	0	0	0	0	0	0	0	0	0	0	0	0	0
	103	Long-term healthy group					Long-term healthy group	E1033	0	0	0	0	0	0	0	0	0	0	0	0	0	0	0	0	0	0	0	0	0	0	0	0	0	0	0	0	0	0	0	0	0	0	0	0	0	0	0	0	0
	63	Long-term healthy group					Long-term healthy group	E1034	0	0	0	0	0	0	0	0	0	0.358102	0	0	0	0	0	0	0	0	0	0	0	0	0.179051	0	0.0279767	0	0.0615488	0	0.0223814	0	0	1.30931	0	0	0	0	0	0	0.0951209	0	0
	85	Long-term healthy group					New-onset group	E1035	0	0	0	0	0	0	0	0	0	0	0	0	0	0	0	0	0.174009	0	0	0	0	0	0	0	0.0514118	0	0	0.154236	0	0	0	0	0	0	0	1.03615	0	0	0	0	0
	86	Long-term healthy group					Long-term healthy group	E1036	0	0	0.0402071	0	0	0	0.25632	0	0	0.447304	0	0	0	0	0	0	0	0	0	0	0	0	0.527718	0.311605	0	0	1.02025	0	0.0150776	0	0	0.246268	0	0	0	0	0	0	0	0	0
	66	Long-term healthy group					Long-term healthy group	E1037	0	0	0	0	0	0	0	0	0	0	0	0	0	0	0	0	0	0	0	0	0	0	0.052877	0	0	0	0	0	0	0.523963	0	0	0	0	0	0	0	0	0	0	0
	75	Long-term healthy group					Long-term healthy group	E1038	0	0	0	1.26744	0	0	0	0	0	0	0	0	0	1.38511	0	0	0	0	0.231972	0	0	0	0	0	0.0168095	0	0	0	0	0	0	0	0	0	0	0.00672382	0	0	0	0	0
	79	Long-term healthy group					Long-term chronic insomnia group	E1039	0.12371	0	0.0085317	0	0	0	0	0	0	0	0	0	0	0	0.83184	0	0	0.238887	1.93243	0	0	0	0	0.354065	0	0	0.1749	0	0	0	0	0	0	0	0	0.145039	0	0	0	0	0.0938486
	55	Long-term healthy group					Long-term healthy group	E1040	0.260629	0	0	0	0	0	0	0	0.0610849	0	0	0	0	0	0	0	0	0	0	0	0	0	0	0	0	0	0	0	0	0	0	0.480534	0.223978	0.419449	0	0	0	0	0	0	0
	87	Long-term healthy group					Long-term healthy group	E1041	0	0.0507014	0	0	0	0.0338009	0	0	0	0	0.74362	0	0	0	0	0	0	0	0	0	0	0	0	0	0	0	0	0	0	0	0	0	0	0	0	0	0	0.118303	0	0	0
	55	Long-term healthy group					New-onset group	E1042	0	0	0	1.15602	0	0	0.184293	0	0	0	0	0	0	0	0	0	0	0	0	0	1.34031	0	0	0	0	0	0	0	0	0	0.460733	0	0	0	0	0	0	0	0	0	0
	48	Long-term healthy group					Long-term chronic insomnia group	E1043	0	0	0	0	0	0	0	0	0	0	0	0	0.624202	0	0	0	0.260084	0	0	0	2.9555	0	0	0	0	0	0	0	0	0	0	0	0	0	0	0	0	0	0	0	0
	89	Long-term healthy group					Long-term healthy group	E1044	0	0	0	0	0.917509	0	0	0	0	0	0	0	0	0	0	0	0	0	0	0	0	0	0	0	0.105704	0	0	0	0	0	0	0	0	0	0	0	0	0	0	0	0
	114	Long-term healthy group					Recovery group	E1045	0	0	0	0	0	0	0	0.967811	0	0.0815372	0	0	0	0	0	0	0	0	0	0	0	0	0	0	0	0	0	0.138259	0	0	0.418321	1.7371	0	0	0	0.0248157	1.09543	0.1808	0.223341	0	0
	82	Long-term healthy group					Long-term healthy group	E1046	0	0	0	0	0	0	0	0	0	0	0	0	0	0	0	0	0	0	0	0	0	0	0.27122	0	0	0	0	0	0	0	0	0	0	0.281266	0.59769	0	0	0	0	0	0
	101	Long-term healthy group					Long-term chronic insomnia group	E1047	0	0	0	0	0	0	0	0.373111	0	0	0	0	0	0	0	0	0	0.360674	0	0	0	0	0	0	0	0	0	0	0	0	0	0	0	0	0	1.74119	0	0.0435296	0.0932778	0	0
	77	Long-term healthy group					Long-term healthy group	E1048	0	0	0	0	0	0	0	0	0.0399042	0	0	0	0	0	0	0	0	0	8.77893	0	0	0	0	0	0	0	0	0	0	0.027933	0	0.0558659	0	0	0	0.909816	0	0.331205	0	0	0
	54	Long-term healthy group					Long-term healthy group	E1049	0	0	0	0	0	0	0	0	0.873706	0	0	0	0	0	0.121746	0	0.880868	0	0	0	7.48022	0	0	0	0	0	0	0	0	0	0	0.0465499	0	0	0	0	0	0	0	0.196942	0
	52	Long-term healthy group					Long-term healthy group	E1050	0.195227	0	0.019742	0	0.0504519	0	0	0	0	0	0	0	0	0.267614	0	0	0	0	0	0	0	0.22155	0	0.171098	0	0	0.179872	0	0.019742	0	0	0	0	0.0460648	0	0.309292	0.537422	0.0723875	0.0855488	0	0.109678
	60	Long-term healthy group					Long-term healthy group	E1051	0	0	0	0	0	0	0	0	0	0	0	0	0	0	0	0	0.104429	0	0	0	1.21833	0	0	0	0	0	0	0	0	0	2.11564	0	0	0	0	0	0	0	0	0	0
	60	Long-term healthy group					Long-term healthy group	E1052	0	0	0.0355456	0	0	0	0	0	0	0	0	0	2.69131	1.00036	0	0	0	0	0	0	0	0	0	0.411314	0	4.3975	0	0	0	0	0	0.731224	0	0	0	0.0761692	0	0	0	0	0
	80	Long-term healthy group					Long-term healthy group	E1053	0	0	0	0	0	0	0	0	0	0	0	0	0	0	0	0	0	0	0	0.168237	0	0	0	0	0	0	0	0	0	0	0	5.40882	0	0	0	0	0	0	0	0	0.105148
	82	Long-term healthy group					Long-term healthy group	E1054	0	0.929966	0	0	0	0	0	0	0	0	0	0	0	0	0	0	0	0	0	0	0	0	0	0	0	0	0	0	0	0	0	0	0	0	0	0	0	0	0	0	0
	97	Long-term healthy group					Long-term healthy group	E1055	0.0738591	0	0	0	0.0844104	0	0	0	0.427328	0	0	0	0	0	0	0	0	0	0	0	0	0	0	0	0	0	0	0	0	0	0	0	0.427328	1.11844	4.44738	0	0	0	0	0	0
	70	Long-term healthy group					Recovery group	E1056	0	0	0.00395038	0	0	0	0	0	0	0	0	0	0	0	0	0	0	0	0	0	0	0	0	0.0395038	0	0	0	0	0	0	0	0	0	0	0	0	0.0158015	0	0	1.31943	0
	65	Long-term healthy group					Long-term healthy group	E1057	0	0	0	0	0	0	0	0	0.467068	0	0	0	0	0	0	0.568605	1.25905	0	0.196304	0	0	0	0	0	0	0	0	0	0	0	0	0.0947675	0	0	0	0	0	0	0	0	0
	105	Long-term healthy group					Long-term healthy group	E1058	0	0	0	0	0.20179	0	0	0	0.0423108	0	0	0	0.218063	0	0	0	0	0	0	0	0	0	0	0	0.0358015	0	0	0	0	0	0	0	0	0	0	0	0	0	0	0	0
	59	Long-term healthy group					New-onset group	E1059	0	0.0155749	0	0	0	0.00934492	0.604305	0	0	0	0	0	0	0	0.364452	0.308382	0	0.0872193	0	0	0	0	0	0	0	0	0.0404947	0	0	0	0	0.0560695	0	0.112139	0	0	0	0.218048	0	0	0.0560695
	47	Long-term healthy group					Long-term healthy group	E1060	0	0	0.0148832	0	0	0	0	0	0.0297663	0	0	0	0	0	0	0	0	0	0.409287	0	0	0	0	0.0446495	0	0	0.0297663	0	0	0	0	0	0	0	0	0.353475	0	0	0	0	0
	35	Long-term healthy group					Long-term healthy group	E1061	0	0	0.0176577	0.0353154	0	0	0	0	0	0	0	0	0.163334	0	0	0.286938	0	0	0	2.01298	0	0	0	0	0	0	0	0	0.110361	0	0	0	0	0	0	0	0	0	0	0.203064	0
	215	Long-term healthy group					Long-term healthy group	E1062	0	0	0.0122666	0	0	0	0	0	0	0.315864	0	0.0705327	0	0	0	0	0	0	0	0	0	0	0	0.119599	0	0	0	0	0	0	0	0	0	0	0.101199	5.66408	0	0	0	0	0
	77	Long-term healthy group					Long-term healthy group	E1063	1.3173	0	0	0	0	0	0	0	0	0	0	0	0	0	0	0.422394	0.064433	0.100229	0	0	0	0	0	0	0	0	0	0	0.336483	0.110968	0	0.0751718	1.65378	1.00587	0.200458	0	0	0	0	0.0536942	0
	70	Long-term healthy group					Long-term healthy group	E1064	0	0	0	0	0	0	0	0	0	0	1.82812	0.03125	0	0	0.992188	0	0	0	0	0	0	0	0	0	0	0	0	0	0	0	0	0	0	0	0	0	0	0.078125	0.09375	0	0
	44	Long-term healthy group					Long-term healthy group	E1065	0.0501522	0	0.082393	0	0	0.0429876	0	0	0	0	0	0	0	0	0	0	0	0	0	0	0	0	0.193444	0.150457	0	0	0.0644815	0	0	0	0	0	0	0	0	0	0	0	0	0	0
	52	Long-term healthy group					Recovery group	E1066	0	0	0	1.21773	0	0	0	0	0	0	0	0	0	0	0	0	0	0	0	0	0	0	0	0	0	0	0	0	0	0	0	0	0	0	0	0	0	0	0	0	0
	54	Long-term healthy group					Long-term healthy group	E1067	0	0	0	0	0	0	0.762799	0	0	0	0	0.249377	0	0	0	0	0	0	0	0	0	0.176031	0	0	0	0	0.0220038	0	0.0183365	0.113686	0	0.132023	0.520757	0.414405	0	2.38741	0.458413	0.0586768	0	0	0
	107	Long-term healthy group					Long-term healthy group	E1068	0.0526913	0	0	0	0	0	0	0	0	0	0.887646	0.0770104	0	0	0	0.887646	0	0.231031	0	0	0	0.0972763	0	0	0	0	0	0.0729572	0	0	0.0364786	0	0.5107	0.636349	0	0	0	0	0	0.0729572	0
	86	Long-term healthy group					Long-term healthy group	E1069	0	0	0	0	0	0.0289687	0.112254	1.67656	0	0	0	0.039832	0	0	0	0	0.0832851	0	0	0	0	0	0	0	0	0	0	0	0	0.278824	0	0	0	0	0.126738	0	0	0	0	0	0
	132	Long-term healthy group					Long-term healthy group	E1070	0	0	0	0.659868	0	0	0	0	0	0	0	0	0	0	0	0	0	0	0	0.334219	0	0	0	0	0	0	0	0	0	0	0	0	0	0	0	8.41546	0	0	0	0	0
	61	Long-term healthy group					Recovery group	E1071	0.130963	0	0	0	0	0.0119057	0	0	0	0	0	0	0	0	0	0	0	0.285737	0	0	0	0	0	0	0	0	0	0	0	0.214303	0	0	0.432574	0.150806	0.119057	0.158743	0.158743	0	0	0	0.0992142
	50	Long-term healthy group					New-onset group	E1072	0	0	0	0	0	0	0	0.0572672	0.274883	0	0	0	0	0	0	0	0	0	0.0114534	0	0.561219	0	0	0	0	0	0	0	0	0	0.40087	0	0	0	0	0	0	0.0916275	0.183255	0	0
	80	Long-term healthy group					New-onset group	E1073	0	0	0	0	1.16351	0.00512558	0	0	0	0.420297	0	0	0	0	0	0	0.169144	0.0615069	0	0	0	0	0	0	0	0	0	0	0	0	0	0	0	0	0	0	0	0.276781	0.179395	0	0.199897
	83	Long-term healthy group					Long-term healthy group	E1074	0	0	0	0.594744	0	0	0	0	0	0	0	0	0	0	0	0.0598066	0	0	0	0	0	0	0	0	0	0	0	0	0	0.0664518	0	0	0	0	0	0	0	0.219291	0	0	0
	60	Long-term healthy group					Long-term chronic insomnia group	E1075	0	0	0	0	0	0	0.324727	0	0	0	0	0	0.915624	0	0	0	0	0	0	0	0	0.0692042	0	0.393931	0	0	0	0	0	0	0	0	0	0	0	0	0	0	0	0	0
	113	Long-term healthy group					Long-term healthy group	E1076	0	0	0	0	0	0.0390846	0	0	0	0.438616	0	0	0	0	0	0	0	0.0694836	0	0	0	0	0	0	0	0	0.199765	0	0.112911	0	0	0.204108	0.317019	0	0	0	0.04777	0	0.204108	0	0
	70	Long-term healthy group					Long-term healthy group	E1077	0	0	0	0	0	0.00896258	0	0	1.37576	0	0	0	0	0	0	0	0	0.031369	0	0	0	0	0	0	0	0	0	0	0.0761819	0.0403316	0	0.286803	0	0.0985884	0.667712	0	0	0	0	0	0
	73	Long-term healthy group					Long-term healthy group	E1078	0	0	0	0	0	0	0	0	0	0	0	0	0	0	0	0	0	0	0	0	0	0.172429	0	0	0	0	0	1.01733	0	0.685404	0	0	0	0	0	0	0	0	0	0	0
	76	Long-term healthy group					Long-term healthy group	E1079	0	0	0	0	0	0	0.334716	0	0	0	0	0	0	0	0.683575	0	0	0	0	0	0	0	0	0	0	0	0	0	0.0330002	0.0660004	0	0	0	0	0	0	0	0	0	0	0
	73	Long-term healthy group					Long-term healthy group	E1080	0	0	0	0	0	0.00748671	0	0	0	0	0	0	0	0	0	0	0	0	0	0	0	0	0	0	0.0187168	0	0	0	0.00748671	0	0	0.572733	0	0	0	0	0.0336902	0	0	0	0
	69	Long-term healthy group					Long-term healthy group	E1081	0	0	0	0	0	0	0	0.980344	0	0	0	0	0	0	0	0	0	0	0	0	0	0	0	0	0	0	0	0	0	0	0	0	0	0	0	0	0	0.11883	0	0	0
	99	Long-term healthy group					Long-term healthy group	E1082	0	0	0.00550433	0	0	0.00550433	0	0	0	0	0.173387	0	0	0.0963259	0	0	0	0	0	0	0	0.184395	0	0.0467868	0	0	1.78065	0	0	0	0	0	0	0	0	0	0.0302738	0	0	0.302738	0
	57	Long-term healthy group					New-onset group	E1083	0	0.138985	0	0	0.078557	0	0.160135	0	0	0.480406	1.44726	0	0	8.50832	0.338399	0	0	0.0876212	0	0.413935	0	0	0	0	0	0	0	0.193371	0.0271928	0	0.0422999	0	0	0	0	0	0	0.108771	0	0	0.359549
	63	Long-term healthy group					Long-term healthy group	E1084	0	0.0297022	0	0	0	0	0	0	0	0	0	0	0	0	0	0	0	0.0495037	0	0	0	0	0	0	0	0	0	0	0	0	0	0	0	0	0	0	0	0	0.0940571	0	0
	58	Long-term healthy group					Long-term healthy group	E1085	0	0	0	0	0	0	0	0	1.79543	0	0	0	0	0	0	0	0	0	0	0	0	0	0	0	0	0	0	0	0	0	0	0	0	0	0	0	0	0	0	0	0
	68	Long-term healthy group					Long-term healthy group	E1086	0	0.31331	0	0	0	0	0	0	0	0	0	0	0	0	0	0	0	0	0	0	0	0.135381	0	0	0	0	0	0	0	0	0	0	0	0	0	0	0	0	0.986346	0	0
	111	Long-term healthy group					Long-term healthy group	E1087	0	0.435422	0	0	0	0	0	0	0	0	0	0.253016	0	0	0	0	0	0	0	0	0	0	0	0	0	0.0529568	0	0	0	0	0	0	0	0	0	0	0	0	0	0	0.070609
	43	Long-term healthy group					Long-term healthy group	E1088	0	0	0	0	0	0	0.241294	0	0	0	0	0	0	0	0	0.149993	0	0	0	0	0	0	0	0	0	0	0.254337	0	0.0195644	0	0	0	0	0	0.339116	0	0	0	0	0	0.110865
	115	Long-term healthy group					Long-term chronic insomnia group	E1089	0	0	0	0	0.0729321	0	0.0603576	0.37975	0	0	0	0	0	0	0.50298	0	0	0	0	0	0	0	0	0	0	0	0	0	0	0	0	0	0	0	0	0	0	0	0	0	0
	77	Long-term healthy group					Long-term chronic insomnia group	E1090	0	0	0	0	0	0	0	0	0	0	0	0	0.135238	0	0	0	0	0	0	0	0	0	0	0	0	0	0	0	0	0	0	0	0	0	0	0	0	0	0	0	0
	82	Long-term healthy group					Long-term chronic insomnia group	E1091	0.185215	0	0	0	0	0.0476266	0.672064	0	0	0.0899614	0	0	0	0.381013	0	0	0	0	0	0	0.0740858	0	0	0	0	0	0.772609	0.14288	0	0	0	0.068794	0	0.508017	0.799069	0	0.592687	0	0	0	0
	106	Long-term healthy group					Long-term healthy group	E1092	0	0	0	0	0	0	0	0	0	0	0	0	0	0	0	0	0	0	0	0	0	0	0	0	0	0	0	0	0	0	0	0	0	0	0	0	0	0	0	0	0
	76	Long-term healthy group					Long-term healthy group	E1093	0	0	0	0	0	0	0	0	0	0	0	0.133424	0	0	0	0.343938	0	0	0	0.346903	0	0	0.154179	0	0	0	0	0	0	0.278708	0	0	0	0	0.174934	0	0	0	0	0	0
	104	Long-term healthy group					Long-term healthy group	E1094	0	0	0	0	0	0	0	0	0.0471392	0	0	0	0	0	0	0	0.0618702	0	0.0530316	0	0	0	0	0.176772	0	14.3981	0	0	0	0	0	0	0	0	0	0	0	0	0.606918	0	0
	107	Long-term healthy group					Recovery group	E1095	0.0802053	0	0.0360924	0	0	0	0	0	0	0.232595	0	0	0	0	1.2111	0	0	0	0	0	0	0	0	0	0	0	0.1564	1.52791	0	0	0	0	0.136349	0.0842156	0	0	0	0.200513	0	0	0.0842156
	105	Long-term healthy group					Long-term healthy group	E1096	0	0	0	0.0877466	0	0	0	0	0	0	0	0	0.0820855	0	0	0	0	0	0.237765	0	1.75493	0.489683	0	0	0	0.280223	0	0	0	0	0.175493	0	0	0	0	0	0	0	0	0	0
	93	Long-term healthy group					Long-term healthy group	E1097	0	0	0	0	0	0	0	0	0	0	0	0	0	0	0	0	0	0	0	0	0.148129	0	0	0	0	0	0	0	0	0	0.217836	0	0	0	0	0	0	0	0	0	0
	98	Long-term healthy group					Long-term chronic insomnia group	E1098	0	0	0	0	0	0	0	2.10714	0	0	0	0	0	0	0	0	0	0	0	0	0	0	0	0	0	0	0	0	0	0	0	0	0	0	0	0	0	0	0	0	0
	57	Long-term healthy group					Long-term healthy group	E1099	0	0	0.0356422	0	0.0118807	0	0	0	0	0	0	0	0	0	0	0	0	0	0	0	0	0	0	0.0950457	0	0	0	0	0	0	5.88492	0	0	0	0	0	0	0	0	0	0
	107	Long-term healthy group					New-onset group	E1100	0.0898957	0	0	0	0	0.0659235	0	0	0	0	2.47513	0	0	0	0	0	0	0.113868	0	0	0	0.0719166	0	0	0	0	0.0659235	0	0	0	0	0	0	0.155819	0	0	0	0.239722	0	0	0.461465
	76	Long-term healthy group					Long-term healthy group	E1101	0	0	0	0	0	0	0	0	0	0	0	0	0	0.614109	0	0	0	0	0	0	0	0	0	0	0	0	0	0	0	0	0	0.127607	0.0996929	0	0	0	0.323005	0.295091	0	0	0
	73	Long-term healthy group					Long-term healthy group	E1102	0	0	0	0	0	0	0	0	0	0	0	0	0	0	0	0	0.427909	0	0	0	0	0	0	0	0	0	0	0	0	0	0	0	0	0	0	0	0	0	0	0	0
	100	Long-term healthy group					Recovery group	E1103	0	0	0	0	0	0	0.228721	0	0.0694331	0	0	0	0	0	0	0	0	0	0	0	0	0	0.216468	0	0	0	0.106192	0.604476	0	0	0	0.147035	0	0	0	0	0	0	0	0	0
	108	Long-term healthy group					Long-term healthy group	E1104	0	0	0	0	0	0	0	0	0	0	0	0	0	0	0	0	0	0	0	0	0	0.100922	0	0	0	0	0	0	0	0	0	0	0	0	0	0.623882	0	0.0183495	0	0	0.279829
	75	Long-term healthy group					Long-term chronic insomnia group	E1105	0	0	0	0	0.175126	0	0.324307	0	0	0	0	0	0	0	0	0	0	0	0	0	0	0.282147	0	0	0	0	0	0	0	0	0	0	0	0	0	0	0	0	0	0	0
	119	Long-term healthy group					Long-term healthy group	E1106	0.0162048	0	0	0	0	0.0162048	0.0486145	0	0	0	0	0	0	1.49084	0	0	0	0	0	0	0	0	0.13369	0	0	0	0	0	0.0162048	0.0769729	0	0	0	0	0.170151	0	0.263328	0	0	0	0
	98	Long-term healthy group					Long-term healthy group	E1107	0	0.487523	0	0	0	0	0	0	0	0.0784994	0	0	0	0	0	0	0.673442	0	0	0	0	0	0	0	0	0	0	0	0	0	0	0	0	0	0	0	0	0	0.144604	0	0
	72	Long-term healthy group					Long-term healthy group	E1108	1.51934	0	0	0	0	0.0230203	0	0.555775	0	0	0	0	0	0	0.312418	0	0	0	1.18061	0	0	0	0	0	0	0	0.0526177	0	0	0	0	0	0.417653	0	0	0	0	0.0986582	0	0	0
	74	Long-term healthy group					Long-term healthy group	E1109	0	0	0.224159	0	0	0	0	0	0	0	0	0	0	0	0.344541	0	0	0	0	0	0	0	0	0.182648	0	0	0	0.0498132	0	0	0	0	0	0	0	0	0	0	0.145289	0	0
	70	Long-term healthy group					Long-term healthy group	E1110	0.0532127	0	0	0	0	0.0576471	0.456742	0	0.0354751	0.230588	0	0	0	0	0	0	0	0	0	0	0	0	0	0	0	0	0	0	0	0	0	0	0	0	0	0	0	0	0	0	0
	95	Long-term healthy group					Long-term healthy group	E1111	0	0	0	0	0	0	0	0	0	0	0	0	0	3.31161	0.594877	0	0	0	3.47075	0	0	0	0.181873	0	0	0	0	0	0	0	0	0.0151561	0	0.197029	0	0	0.238709	0.102304	0	0	0
	86	Long-term healthy group					Long-term healthy group	E1112	0	0	0	0	0	0	0	0	0	0	0	0	0	0	0	0	0	0	0	0	0	0	0	0	0	0.313758	0	0	0	0	0	0	0	0	0	0	0	0	0	0	0
	123	Long-term healthy group					Long-term healthy group	E1113	0	0	0	0	0	0	0	0.20532	0	0	0	0	0	0	0	0	0	0	0	3.27578	0.662622	0	0	0	0.0139991	0	0	0	0	0.247317	0	0	0	0	0	0	0	0	0.0979935	0	0
	132	Long-term healthy group					Long-term healthy group	E1114	0	0	0	0.224	0	0	0	0	0	0	0	0	0	0	0	0	0	0	0	0.260571	0	0	0	0	0	0	0	0.0822857	0.0411429	0.896	0	0	0	0	0	0	0	0	0	0	0
	67	Long-term healthy group					Long-term healthy group	E1115	0	0	0.0171497	0	0	0	0	0	0	0.0257246	0	0	0	0	0	0	0	0.020008	0.331561	0	0	0	0	0.20008	0	0	0	0	0	0	0	0	0	0.0628823	0	0.0628823	0	0	0	0	0
	107	Long-term healthy group					Long-term healthy group	E1116	0	0.127253	0	0	0	0	0	0	0	0.0141393	0	0	0	0	0	0	0.0424178	0	0	0	0.0247437	0.0671615	0	0.187345	0	0	0	0	0	0	0	0.116649	0	0	0	0	0	0.00353482	0.29339	0	0
	121	Long-term healthy group					Recovery group	E1117	0	0.40148	0.027066	0.780404	0	0	0	0	0	0	0	0	0	0	0	0	0.139841	0	0	0	0	0	0	0.0405991	0	0	0	0	0	0	0	0	0	0	0	0	0	0	0	0	0
	74	Long-term healthy group					Long-term healthy group	E1118	0	0	0	0	0	0	0	0	0.035202	0	0	0	0	0	0	0	0.0836047	0	0	0	0	0	0	0	0	0	0	0	0.0308017	0	0	0	0.0396022	0	0	0	0	0	0.118807	0	0
	66	Long-term healthy group					Long-term healthy group	E1119	0.391258	0	0	0	0	0	0	0	0	0	0	0	0	0	0	0	0	0	0	0	0	0	0	0	0	0	0	0	0	0	0	0	0	0	0.519814	0	0	0.65396	0	0	0.301828
	124	Long-term healthy group					Long-term healthy group	E1120	0	0	0	0	0	0	0	0	0	0	0	0	0	0	0	0	0	0	0	0	0	0.134507	0	0	0	0	0	0	0	0	0	0	0	0.409636	0	0	0.305698	0.0550257	0	0	0
	64	Long-term healthy group					Long-term healthy group	E1121	0	0	0.0093522	0	0	0	0	0	0	0	0.505019	0.0748176	0	0	0	0	0	0	0	0.0498784	0.0841698	0	0	0.0529958	0	0	0	0	0	0	0	0.046761	0	0.046761	0	0	0.115344	0	0	0	0.0498784
	54	Long-term healthy group					Long-term healthy group	E1122	0	0	0	0.0446816	0	0	0	0	0	0	0	0	0	0	0	0	0	0	0	0	0	0	0	0	0	0	0	0	0	0	0	0	0	0	0	0	0	0	0.0893632	0	0
	101	Long-term healthy group					Long-term healthy group	E1123	0	0	0	0	0	0	0.210182	0	0	0	0	0	0	0	0	0	0	0	0	0	0	0	0	0	0.014596	0	0	0.0671415	0	0	0	0	0	0	0	0	0	0	0.0467071	0	0
	84	Long-term healthy group					Long-term chronic insomnia group	E1124	0	0	0	0.429542	0	0	0	0.141044	0	0.0384665	0	0	0	0	0	0	0.333376	0	0	0	0	0	0	0	0.0448775	0	0	0	0	0	0	0	0	0	0	0	0	0.609052	0	0	0
	90	Long-term healthy group					New-onset group	E1125	0	0	0	0.0351776	0	0	0	0	0	0	0	0	0	0	0	0	0	0	0	0	1.6031	0.0653299	0	0	0	0	0	0	0	0	0	0	0	0	0	0	0	0	0.140711	0	0
	95	Long-term healthy group					Long-term healthy group	E1126	0	0	0	0	0	0	0	0	0	0	0	0	0	0	0.934294	0	0	0	0	0	0	0	0	0	0	0	0	0	0	0	0	0	0	0	0	0	0	0	0	0	0
	81	Long-term healthy group					Long-term healthy group	E1127	0	0	0	0	0	0	0	0	6.16438	0	0	0	0	0	0.0957431	0	0	0	0	0	0	0	0	0	0	0	0	0	0	0	0	0	0	0	0	0	0	0	0	0	0
	63	Long-term healthy group					New-onset group	E1128	0	0	0.224523	0	0	0	0	0	0	0	0	0	0	0	0	0	0	0	0	0	0	0	0	0.49894	0	0	0	0	0	0	0	0	0	0	0	0	0	0	0	0	0
	80	Long-term healthy group					New-onset group	E1129	0.0668645	0	0	0	0	0	0	0	0	0	0.263279	0	0	0	0	0	0	0	0	0	0	0	0.142087	0	0	0	0	0	0	0	0	0	0.346859	0	0	0	0	0	0.0961177	0	0.117013
	94	Long-term healthy group					Long-term healthy group	E1130	0	0	0	2.1658	0	0	0	0	0	0	0	0	0.596204	0	0	0	0.166288	0	0	0	0	0	0	0	0	0	0	0	0	0	0	0	0	0	0	0	0	0	0	0	0
	121	Long-term healthy group					Long-term chronic insomnia group	E1131	0	0	0.0247084	0	0	0	0	0.741253	0	0	0	0	0	0	0	0	0	0	0	0	1.79383	0	0	0.143309	0	0	0	0	0	0	0	0	0	0	0	0	0	0	0	0	0
	84	Long-term healthy group					Long-term healthy group	E1132	0	0	0	0	0	0	0	0	0	0	0.094148	0	0	0	0	0	0.218027	0	0	0	0	0	0	0	0	0	0	1.78386	0.0198206	0	0	0	0	0	0	0.426143	0.1437	0	0	0	0
	75	Long-term healthy group					Long-term healthy group	E1133	0	0	0	0	0	0	0	0	0	0	0	0	0	1.12395	0	0	0	0	0.118311	0	0	0	0	0	0	0	0	0	0	0	0	0	0	0	0	0	0	0	3.88059	0	0
	55	Long-term healthy group					Long-term healthy group	E1134	0	0	0	0	0	0	0	0	0	0	0	0	0	0	0	0	0	0	0	0	0	0	0	0	0	0	0	0	0	0	0	0	0	0	0	0	0	0	0	0	0
	80	Long-term healthy group					Recovery group	E1135	0	0	0	0	0	0	0	0	0	0	0.202703	0	0	0	0	0	0	0	0	0	0	0	0	0	0	0	0	0.111486	0	0	0	0	0	0	0.0810811	0	0	0	0	0	0
	100	Long-term healthy group					Long-term healthy group	E1136	0	0.0357478	0	0.781983	0	0	0	0	0	0.138523	0	0	0	0	0	0.174271	0	0	0	0	0	0	0	0	0	0	0.0983064	0.174271	0	0	0	0.277045	0	0	0	0	0	0	0	0	0
	145	Long-term healthy group					Long-term healthy group	E1137	0.0340072	0	0	0.411865	0	0	0	1.09957	0	0	0	0	0	0	0	0.120914	0	0	0	0	0	0	0.192707	0	0	0	0	0	0	0.298507	0	0	0	0	0.260722	0	0	0	0.0869072	0	0
	89	Long-term healthy group					Long-term healthy group	E1138	0	0	0	0	0	0	0	5.31231	0	0	0	0	0	0	0	0	0.800534	0	2.62982	0	0	0.319511	0	0	0	0.456445	0	0	0	0	0	0	0	0	0	0	0	0	0	0	0
	100	Long-term healthy group					Long-term healthy group	E1139	0	0	0	1.93494	0	0	0	0	0	0	0	0	0	0	0	0	0	0	0	0	0	0	0	0	0	0	0	0	0	0	0	0	0	0	0	0	0	0	1.37607	0	0
	86	Long-term healthy group					Long-term healthy group	E1140	0	0	0	0	0	0	0	0	0	0	0	0	0.303665	0	0	0	0	0	0	0	0	0	0	0	0	0	0	0	0	0	0	0	0	0	0	0	0	0	0	0	0
	106	Long-term healthy group					Long-term healthy group	E1141	0	0	0	0	0	0	0	0	0.113653	0	0	0	0	0	0	0	0	0	0	0	0	0	0	0	0	0	0	0	0	0	0	0	0	0	0	0	0	0.142066	0	0	0
	108	Long-term healthy group					Long-term healthy group	E1142	0	0	0	0	0	0	0	0	0	0	0	0	0	0	0	0	0	0	0	0	0	0.199064	0	0.0442364	0	0	0.106905	0	0	0	0	0	0.0331773	0	0	0	0	0	0	0	0
	73	Long-term healthy group					Long-term healthy group	E1143	0	0	0	0	0	0	0	2.56708	0	0	0	0	0	0	0.39356	0	0	0	0	0	0	0	0	0.0536673	0.09839	0	0	0	0	0	0	0	0	0	0	0	0	0	0	0	0
	89	Long-term healthy group					New-onset group	E1144	0	0	0	0	0	0	0	0	0	0	0	0	0	0	0	0	0	0	0	0	0	0	0	0	0	0	0	0	0	0	0	0	0	0	0	0	0	0	0	0	0
	87	Long-term healthy group					Long-term healthy group	E1145	0	0	0	0	0.337305	0	0	0	0	0	0	0	0	0	0	0	0.490626	0	0	0	0	0	0	0	0	0	0	0	0	0	0	0	0	0	0	0	0	0	0	0.722797	0
	87	Long-term healthy group					Long-term healthy group	E1146	0	0	0	0	0	0	0	0	0	0	0	0	0	0	0	0	0	0	0	0	0	0	0	0	0	0	0	0	0	0	0	0	0	0	0	0	0	0	0	0	0
	179	Long-term healthy group					New-onset group	E1147	0.154968	0	0	0	0	0.0319052	0	0	0.077484	0	0	0	0	0	0.232452	0	0	0.0364631	0	0	0	0	0.592525	0	0.0182315	0	0	0	0.118505	0	0	0	0.264357	0.875114	1.40383	0	0.145852	0.0820419	0.23701	0	0.1732
	105	Long-term healthy group					Long-term healthy group	E1148	0	0	0	0	0	0	0.106911	0	0.206186	0.183276	0	0	0	0.210004	0	0	0	0	0	0	0	0.160367	0	0	0	0	0.160367	0	0	0	0	0	0	0.091638	0	0	0	0	0	0	0
	69	Long-term healthy group					Long-term healthy group	E1149	0	0.0638384	0	0.307585	0	0	0	0	0	0	0	0	0	0	0	0	0	0	0	0	0	0	0	0	0	0	0	0	0	0	0.301782	0	0	0	0	0	0	0	0	0	0
	101	Long-term healthy group					Long-term healthy group	E1150	0	0	0.0207314	0	0	0.0207314	0.232192	5.66382	0	0	0	0.0663405	0	0	1.55071	0	0	0	1.14437	0	0	0	0	0.0995107	0	0	0	0	0	0	0	0	0	0	0.767062	0	0.335849	0.194875	0	0	0
	69	Long-term healthy group					Long-term healthy group	E1151	0	0	0	0.221811	0	0.0792184	0	0	0.0950621	0	0	0	0	0	0	0	0	0	0	0	0	0	0	0	0	0	0	0	0.0316874	0	0	4.71085	0	0	0	0	0.30103	0.25878	0	0	0
	87	Long-term healthy group					Long-term healthy group	E1152	0	0	0	0	0	0	0	0	0	0	0	0	1.15318	0	0	0	0	0	0	0	0	0	0	0	0	4.04522	0	0	0	0	0	0	0	0	0	0	0	0	0	0	0
	85	Long-term healthy group					Long-term healthy group	E1153	0	0	0	0	0	0	0	0	0	0	0	0	0.0574901	0	0	0	0.0547525	0	0	0	0	0	0	0	0	0	0	0	0	0	0	0	0	0	0	0	0	0	0	0	0
	104	Long-term healthy group					Long-term healthy group	E1154	0	0	0	0.172408	0	0	0	0	0	0	0	0	0	0	0	0	0	0.15987	0	0	0	0	0	0	0	0	0	0	0	0	0	0	0	0.0940409	0	0	0	0	0	0.0407511	0
	111	Long-term healthy group					Long-term healthy group	E1155	0	0.0707249	0.0404142	0	0	0	0	0	0	0.0404142	2.25815	0	0	0.884062	0	0	0	0	0	0	0.0353625	0	0	0	0	0	0	0.0404142	0	0	0	0	0.151553	0.181864	0.853751	0	0	0	0	0	0.151553
	93	Long-term healthy group					Long-term healthy group	E1156	0	0	0	0	0	0	0	0	0.13114	0	0	0	0	0	0	0	0	0	0	0	6.36967	0	0	0.31099	0	0	0	0	0	0	0	0	0	0	0	0	0	0	0	0	0
	99	Long-term healthy group					Long-term healthy group	E1157	0	0	0	0	0	0	0	0	0.289537	0.0249601	0	0	0	0	0	0	0	0	0	0.224641	0	0	0	0	0	0	0	0	0	0	0	0	0	0	0	0	0	0	0	0	0
	101	Long-term healthy group					Long-term healthy group	E1158	0	0	0	0	0	0.0381476	0	0	0	0.0686656	0	0	0	0	0	0	0	0	0	0	0	0	0	0	0	0	0	0	0	0	0	0	0	0	0	0	0	0.141146	0	0	0
	57	Long-term healthy group					Long-term healthy group	E1159	0	0	0	0	0	0	0	0	0	0	0	0	0	4.23263	0	0	0	0	0	0	0	0	0	0	0	0	0.0276944	0	0	0	0	0	0	0	0	0	0	0	0	0	0
	64	Long-term healthy group					Long-term healthy group	E1160	0	0	0	1.59441	0	0	0	0	0	0	0	0.0657238	0	0	0	0	1.1173	0	0	0	0	0	0	0	0	0	0	0	0	0	0	0	0	0	0	0	0	0	0	0	0
	69	Long-term healthy group					Long-term healthy group	E1161	0	0	0	0.118343	0	0	0	1.27219	0	0.792899	0	0.100592	0	0	0	0	0.852071	0	0	0.497041	0	0	0	0	0	0	0	0	0	0	0.627219	0	0	0	0	0	0	0	0	0.213018	0
	63	Long-term healthy group					Long-term healthy group	E1162	0	0	0	0.664248	0	0	0.0817536	0	0	0	0	0	0	0	0	0	0	0	0	0	0	0	0	0	0	0	0.674467	0	0	0	0	0	0.0306576	0	0	0	0	0	0.0919728	0	0
	89	Long-term healthy group					Long-term healthy group	E1163	0	0	0	0	0	0	0	0	0	0	0	0	0	0	0	0	0	0.0843505	2.16334	0	0	0	0	0	0	0	0	0	0	0	0	0	0	0	0	0.292746	0	0	0	0	0
	74	Long-term healthy group					Long-term healthy group	E1164	0	0	0	0	0	0	0	0	0	0	0	0.0658855	0	0	0	0	0.376488	0	0	0	0	0	0	0.164714	0	0	0	0.117653	0	0	0	0	0.55532	0	0	0	0	0	0.53179	0	0
	100	Long-term healthy group					Long-term healthy group	E1165	0	0	0	0	0	0	0	0	0.666323	0	0	0	0	0	0	0	0	0	0	0	0	0	0	0	0	0	0	0	0	0	0	0	0	0	0	0	0	0	0	0	0
	138	Long-term healthy group					Long-term chronic insomnia group	E1166	0	0	0	0	0	0	0	3.34714	0	0	0	0	0	0	0	0	0	0	0	1.50449	0	0	0	0	0	0	0	0	0	0	0	0	0	0	0	0	0	0	0	0	0
	78	Long-term healthy group					Long-term healthy group	E1167	0	0	0	0	0	0	0.25101	0	0	0	0	0.0862847	0	0	0	0	0	0	0	5.99678	0	0	0.137271	0	0	0	0	0.349061	0	0	0	0	0	0.164725	0.184335	0	0.345139	0.145115	0	0	0
	135	Long-term healthy group					Long-term healthy group	E1168	0	0	0	0	0	0	0	0	0	0	0	0	0	0	0	0	0	0	0	0	0	0	0	0	0	0	0	0.648951	0	0	0	0	0	0	0	0	0	0	0	0	0
	52	Long-term healthy group					Long-term healthy group	E1169	0	0	0	0	0	0	0	0	0.221132	0	0	0	0	0	0	0	0	0	0	0	0	0	0	0	0	0	0	0	0	0	0	0	0	0	0	0	0.36625	0	0	0	0
	112	Long-term healthy group					Long-term healthy group	E1170	0	0	0	0	0	0	0	0	0	0.0440703	0	0	0	0	0	0	0	0	0	0	0	0	0	0	0	0	0	0	0	0	0	0	0	0	0	0	0	0	0	0.0661055	0
	61	Long-term healthy group					Long-term healthy group	E1171	0	0	0	0	0	0	0	0.415638	0.0288066	0	0	0	0	1.13992	0	0	0	0	0	0	0	0	0	0	0	0.934156	0	0	0	0	0	0.37037	0	0	0	0	0	0	0	0	0
	117	Long-term healthy group					Long-term chronic insomnia group	E1172	0	0	0	0	0	0	0	0	0.569811	0	0	0	0	0	0	0	0	0	0	0	0	0	0	0	0	0	0	0	0	0	0	0	0	0	0	0	0	0	0	0	0
	139	Long-term healthy group					Long-term healthy group	E1173	0	0	0	0	0	0	0	0	0	0	0	0	0	0	0	0.508509	0	0.0880881	0	0	0	0	0	0	0.0800801	0	0	0	0.0880881	0.388388	0	0	0	0	0	0	0	0	0	0	0
	73	Long-term healthy group					Long-term healthy group	E1174	0	0	0	0	0	0	0	13.1839	0	0	0	0	0	0	0	0	0	0	0	4.2558	0.382224	0	0	0	0.0798676	0	0	0	0	0	0	0	0	0	0	0	0	0.239603	0	0	0
	109	Long-term healthy group					Long-term healthy group	E1175	0	0	0	0	0	0.0437169	0	0	0	0	0	0.228299	0	0	0	0	0	0.306018	0	0.111721	0	0	0.335163	0	0	0	0	0	0	0	0	0	0	0	0	3.96852	0	0	0	0	0
	49	Long-term healthy group					New-onset group	E1176	0	0	0	0	0	0	0	0	0.157742	0	0	0	0.568701	0	0	0.0581154	0.153591	0	0	0	0	0	0	0	0.0913242	0.319635	0	0	0	0	0	0	0	0	0	0	0	0	0	0	0
	102	Long-term healthy group					New-onset group	E1177	0	0	0	0	0	0	0	0	0	0	0	0	0	0	0	0	0	0	0	0	0	0	0	0	0	0	0	0	0	0	0	0	0	0	0	0	0	0	0	0	0
	94	Long-term healthy group					Long-term healthy group	E1178	0	0	0	0	0	0	0.418076	0	0	0	0	0	0	0	0	0	0	0	0	0	0	0.0375799	0.0516723	0	0	0	0.0845547	0	0	0.103345	0.0140924	0	0.206689	0	0	6.06915	0.375799	0	0	0	0.441563
	105	Long-term healthy group					Long-term healthy group	E1179	0	0	0	0	0	0	0	0	0	0	0	0	0	0	0	0	1.78754	0	0	0.216796	0	0	0	0	0	0	0	0	0	0	0.441772	0	0	0	0	0	0	0	0	0.535853	0
	94	Long-term healthy group					Long-term healthy group	E1180	0.0314748	0	0	0	0	0	0	0	0	0.651978	0.11241	0	0	0	0	0	0	0	0	0	0	0	0	0	0	0	0	0	0	0	0	0.11241	0	0	0	0	0	0	0.121403	0	0.0809353
	69	Long-term healthy group					Long-term chronic insomnia group	E1181	0	0	0	0	0	0	0	0	0	0	0	0	0	0	0	0	0	0	0	0	0	0	0	0	0	0	0	0	0	0	0	0	0	0	0	0	0	0	0	0	0
	61	Long-term healthy group					Long-term healthy group	E1182	0.0268037	0	0	0	0	0.00446728	0	0	0	0	0	0	0	0.335046	0	0.696895	0	0	0	0	0	0	0	0	0	0	0.0670092	0	0	0	0	0	0.303775	0	1.38486	0	0	0	0	0	0
	100	Long-term healthy group					Long-term healthy group	E1183	0	0	0	0	0	0	0.126241	0	0.0435313	0	0	0	0	0	0	0	0	0	0	0	0	0	0.0435313	0	0	0	0	0	0.0217656	0	0	0	0	0.313425	0.148006	0	0	0	0	0.583319	0.0565906
	100	Long-term healthy group					Long-term healthy group	E1184	0	0	0	0	0	0	0	0	0	0	0	0.102117	0.13925	0	0	0	0.1114	0	0	0	0	0.25065	0	0	0.0232083	0	0	0	0.0464166	0	0	0	0	0	0	0	0	0	0	0	0.116042
	152	Long-term healthy group					Long-term healthy group	E1185	0	0	0.00422601	0	0	0	0	0	0	0	0	0	0.663483	0	0	0	0	0	0	0	0	0	0	0	0	0	0	0	0	0	0	0	0	0	0	0	0	0	0	0	0
	72	Long-term healthy group					Long-term healthy group	E1186	0	0	0	0	0.0547645	0	0	0	0	0.0348501	3.15145	0	0	0	0	0	0	0	0	0	0.119486	0	0	0	0	0	0	0	0.0697003	0	0.612367	0.463009	0	0	0	0	0	0	0	0	0
	66	Long-term healthy group					Long-term healthy group	E1187	0	0	0	0	0	0	0	0	0	0	0	0	1.05623	0	0	0	0	0	0	0	0	0	0	0	0	0	0	0	0	0	0	0	0	0	0	0	0	0	0	0	0
	46	Long-term healthy group					Long-term chronic insomnia group	E1188	0	0	0	0.526526	0	0	0	0.466542	0	0	0	0	0	0	0	0	0	0	0	0	0	0	0	0	0	0	0	0	0	0	0	0	0	0	0	0	1.40629	0	0.193282	0	0
	103	Long-term healthy group					Long-term healthy group	E1189	0	0	0	0	0	0	0	0	2.15195	0	0	0	0	0	0	0	0.212224	0	0	0.793718	0	0	0	0	0	0	0	0.959253	0	0	0	0.462649	0	0	0.475382	0	0	0	0.186757	0.691851	0
	94	Long-term healthy group					Long-term healthy group	E1190	0	0	0	0	0	0	0.068306	0	0	0	0	0	0	0	0	0	0	0	0	0	0	0.084378	0	0	0	0	0	0	0	0	0	0	0	0	0	0	0	0	0	1.37416	0
	75	Long-term healthy group					Long-term healthy group	E1191	0	0	0	0	0	0	0	0	0	0	0	0	0	0	0	0	0.096959	0	0	0	0.356985	0	0	0	0	0	0	0	0	0	0	0	0	0	0	0	0	0	0	0	0
	91	Long-term healthy group					Long-term healthy group	E1192	0	0	0	0	0	0	0	0	0	0	0	0	0	0	0	0	0	0	0	0	0	0	0	0	0	0	0	0	0	0	0	0	0	0	0	0	0	0	0	0	0
	97	Long-term healthy group					Long-term healthy group	E1193	0	0	0	0	0	0	0	0	0	0	0	0	0.141532	0	0	0	0	0	2.00503	0	0	0	0	1.21875	0	0	0	0	0	0	0	0	0	0	0	0.0550401	0	0	0	0	0
	103	Long-term healthy group					Long-term healthy group	E1194	0	0	0	0	0	0	0	0	0	0	0	0	0	0	0	0	0	0	0	0	0	0	0	0	0	0	0	0	0	0	0	0	0	0	0	3.44828	0	0	0	0	0
	62	Long-term healthy group					Recovery group	E1195	0	0	0	0	0	0	0	0	0	0	0	0	0	0	0	0	0	0	0	0	3.27071	0	0	0	0	0	0	0	0	0	0	0	0	0	0	0	0	0	0	0	0
	79	Long-term healthy group					Long-term chronic insomnia group	E1196	0	0	0	0	0	0	0	0	0	0	0	0	0	0	0	0	0	0	0	0.116612	0	0	0	0	0	0	0	0.0318032	0	0	0	0	0	0	0	0	1.39934	0.471748	0	0	0
	58	Long-term healthy group					Long-term chronic insomnia group	E1197	0	0	0	0	0	0	0	0	0	0	0	0	0.247226	0	0	0	0	0	0	0	0	0	0	0	0	0	0	0	0	0	0	0	0	0	0	0	0	0	0	0.569195	0
	80	Long-term healthy group					Long-term healthy group	E1198	0	0	0	0.204094	0	0	0	0	0	0	0	0	0	0	1.4378	0	0	0	0	0	0	0	0	0	0	0	0	0	0	0.118801	0	0.737176	0.441696	0.0731083	0	0	0.0396003	0	0	0	0
	86	Long-term healthy group					Long-term healthy group	E1199	0	0	0	0	0	0	0	0	0	0	0	0	0	0	0	0	0	0	0	0	0	0	0	0	0	0	0	0	0	0	0	0	0.483981	0.245399	0	0	0.197682	0	0	0	0
	84	Long-term healthy group					Recovery group	E1200	0	0	0	0	0	0	0	0	0	0	0	0.139614	0.0880175	0	4.08219	0	0	0	0	0	0	0	0	0	0.0182105	0	0	0	0	0	0	0	0	0	0	0	0	0	0	0	0
	83	Long-term healthy group					Long-term healthy group	E1201	0	0	0	0	0	0	0	0	0	0	0	0.0603159	0	0	0	0	0	0	0	0.128171	0	0	0	0	0	0	0	0	0	0	0	0	0	0	0	0	0	0	0	0	0
	82	Long-term healthy group					Long-term healthy group	E1202	0	0	0	0	0	0	0	0	0	0	0	0	0	0	0	0	0	0	0	0	0	0	0.059312	0	0	0	0	0	0	0.0869909	0	0	0	0	0	0	0	0	0	0	0
	72	Long-term healthy group					Recovery group	E1203	0	0	0	0	0	0	0	0	0	0	0	0	0	0	0	0	0	0	0	0	0	0	0	0	0	0	0	0	0	0	0	0.118917	0	0	0	0	0	0	0	0	0
	115	Long-term healthy group					Long-term healthy group	E1204	0	0.214581	0	4.55854	0	0	0	0	0	0	0	0	0.167478	0.130842	0	0	0.554771	0	0	0	0	0	0	0	0	0	0	0	0	0.392526	0	0	0	0	0	0	0	0	0.261684	0.167478	0
	130	Long-term healthy group					Long-term healthy group	E1205	0	0	0	0	0	0	0	0	0.563158	0	0	0	0.142105	0	0	0	0	0	0	0	0	0	0	0	0	0	0	0	0	0	0	0	0	0	0	0	0	0	0	0	0
	84	Long-term healthy group					Recovery group	E1206	0	0	0	0	0	0	0	0	0	0	0	0	0	0	0	0	0	0	0	9.55171	0	0	0	0	0	0	0	0	0	0.0477368	0	0	0	0	0	0	0	0	0	0	0
	73	Long-term healthy group					Recovery group	E1207	0	0	0	0	0	0	0	0	0	0	0	0	0	0	0	0	0.151371	0	0	0	0	0	0	0	0	0	0	0	0	0	0	0	0	0	0	0	0	0	0	0	0.392443
	89	Long-term healthy group					Long-term healthy group	E1208	0	0	0	0	0	0	0	0	0	0	0	0	0	0	0	0	0	0	0	0	0	0	0	0	0	0	0	0	0	0	0.0588443	0	0	0	0	0	0	0.559021	0	0	0
	110	Long-term healthy group					Long-term healthy group	E1209	0	0	0	0	0	0	0	0	0	0.109102	2.77431	0	0	0	0	0	0	0	1.53263	0	0	0	0	0	0	0	0	0	0	0	0	0	0	0	0	0.576683	0.75852	0	0	0	0
	65	Long-term healthy group					Long-term healthy group	E1210	0	0	0	0.118613	0	0	0	0	0	0	0	0	0	0	0	0	0	0	0	0	0	0.26095	0	0	0	0	0	0	0	0	0	0.0504107	0	0	0	0	0	0	0	0	0
	114	Long-term healthy group					New-onset group	E1211	0	0	0	0	0	0	0.225118	0	0	0	0	0	0	0	0	0	0	0.722749	0	0.989336	0	0	0	0	0	0	0.183649	0.0770142	0	0.331754	0	0	0	0	0	0	0	0.100711	0	0.61019	0.0592417
	71	Long-term healthy group					Long-term healthy group	E1212	0	0	0	0	0.56492	0	0	0	0	0	0	0	0.241458	0	0	0	0	0	0	0	0.145786	0	0	0	0	0	0	0	0	0	4.14123	0	0	0	0	0	0	0	0	0	0
	98	Long-term healthy group					Long-term healthy group	E1213	0	0	0	0	0	0	0	0	0	0.0766871	0	0	0	0	2.51534	0	0	0	0	0.173824	0	0	0	0	0	0	0	0	0	0	0	0.0562372	0	0	0	0	0.132924	0	0	0	0.0766871
	101	Long-term healthy group					Long-term healthy group	E1214	0	0	0	0	0	0	0	0	0	0	0	0	0	0	0	0	0.141698	0	0	0	0	0	0	0	0	0	0	0	0	0	0.214991	0.185674	0	0	0	0	0	0	0	0	0
	108	Long-term healthy group					Long-term healthy group	E1215	0	0	0	0	0	0	0	0	0.0579985	0	0	0	0	0	0.99652	0	0	0	0	0	0.785616	0	0	0.242539	0	0	0	0	0	0	0	0	0	0	0	0	0	0	0	0	0
	118	Long-term healthy group					Long-term healthy group	E1216	0	0	0	0	0.697138	0	0	0	0	0	0	0.212373	0	0	0	0	0	0.387812	0	0	0	0	0	0	0	0	0	0	0	0	0	0	0	0	0	0	0	0	0.110803	0	0
	81	Long-term healthy group					Long-term healthy group	E1217	0	0	0	0	0	0	0	0	0	0	0	0	0	4.34919	0	0	0	0	0	0	0	0	0	0	0	0	0.0469337	0.0886525	0	0	0	0	0	0	0	0	0	0	0.0312891	0	0
	66	Long-term healthy group					Long-term healthy group	E1218	0	0	0	1.04616	0	0	0	0	0	0	0	0.178192	0	0	0	0	0	0.206932	0	0	0	0	0	0	0	0	0.0229925	0	0	0	0	0	3.86848	0.879462	0.252917	0	0	0	0	0	0
	42	Long-term healthy group					Long-term healthy group	E1219	0	0	0	0.27231	0.182837	0	0	0	0	0	0	0	0	0	0	0	0	0	0	0	0.435696	0	0	0	0	0	0	0	0	0	0	0	0	0	0	0	0	0.0933634	0	0	0
	121	Long-term healthy group					Long-term healthy group	E1220	0.024572	0	0	0	0	0	0	0	0	0	0	0	0	0	0	0	0	0	3.58206	0	0	0	0	0	0	0	0.368581	0	0	0.0709859	0	0	0	0	0	0.273023	0.253911	0	0	0	0
	128	Long-term healthy group					Recovery group	E1221	0	0	0	0	0	0	0	0	0	0	0	0	0	0	0	0	0	0	0	0	0	0	0	0	0	0	0	0	0	0	0	0	0	0	0	0	0	0	0	0	0
	56	Long-term healthy group					New-onset group	E1222	0	0	0	0	0.694807	0	0	0	0	0	0	0	0	0	0	0	0.135827	0	0	0.454498	0.44405	0	0	0	0	0	0	0	0	0	0	0	0	0	0	0	0	0	0	0.538084	0.517187
	111	Long-term healthy group					Long-term healthy group	E1223	0	0	0	0.137043	0	0	0	0	0	0.0822256	0	0.0602988	0	0	0	0	0	0	0	0	0	0	0	0	0	0	0	0	0	0	0	0	0	0	0	0	0	0	0	0	0
	91	Long-term healthy group					Long-term healthy group	E1224	0	0	0	0	0	0	0	0	0	0	0.198888	0	0	0	0	0	0	0	0	0	0	0	0	0	0	0	0	0.126565	0.0135605	0	0	0	0.470099	0	0	0	0	0	0	0	0.0813633
	85	Long-term healthy group					Long-term healthy group	E1225	0	0	0	1.33947	0	0	0	0	0	0	0	0	0	3.02544	0	0	0	0	0	0	0	0	0	0	0	0	0	0	0	0	0	0	0	0	0	0	0	0	0	0	0
	119	Long-term healthy group					Long-term healthy group	E1226	0	0	0	0	0.138522	0	0	0.0779187	0	0	0	0	0	0	0	0	0	0	0	0	0	0	0	0.134193	0	17.7958	0	0	0	0	0.450197	0	0	0	0	0	0	0	0	0	0
	81	Long-term healthy group					Long-term healthy group	E1227	0	0	0	0	0	0	0	0	0.0603355	0	0	0	0	0	0	0	0	0	0	0	0	0	0	0	0	0	0	0	0	0	0	0.0402236	0	0	0.599332	0	0.13676	0	0	0.172962	0.0643578
	93	Long-term healthy group					Long-term healthy group	E1228	0	0.270064	0.0101911	0	0	0	0	0	0.127389	0	0	0	0	0	0	0	0	0	0	0	0	0	0	0.0917197	0	0	0	0	0	0	0.234395	0	0	0	0	0	0	0	0.305732	0	0
	101	Long-term healthy group					Long-term healthy group	E1229	0	0	0.0207749	0	0	0	0	0	0	0	0	0	0	0	0	0	0	0	2.2385	0	0	0	0	0	0	0	0	0	0	0	0	0	0	0	0	1.25169	0	0	0.363561	0	0
	52	Long-term healthy group					Long-term healthy group	E1230	0	0	0	0	0	0	0	0	0	0	0	0	0	0	0	0	0	0	0	0	0	0	0	0	0	0	0	0	0	0	0	0	0	0	0	0	0	0	0	0	0
	75	Long-term healthy group					Long-term healthy group	E1231	0	0	0	0	0	0	0	0	0	0	0	0.0246873	0	0	0	0	0	0	0	0	0	0	0	0	0	0	0.345622	0	0	0	0	0	0	0	0	0	0	0	1.26728	0	0
	95	Long-term healthy group					Long-term healthy group	E1232	0	0.223	0	0	0	0	0	0	0	0	0	0	0	0	0	0	0	0	3.56518	0	0	0	0	0	0	0	0	0	0	0	0	0	0	0	0	0	0	0	0	0	0
	73	Long-term healthy group					Recovery group	E1233	0.0329123	0	0.00822808	0	0	0	0	0	0	0	0	0	0	0	0	0	0	0	0.131649	0	0	0	0	0.267413	0	0.724071	0.143991	0	0	0	0	0	0	0.181018	0	0	0	0.148105	0	0	0
	66	Long-term healthy group					Long-term healthy group	E1234	0	0.327542	0	0.882939	0	0	0	0	0	0	0	0	0	0	0	0	0	0	0	0	0	0	0	0	0	0	0	0	0	0	0	0	0	0	0	0	0	0	0	0	0
	43	Long-term healthy group					Long-term healthy group	E1235	0	0	0	0	0	0	0	0	0	0	0	0	0.0474488	0	0	0	0	0	0	0	0	0	0	0.0727549	0	0	0	0	0	0	0	0	0	0	0	0	0	0	0	0	0
	63	Long-term healthy group					Long-term healthy group	E1236	0	0	0	0	0	0	0	0	0	0	0	0	0	0	0	0	0	0	0	0	0	0	0	0	0	0	0	0	0	0	0	0	0	0	0	0	0	0	0	0.953324	0
	52	Long-term healthy group					Long-term healthy group	E1237	0	0	0	1.42323	0.119154	0	0.0496475	2.64125	0	0	1.48612	0.0562672	0	0	0	0	0	0	0	0	0	0	0	0	0	0	0	0	0	0.19859	0	0	0	0	0	0	0	0	0	0	0
	74	Long-term healthy group					Long-term healthy group	E1238	0	0.0866747	0	0	0.27133	0	0	0	0.0226108	0	0	0	0	0	0	0	0	0	0	0	0	0	0	0	0	1.04763	0	0	0	0	0	0	0	0	0	0	0	0	0	0	0
	69	Long-term healthy group					Long-term healthy group	E1239	0	0	0	0	0	0	0	0	0	0.101523	4.44162	0	0	0	1.62437	0	0	0	0	0	0	0	0	0	0	0	0	0	0	0	0	0	0	0.247462	0	0	0	0	0	0	0.285533
	99	Long-term healthy group					Long-term healthy group	E1240	2.4701	0	0	0	0	0	0	0	0	0	0	0	0	0	0	0	0	0	0	0	1.08416	0	0	0	0	0	0	0	0	0	0	17.9446	0.40237	0	0	0	0	0	0	0	0
	68	Long-term healthy group					Long-term healthy group	E1241	0	0	0	0	0	0	0	0	0	0	0	0	0	0	0	0	0	0	0	0	0	0	0	0	0	0	0	0	0	0	0	0	0	0	0	0	0	0	0	0	0
	60	Long-term healthy group					Long-term healthy group	E1242	0.629256	0	0	0	0	0	0	0	0	0	0	0	0	0	1.83609	0.705253	0	0	0	0	0	0	1.20683	0	0.0212792	0.340467	0	0.0638375	0	0	0	0	0	0.203672	0.300948	0	0	0	0	0	0
	56	Long-term healthy group					Long-term healthy group	E1243	1.18792	0	0	0	0	0.053774	0.131991	0	0	0	0	0	0	0.889715	0	0	0	0.151545	0	0	0	0	0	0	0	0	0.229761	0	0.0928823	0	0	0	0	0	0	0.664842	0.180876	0.215096	0	0	0
	119	Long-term healthy group					Long-term healthy group	E1244	0	0	0	0	0	0	0	4.22551	0	0	0	0	0.204104	0	0	0	0	0	0	0	0	0	0	0	0.0386143	2.05207	0	0	0.0386143	0.220653	1.83142	0	0	0	0	0	0	0	0	0	0
	75	Long-term healthy group					Long-term healthy group	E1245	0	0	0	0	0	0.0770975	0	7.13832	0	0	0	0	0	0	3.69615	0	0	0	0	0	0	0	0	0	0	0	0	0	0	0	0	0	0	0	0.154195	0	0	0	0	0	0
	117	Long-term healthy group					Long-term healthy group	E1246	0	0	0	0	0	0	0	0.180018	0	0	0	0	0	0	2.71086	0	0	0	0	0	0	0	0	0	0	0.412982	0	0	0	0	0	0	0	0	0	0	2.70027	0	0	0	0
	135	Long-term healthy group					Long-term healthy group	E1247	0	0	0	0	0	0	0	0	0	0	0	0	0	0	0	0	0	0	0	0	0	0	0	0	0	0	0	0	0	0	0	0	0	0	0	0	0	0.271548	0	0.120688	0
	130	Long-term healthy group					Long-term healthy group	E1248	0	0	0	0	0	0	0	0	0	0.294557	0	0	0	0	0	0	0	0	0	0	0	0	0	0	0	0	0	0	0	0	0	0.0453165	0	0	0	0	0	0	0.140481	0	0
	84	Long-term healthy group					Long-term healthy group	E1249	0	0	0	0.216346	0	0	0	0	0	0	0	0	0	0	0	0	0	0	0	0	0	0	0	0	0	1.56731	0	0	0	0.173077	0	0	0	0	0	0	0	0	0	0.158654	0
	99	Long-term healthy group					Long-term healthy group	E1250	0	0	0	0	0.610947	0	0	0	0	0	0	0	0	0	0	0	0	0	0	0	3.37891	0	0	0	0	0	0	0	0	0	0	0.88525	0	0	0	0	0	0	0	0	0
	87	Long-term healthy group					Long-term healthy group	E1251	0	0	0	0	1.50473	0	0	0	0	0.953224	0	0	0	0	0	0	0	0	0	0	0	0	0	0	0	0.0748962	0	0	0	0	0	0.578743	0	0	0	0	0	0	0	0	0
	40	Long-term healthy group					Long-term healthy group	E1252	0	0	0	0.0619795	0	0	0	0	0	0	0	0	0	0	0.856091	0	0	0	2.87042	0	0	0	0	0	0	0	0	0	0	0	0	0	0	0	0	1.72768	0	0	0	0	0
	55	Long-term healthy group					New-onset group	E1253	0	0	0	0	0	0	0	0	0	0	0	0	0	0	0	0	0	0	0	0	0	0	0	0	0	0	0	0	0	0	0	0	0	0	0	0	0	0	0	0	0
	69	Long-term healthy group					Long-term healthy group	E1254	0	0	0	0	0	0	0	0	0	0	0	0.0826341	0	0	0	0	0	0	0	0	0	0	0	0	0	0	0	0.193872	0	0	0	0	0	0.591152	0	0	0	0	0	0	0.0762777
	99	Long-term healthy group					Recovery group	E1255	0	0	0	0	0	0	0	0	0	0.0234978	0	0	0	0	0	0	0	0	0	0	0	0.0436388	0	0	0	0	0	0	0	0	0	0	0	0	0	0	0	0	0.765358	0.0134273	0
	117	Long-term healthy group					Recovery group	E1256	0	0	0	0	0	0	0	0.388542	0	0	0	0	0	0	0	0	0	0	0	0	1.38883	0	0	0	0	0	0	0	0	0	0	0	0	0	0	0	0	0	0	0	0
	91	Long-term healthy group					Long-term healthy group	E1257	0	0	0	0	0	0	0	0	0.0877371	0	0	0	0	0	4.13714	0	0	0	0	0	0	0	0	0	0	0	0	0	0.047243	0.175474	0	0	0	0	0	0	0.242964	0	0	0	0.47243
	89	Long-term healthy group					Long-term healthy group	E1258	0	0	0	0	0	0	0	0	0	0	0	0	0	0	0	0	0	0	0	0	0	0	0	0	0	0	0	0	0	0	0	0	0	0	0	0	0	0	0	0	0
	93	Long-term healthy group					Long-term healthy group	E1259	0	0	0	0	0	0	0	0	0	0	0	0	0	0	0	0	0	0	0	0	0.697068	0	0	0	0	0	0	0	0	0	0	0	0	0	0	0	0	0	0	0	0
	85	Long-term healthy group					Long-term healthy group	E1260	0	0	0	0	0	0.0146649	0	0	0	0	0.762575	0	0	0.449724	0	0	0	0	0	0	0	0	0	0	0	0	0	0	0	0	0	0	0.498607	0	1.09498	1.73535	0	0	0	0	0
	83	Long-term healthy group					Long-term healthy group	E1261	0.0325824	0.074474	0	0	0	0	0	0	0	0	0	0	0	2.25749	0	0	0	0	0.288587	0	0	0	0.218767	0	0	0	0	0	0	0	0.0605101	0	0	0	0	0	0	0	0	0	0
	97	Long-term healthy group					Long-term healthy group	E1262	0.284602	0	0	0	0	0.0174246	0	0	0	0	0	0	0	0	0	0	0	0	0	0	0	0	0	0	0	0	0.331068	0.0464657	0	0.191671	0	0	0.272986	0.755068	0	0	0	0	0	0	0
	70	Long-term healthy group					Long-term healthy group	E1263	0	0	0	0	0	0	0	0	0	0	1.38061	0	0	0	0	0	0	0	0	0	0.0397298	0	0	0	0	0	0	0.198649	0.0297974	0	0	0.451927	1.36075	0	0.104291	0	0	0	0	0.178784	0
	123	Long-term healthy group					Long-term chronic insomnia group	E1264	0	0	0	0	0	0	0	0	0	0	0	0	0	0.263457	0	0	0	0	0	0	0	0	0	0	0	0	0	0	0	0	0	0	0	0	0	0	2.48488	0	0	0	0
	142	Long-term healthy group					New-onset group	E1265	0	0	0	0	0	0	0	0	0	0	0	0.387771	0.208307	0	0	0	0	0	0	0	0	0	0	0	0	0	0	0	0	0	0	0	0	0	0	0	0	0	0	0	0
	77	Long-term healthy group					Long-term healthy group	E1266	0.0599455	0	0	0	0	0	0	0	0	0	0	0	0	0	0	0	0	0	0	0	0	0	0	0	0	0	0	0.185286	0	0.359673	0	0	0	0	0	0	0	0	0	0	0
	112	Long-term healthy group					Long-term healthy group	E1267	0	0	0	0	0	0	0	0	0	0	0	0	0	0	0	0.996306	0	0	0	0	0	0	0	0	0	0	0	0	0	0	0	0	0	0	0	0	0	0	0	0	0.979514
	87	Long-term healthy group					Long-term healthy group	E1268	0	0	0	0	0	0	0	0	0	0	0	0	0	0	0	0	0	0	0	0	0	0	0	0	0	0.20356	0	0	0	0	0	0	0	0	0	0	0	0	0	0	0
	77	Long-term healthy group					Long-term healthy group	E1269	0	0	0	0	0	0	0	0	0	0	0	0	0	0	0	0	0	0	0	0	0	0	0	0	0	0.697134	0	0	0	0	0.169002	0	0	0	0	0	0	0	0	0	0
	80	Long-term healthy group					Long-term healthy group	E1270	0	0	0	0	1.55888	0	0	0	0	0	0	0	0	0	0	0	0	0	0	5.58054	0	0	0	0.0960657	0	0	0	0	0	0	0	0	0	0	0	0	0	0	0	0	0
	122	Long-term healthy group					Long-term healthy group	E1271	0	0	0	0	0	0	0	0	0	0	0	0	0	0	0	0	0	0	0	0	0	0	0	0	0	0	0	0	0	0	0	0	0	0	0.161235	0	0	0	0	0	0
	101	Long-term healthy group					Recovery group	E1272	0	0	0	0	0	0	0	0	0	0	0	0	0	0	0	0	0	0	0	0	0	0	0	0	0	0	0	0.142399	0	0	0	0	0	0	0	0	0	0	0	0.172914	0
	106	Long-term healthy group					Long-term healthy group	E1273	0	0	0	0	0	0	0	0	0	0	0	0	0.335932	3.44227	0	0	0	0	0	0	0	0.265428	0	0	0.0705043	0	0	0	0	0	0	0	0	0	0	0	0	0	0	0	0
	146	Long-term healthy group					Long-term healthy group	E1274	0	0	0	0	0	0	0	0	0	0	0	0	0	0	0	0	0	0	0	0	0	0	0	0	0	0	0	0	0	0	0	0.00779879	0	0	0	0	0	0	0	0	0
	78	Long-term healthy group					Long-term healthy group	E1275	0	0	0	0	0	0	0	0	0	0	0	0	0	0	0	0	0	0	0	0	0	0.078598	0	0	0	0	0	0	0	0	0	0	0	0	0	0	0	0	0	0	0
	30	Long-term healthy group					Long-term healthy group	E1276	0	0	0	0	0	0.13986	0	0	0	0	0	0	0	0	0	0	0	0	0	0	0	0	0	0	0	0	0	0	0	0.337995	0	0	0	0	0	0	0	0	0	0	0
	117	Long-term healthy group					Recovery group	E1277	0	0	0	0	0	0	0	0	0	0	0	0	0	0	0	0	0	0	0	0	0	0.134651	0	0	0	0	0	0	0	0	0	2.38431	0	0	0	0	0	0	0	0	0
	110	Long-term healthy group					Long-term healthy group	E1278	0	0	0	0	0	0	0	0	0	0	0	0	0	0	0	0.226875	0	0	0	0	0	0.118164	0	0	0	0	0	0	0	0	0	0	0	0	0	0	0	0	0	0.0708985	0
	43	Long-term healthy group					Long-term healthy group	E1279	0	0	0	0.207106	0	0	0	0	0	0	0	0	0	0	0	0	0	0	0	0	0	0	0	0	0	1.55977	0	0	0	0	0	0	0	0	0	0	0	0	0	0	0
	119	Long-term healthy group					Long-term healthy group	E1280	0	0	0	0	0	0	0	0	0	0	0	0	0	0	1.94494	0	0	0	0	0	0	0	0	0.0299222	0	0	0	0.598444	0	0	0	0	0	0	0	0	0	0	0	0	0
	91	Long-term healthy group					Long-term healthy group	E1281	0	0	0	0	0	0	0	0	0	0	0.706194	0	0	0	0	0	0	0	0	0	0	0	0	0	0	0	0.544358	0	0	0	1.03722	0	0	0	0	0	0	0	0	0	0
	169	Long-term healthy group					Long-term healthy group	E1282	0	0	0	0	0	0	0	0	0	0	0	0	0	0	0	0	0	0	11.7352	0	0	0	0	0	0	0	0	0	0	0	0	0	0	0	0	0	0	0	0	0	0
	47	Long-term healthy group					Long-term healthy group	E1283	0	0	0	0	0	0	0	0	0	0	0	0	0	0	0	0	0	0	0	0	0	0	0	0	0	0	0	0	0	0.535739	0	0	0	0	0	0	0	0	0	0	0
	107	Long-term healthy group					Long-term healthy group	E1284	0	0	0	0	0.869114	0	0.0605353	0	0	0	0	0	0	0.55779	0	0	0	0	0	0	0	0	0	0	0	0	0	0	0	0	0	0	0	0	0.389156	0.687508	0	0	0	0	0
	170	Long-term healthy group					Long-term healthy group	E1285	0	0	0	0	0	0	0	0	0	0	0	0	0.121856	0	0	0	0	0	0	0	0	0	0	0	0	0	0	0	0	0	0	0	0	0	0	0	0	0	0	0	0
	75	Long-term healthy group					Long-term healthy group	E1286	0	0	0	0	0	0	0	0	0	0	0	0	0	0	0	0	0	0	0	0	0.0372347	0	0	0	0	0	0	0	0	0	0	0	0	0	0	0	0	0	0	0.13239	0
	82	Long-term healthy group					Long-term healthy group	E1287	0	0	0	0	0	0	0	4.49203	0	0	0	0	0	0	0	0	0.22705	0	0	0	0	0	0	0	0	16.1295	0	0	0	0	0.231502	0	0	0	0	0	0	0	0	0	0
	76	Long-term healthy group					Long-term healthy group	E1288	0	0	0	0	1.09423	0	0	0	0	0	0	0	0.131894	0	1.47526	0	0	0	0	0	0	0	0	0	0.0488496	0	0	0	0	0	0	0	0	0	0	0	0	0	0	0	0
	65	Long-term healthy group					Long-term healthy group	E1289	0	0	0	0	0	0	0	0	0	0	0	0	2.17638	0	0	0	0	0	0	0	0	0	0	0	0	0.0262215	0	0	0	0	0	0	0	0	0	0	0	0	0	0	0
	90	Long-term healthy group					Long-term healthy group	E1290	0	0	0	0	0	0	0	0	0	0	0	0	0	0	1.14647	0	0	0	0	0	0	0	0	0	0	0	0	0	0.0543586	0	0	0	0.696778	0.326151	0	0	0.232259	0	0	0	0
	130	Long-term healthy group					Long-term healthy group	E1291	0	0	0	0.354974	0	0	0	0	0	0.0233536	0	0.303596	0	0	0	0	0	0	0	0	0	0	0	0	0	1.51331	0	0	0	0	0	0	0	0	0	0	0	0	0	0	0
	86	Long-term healthy group					Long-term healthy group	E1292	0	0.0249813	0	0	0	0	0	0	0	0	0	0	0	0	0	0	0	0	0	0	0	0	0	0	0	0	0	0.114914	0	0	0.154884	0	0	0	0	0	0	0	0	0	0
	102	Long-term healthy group					New-onset group	E1293	0	0	0	0	0	0	0	0	0	0	0	0	0	0	0	0	0	0	0	0	0	0	0	0	0	0	0	0	0	0	0	0	0	0	0	0	0	0	0	0	0
	102	Long-term healthy group					Long-term healthy group	E1294	0	0	0	0	0.393715	0	0	2.79113	0	0	0	0	0.118299	0	0	0	0	0	0	0	0	0.619224	0	0	0	0	0	0	0	0	2.96118	0	0	0	0	0	0	0	0	0.0757856	0.101664
	113	Long-term healthy group					Long-term healthy group	E1295	0	0	0	0	0	0	0	0	0	0	0	0.188615	0	0	0	0	0	0	0	0	0	0	0	0	0	0	0	0	0	0	0	0	0	0	0	0	0	0.205761	0	0	0
	107	Long-term healthy group					Long-term healthy group	E1296	0	0	0	0	0	0	0	0	0	0	0	0	0	0	0	0	0	0	0	0.32799	0	0	0	0	0	0	0	0.33209	0	0	0	0	0	0	0.0983969	0	0	0	0	0	0
	82	Long-term healthy group					Long-term chronic insomnia group	E1297	0	0	0	0	0.979248	0	0	0	0	0	0	0	0	0	0	0	0	0	0	0	0	0	0	0	0	0	0	0	0	0	0.466792	0.27906	0	0	0	0	0	0	0	0.192805	0
	98	Long-term healthy group					Long-term healthy group	E1298	0	0	0.0436253	0.730723	0	0	0	0	0	0	0	0	0	0	0	0	0	0	0	0	0	0	0	0.109063	0	0	0	0	0	0	0	0	0	0	0	0	0	0	0	0.703457	0
	140	Long-term healthy group					Long-term healthy group	E1299	0	0	0	0	0.947651	0	0	0	0	0.205515	0	0	0	0	0	0	0	0	0	0	2.34629	0	0	0	0	4.87526	0	0	0	0	0.325398	0.485243	0	0	0	0	0	0	0	0	0
	94	Long-term healthy group					Long-term healthy group	E1300	0	0	0	0	0	0.0467314	0	0	0	0	0	0	0	0	0	0	0	0.0155771	0	0	0	0	0	0	0	0	0.0726933	0.083078	0	0	0	0	0	0	0	0	0	0.581546	0	0	0
	94	Long-term healthy group					Long-term chronic insomnia group	E1301	0	0	0	0	0	0	0.345295	0	0	0	0	0	0	0	0	0	0	0	0	0	0	0	0	0	0	0	0	0	0	0	0	0	0	0	0	0	0	0	0	0	0
	55	Long-term healthy group					Long-term healthy group	E1302	0	1.28289	0	0	0	0	0	0	0	0	0	0	0	0	0	0	0	0	0	0	0	0	0.186145	0	0	0	0	0	0	0	0	0	0	0	0	0	0	0.0905569	0	0	0.145897
	117	Long-term healthy group					Long-term healthy group	E1303	0	0	0	0	0	0	0	0	0.240511	0	0	0.0743397	0.0830855	0	0	0	0	0	0	0	0	0	0	0	0	0	0	0	0	0	0	0	0	0	0	0	0	0	0	0	0
	101	Long-term healthy group					New-onset group	E1304	0	0	0	0	0.600813	0	0	0	0.141368	0	0	0	0	0	0	0	0	0	0	0	2.31048	0	0	0	0	0	0	0	0	0	0	0	0	0	0	0	0	0	0	0	0
	68	Long-term healthy group					Long-term chronic insomnia group	E1305	0	0	0	0	0	0	0	0	0.385406	0	0	0	0	0	0.292909	0	0	0	0	0	0	0	0	0	0	0	0	0	0	0	0	0	0	0	0	0	0.0976362	0	0	0	0
	61	Long-term healthy group					Long-term healthy group	E1306	0	0	0	0	0	0	0	0	0	0	0	0	0	0	0	0	0	0	0	0	0	0	0	0	0	0	0	0	0	0	0	0	0	0	0	7.11194	0	0	0.0773036	0	0
	82	Long-term healthy group					Long-term healthy group	E1307	0	3.48401	0	0	0	0	0	0	0.0211472	0	0.137457	0	0	0	0	0	0	0.0211472	0	0.692572	0	0	0	0	0	0	0	0	0	0	0	0	0	0	0	0	0	0	0	0	0
	102	Long-term healthy group					Long-term healthy group	E1308	0	0	0	1.49156	0	0	0	0	0	0	0	0	0	0	0	0	0	0	0	0	0	0	0	0	0	0	0	0.340181	0	0	0	0	0	0	0	0	0	0	0	0	0
	106	Long-term healthy group					Long-term chronic insomnia group	E1309	0	0	0	0	0	0	0	0	0	0	0	0	0	0	0	0	0	0	0	0	1.5578	0	0	0	0	0	0	0	0	0	0	1.1772	0	0	0	0	0	0	0	0	0
	88	Long-term healthy group					Long-term chronic insomnia group	E1310	0	0	0	0	0	0	0	0	0	0	0	0	0	0	0	0	0	0	0	0	0	0	0	0	0	0	0	0	0	0	0	0	0	0	0	0	0	0.132368	0	0	0
	132	Long-term healthy group					Recovery group	E1311	0	0	0	0	2.91462	0	0	0	0	0	0	0	0.300936	0.401248	0	0	0	0	1.73874	0	0	0	0	0	0	0	0	0	0	0	0	0	0	0	0	0.551716	0	0	0	0	0
	86	Long-term healthy group					Long-term healthy group	E1312	0	0	0	0	0	0	0	0	0	0	0	0	0	0	0	0	0	0	0	0	0	0	0	0	0	0	0	0	0	0	0	0	0	0	0	0	0	0	0	0	0
	89	Long-term healthy group					New-onset group	E1313	0	0	0	0	0	0	0	0	0	0	0	0.08572	0.146228	0	0	0.151271	0	0.0403388	0	0	0	0	0	0	0.0100847	0.252118	0	0	0	0	0	0	0	0	0	0	0	0	0	0	0
	47	Long-term healthy group					Long-term healthy group	E1314	0	0	0	0	0	0	0	0	0	0	0	0	0.196721	0	0	0	0.104918	0	0	0	0	0	0	0	0	0.747541	0	0	0	0	0.557377	0.0721311	0	0	0	0	0	0	0	0	0
	72	Long-term healthy group					Long-term healthy group	E1315	0	0	0	0	0	0	0	1.17241	0	0	0	0	0	0	0	0	0	0	0	0	0	0	0	0	0.0367816	0	0	0	0	0	0	0	0	0	0	0	0.128736	0	0	0.229885	0
	109	Long-term healthy group					Long-term healthy group	E1316	0	0.0774553	0	0.23753	0	0	0	0	0	0	0	0	0	0	0	0.0258184	0	0	0	0	0	0	0	0	0	0	0	0	0	0	0	0	0	0	0	0	0	0	0	0	0
	68	Long-term healthy group					Long-term healthy group	E1317	0	0	0	0	0	0	0	0	0	0	0	0	0	0	0	0	0	0	0	0	0	0	0	0	0	0	0	0.133384	0	0	0	0	0	0	0	0	1.63237	0.260417	0	0	0
	68	Long-term healthy group					Long-term healthy group	E1318	0	0	0	0	0	0	0.036295	0	0	0	0	0	0	0	0.624274	0.0689605	0	0	0	0	0	0	0	0	0	0	0	0	0.0326655	0	0	0	0	0	0	0	0	0	0	0	0
	92	Long-term healthy group					Long-term healthy group	E1319	0	0	0	0	0.731624	0	0	0	0	0	0	0	0	0	0	0	0	0	0	0	0.0680581	0	0.0907441	0	0	0	0	0	0	0	0	0	0	0	0	0	0	0.277904	0	0	0
	99	Long-term healthy group					Long-term healthy group	E1320	0	0.0538103	0	0.243427	0	0	0	0	0	0	0	0	0	0	0	0	0	0	0	0	0	0	0.199867	0.18193	0.0384359	0	0	0.412545	0	0	0	0	0	0	0	0	0	0	0.0819966	0.133245	0.256239
	53	Long-term healthy group					Long-term healthy group	E1321	0	0	0	0	0	0	0	0	0	0	0	0	0	0	2.36334	0	0	0	0	0.123708	0	0	0	0	0.0231953	0	0	0.257725	0	0	0	0	0	0	0	0	0.62885	0	0.0386588	0.0541223	0.213912
	49	Long-term healthy group					Long-term healthy group	E1322	0	0	0.0397208	0	0	0	0	0	0	0.453952	0	0	0	0	0	0	0.198604	0	0	0	0	0	0	0	0	0	0	0	0	0	0	0	0	0	0	0	0	0	0.578789	0	0
	83	Long-term healthy group					Long-term chronic insomnia group	E1323	0	0.112725	0	0	1.08083	0	0	0	0	0	0	0	0	0	0	0	0	0	0	0.0795703	0	0.139248	0	0	0.046416	0	0	0	0	0	0	0	0	0	0	0	0	0	0	0	0.23208
	91	Long-term healthy group					Recovery group	E1324	0	0	0	0	0	0	0	0	0	0	0	0	0	0	0	0	0	0	0	0.268097	0	0	0	0	0	0	0	0	0	0	0	0	0	0	0	1.1059	0	0	0.16756	0	0
	64	Long-term healthy group					Long-term healthy group	E1325	0	0	0	0	0.287245	0	0	0	0	0.0441916	0	0	0	0	0	0	0	0	0	0	0.0220958	0	0	0	0	0	0	0	0	0	0	0	0	0	0	0	0	0	0	0	0
	105	Long-term healthy group					Long-term healthy group	E1326	0	0	0	0	0	0	0	0	0	0	0	0	0	0	0.0768605	0	0	0	0	0	0	0.271272	0	0	0	0	0	0	0	0	0	0	0	0	0	0	0	0	0	0	0
	128	Long-term healthy group					Long-term healthy group	E1327	0	0	0	0	0	0	0	0	0	0	0	0	0.159448	0	0	0	0.834322	0	0	0	0	0.374518	0	0	0.0444972	0	0	0	0	0	0	0	0	0	0	0	0	0	0	0	0
	102	Long-term healthy group					Long-term healthy group	E1328	0	0	0	0.0952118	0	0	0	0	0	0	0	0.116711	0	0	1.02583	0.0644983	0.162781	0	0	0	0	0	0	0	0.00921404	0	0	0.0307135	0.0767837	0	0	0	0	0	0	0	0	0	0	0	0
	71	Long-term healthy group					Long-term healthy group	E1329	0.0343505	0	0.103051	0	0	0.0114502	0	0	0	0.0858762	0	0	0	0	0	0.291979	0	0	0	0	0	0	0	0.177478	0	0	0	0.0801511	0	0	0	0	0.561058	0.366405	0	0	0	0	0	0	0
	77	Long-term healthy group					Long-term healthy group	E1330	0	0	0	0.0580945	0	0	0	0.312604	0	0	0	0	0	0	1.30298	0	0	0	0.257276	0	0	0	0	0	0	0	0	0	0	0	0	0.0995906	0	0	0	0	0	0.0304305	0	0	0.0387297
	70	Long-term healthy group					Long-term healthy group	E1331	0	0	0	0	0	0	0	0	0	0	0	0	0	0	0	0	0	0	0.57767	0	0	0	0	0	0	0.404369	0.126037	0	0	0	0	0	0	0	0	0.420124	0	0	0	0	0.0840248
	98	Long-term healthy group					Long-term healthy group	E1332	0	0	0	0	0	0	0	0	0	0	0	0	0	0	0	0	0	0	0	0	0	0	0	0	0	0	0	0	0	0	0	0	0	0	0	0	0	0	0.0938471	0	0
	112	Long-term healthy group					Long-term healthy group	E1333	0	0	0	0	0	0	0.388138	0	0	0	0.345685	0	0	0	0	0	0	0	0	0	0	0	0	0	0	0	0	0	0	0.394202	0	0	0	0	0	0	0.127358	0.0545818	0	0	0
	97	Long-term healthy group					Long-term healthy group	E1334	0	0	0	0	0	0	0	0	0	0	0	0.392387	0	0	0	0.75549	0	0	0	0	0	0	0	0	0	0	0	0	0	0	0	0	0	0	0	0	0	0	0	0	0
	81	Long-term healthy group					Long-term healthy group	E1335	0	0	0	0	0	0	0	0.42607	0	0	0	0	0	0	0	0	0	0	0	0.220256	0	0.99657	0	0	0.0686044	0	0	0	0	0	0	0	0	0	0	0	0	0	0	0	0
	101	Long-term healthy group					Long-term healthy group	E1336	0	0	0	0	0	0	0	0	0	0.175847	0	0	0	0.274114	0	0	0	0	0	8.77166	0	0	0	0	0	4.40134	0	0	0	0	0.28963	0	0	0	0	0	0	0	0	0	0
	109	Long-term healthy group					Long-term healthy group	E1337	0	0	0	0	0	0	0	0	0	0	0	0	0	0	0	0	0	0	0	4.37352	0	0	0	0	0	0	0	0	0	0	0.303015	0.060603	0	0	0	0	0	0	0	0	0
	97	Long-term healthy group					Long-term healthy group	E1338	0	0	0	0	0	0	0	0	0	0	0	0.0426278	0	0	0	0	0	0	0	0	0	0	0	0	0	0	0	0	0	0	0	0	0	0	0	0	0	0	0	0	2.07455
	84	Long-term healthy group					New-onset group	E1339	0	0	0.0873684	0	0	0.0459834	0	0	0	0	0	0	0	0	0	0	0	0	0	0	0	0	0.096565	0.795512	0	0	0.2759	0	0	0.128753	0	0	0	0.308088	0	0	0	0	0.0873684	0	0.271302
	101	Long-term healthy group					Long-term healthy group	E1340	0.298772	0	0	0	0.940578	0	0.232378	0	0	0	0	0	0	0	0	0	0	0	0	0	0	0	0	0	0	0	0	0	0.121722	0	0	0	0.199181	0.188116	0.326436	0	0	0	0	0	0.409428
	111	Long-term healthy group					Long-term healthy group	E1341	0	0	0	0	0	0	0	0	0	0	0	0	0	0	0	0	0.138696	0	0	0	0	0	0	0	0	0	0	0	0	0.304065	0	0	0	0	0	0	0	0	0	0	0
	108	Long-term healthy group					Long-term healthy group	E1342	0	0	0	0	0	0	0	0	0	0	0	0	1.21282	0	0	0	0	0	3.85995	0	0	0	0	0	0	0	0	0	0	0	0	0	0	0	0	0	0	0	0	0	0
	106	Long-term healthy group					Long-term chronic insomnia group	E1343	0.0698768	0	0	1.71516	0	0	0	1.04815	0.0254097	0	0	0	0	1.71516	0	0	0	0.101639	0	0	0	0	0	0	0	0	0	0	0	0	0	0	0.177868	0	0	0	0	0	0	0	0
	71	Long-term healthy group					Long-term healthy group	E1344	0	0	0	0	0	0	0	0	0	0	0	0	0	0	0	0	0	0	0	0.623984	0	0	0	0	0	0	0	0	0	0	0	0	0	0	0	0	0	0	0	0	0
	72	Long-term healthy group					Long-term healthy group	E1345	0	0	0	0	0	0	0	0	0	0	1.21593	0	0	0	0	0.160342	0	0	11.6248	0	0	0	0.701497	0	0	0	0	0	0	0	0	0	0	0	0.193747	0	0	0	0	0	0
	96	Long-term healthy group					Long-term healthy group	E1346	0	0	0	0	0	0	0	0	0	0	0	0	0	0	0	0	0.116332	0	0	0	0	0	0	0	0.0354054	0	0	0	0	0	0	0	0	0	0	0	0	0	0	0	0
	91	Long-term healthy group					Long-term healthy group	E1347	0	0	0	0	0.124403	0	0	0	0	0	0	0	0	0	0	0	0	0	0	0	0	0	0	0	0	0	0	0	0	0	0	0	0	0	0	0	0	0	0	0	0
	65	Long-term healthy group					Long-term healthy group	E1348	0	0.12284	0	0	0	0	0	0	0	0	0	0	0	0	0	0	0	0	0	0	0	0	0	0	0	0	0	0	0	0	0.0655147	0.0573254	0	0	0	0	0	0	0	0	0
	90	Long-term healthy group					New-onset group	E1349	0	0	0	0	0	0	0	0	0	0	0	0	0	0	0	0	0	0	0	0	0	0	0	0	0.0106829	0	0	0	0	0	0	0	0	0	0	0	0	0	0	0	0
	78	Long-term healthy group					Long-term healthy group	E1350	0	0	0.0328146	0	0	0.0187512	0	0	0	0	0	0.0375023	0	6.83011	0	0	0	0	6.38009	0	0	0	0	0.150009	0	0	0	0	0	0	0	0	0	0	0.121883	0.815676	2.22201	0.717232	0	0	0.154697
	122	Long-term healthy group					Long-term healthy group	E1351	0	0	0	0	0	0	0	1.08459	0	0	0	0	0	0	0	0	0	0.0396197	0	0	0	0.128764	0	0	0	0	0	0	0	0	0.0198098	0	0	0.123811	0	0	0	0	0	0	0
	89	Long-term healthy group					Recovery group	E1352	0	0	0	0	0	0	0	0	0	0	0	0	0	0	0	0	0.16125	0	0	5.48249	0	0.171328	0	0	0	0	0	0	0	0	0	0.21164	0	0	0	0	0	0.488788	0	0	0
	57	Long-term healthy group					Long-term healthy group	E1353	0	0	0	0.318525	0	0	0	0	0	0	0	0	0	0	0	0	0	0	0	0	0	0.346465	0	0	0	0.949986	0	0	0	0	0.162056	0	0	0	0	0	0	0	0	0	0
	52	Long-term healthy group					Long-term healthy group	E1354	0	0	0	0	0	0	0	0.265403	0	0	0	0	0	0	0	0	0	0	0	0	0	0	0	0	0	0	0	0	0	0	0	0	0	0.157978	0	0	0	0.0379147	0	0	0
	103	Long-term healthy group					Long-term healthy group	E1355	0	0	0	0	0	0	0	0	0	0	0	0	0	0	0	0	0	0	0	0	0.0770602	0.524972	0	0	0	0	0	0	0	0	0	0	0	0	0	0	0	0	0	0	0
	88	Long-term healthy group					Recovery group	E1356	0	0	0	0	0	0	0	0	1.52528	0	0	0	0.514139	0	0	0	0	0	0	0	0	0	0	0	0	0	0	0	0.119966	0	0	0	0	0	0	0	0	0	0	0	0
	110	Long-term healthy group					Long-term healthy group	E1357	0	0	0	0	0	0	0	5.55316	0.129269	0	0	0	0	0	0	0	0	0	0	0	0	0	0	0	0	0	0	0	0	0	0	0	0	0	0	0	0	0	0	0	0
	76	Long-term healthy group					Long-term healthy group	E1358	0	0	0	0	0	0	0	0	0	0	0	0	0	0	0	0	0	0	0	0	0.0797415	0	0	0	0	0	0	0	0	0	1.12477	0	0	0	0	0	0	0.104923	0	0	0
	98	Long-term healthy group					Long-term healthy group	E1359	0	0	0.152253	0	0	0	0	0	0	0	0	0	0	0	0	0	0.192854	0	0	0	0.0964271	0.0659765	0	0.274056	0	0	0	0	0	0	0	0	0	0	0	0	0	0	0	0	0
	80	Long-term healthy group					Long-term healthy group	E1360	0	0	0	0	0	0	0	0	0	0	0	0	0	0	0	0	0	0	0	0	0	0	0	0	0	0	0	0	0	0.142005	0	0	0	0	0	0	0	0	0	0.0852031	0
	70	Long-term healthy group					Long-term healthy group	E1361	0	0	0	0	0	0	0	0	0	0	0	0	0	0	0	0	0	0	0	0	0	0	0	0	0	0	0	0	0	0	0	0.0659486	0	0	0	0	0	0.109914	0	0	0
	111	Long-term healthy group					Long-term healthy group	E1362	0	0	0	0	0	0	0	0	0	0	0	0	0	0	0	0	0	0	0	0.0960906	0	0	0	0	0	0	0	0.0202296	0	0	0	0	0	0	0	0	0	0.0859758	0	0.075861	0
	143	Long-term healthy group					Long-term healthy group	E1363	0	0	0	0	0	0	0	0	0	0	0.696237	0	0	0	0	0	0	0	0	0.0420143	0	0	0	0	0	0	0	0	0	0	0	0	0	0	0	0	0.600204	1.70458	0.23408	0	0.222076
	71	Long-term healthy group					Long-term healthy group	E1364	0	0	0	0	0	0	0	0	0	0	0	0	0	0	0	0	0	0	0	0	0	0	0	0	0	0	0.132071	0	0	0	0	0	0	0	0	0	0	0	0	0	0
	112	Long-term healthy group					Long-term healthy group	E1365	0	0	0	0	0	0	0	0	0	0.301659	0	0	0	0	0	0	0	0	0	0	0	0	0	0	0	0	0	0	0	0	0	0	0	0	0	0	0	0	0.0914119	0	0
	71	Long-term healthy group					Long-term healthy group	E1366	0	0	0	0	1.26788	0	0	0	0	0.0193274	0	0	0	0	0	0.3247	0	0	0	0	0	0	0	0	0	0	0	0.143023	0	0	0.0425203	0	0	0	0	0	0	0.286046	0	0	0
	105	Long-term healthy group					Long-term healthy group	E1367	0	0	0	0	0	0	0	0	0	0	0	0	0	0	0	0	0	0	0	0	0	0	0	0	0	0	0	0.797928	0	0	0	0	0	0	0	0	0	0	0	0	0
	136	Long-term healthy group					Long-term healthy group	E1368	0	0	0	0	0	0	0	0	0	0	0	0	0	0	0	0	0	0	0	0	0	0	0	0	0	0	0	0	0	0	0	0.079335	0	0	0	0	0	0	0	0	0
	67	Long-term healthy group					Long-term healthy group	E1369	0	0	0	0	0	0	0	0	0	0	0	0	0	0	0	0	0	0	0	0	0	0	0	0	0	0	0	0	0	0	0	0	0	0	0	0	0	0	0	0	0
	64	Long-term healthy group					Long-term healthy group	E1370	0.221519	0	0	0	0	0	0	0	0	0	0.0632911	0	0	0	0.334037	0	0	0.0492264	0	0	0	0	0	0	0	0	0.274262	0.0351617	0	0	0.0281294	0	0.68917	1.01617	0	0	0	0.00351617	0	0	0.101969
	128	Long-term healthy group					Long-term healthy group	E1371	0	0	0	0	0	0	0	0	0	0	0	0	0	0	0	0	0	0	0	0	0	0	0	0	0	2.59263	0	0	0.0397338	0.615874	0	0	0	0	0	0	0	0	0	0	0
	78	Long-term healthy group					Long-term healthy group	E1372	0	0	0	0	0.282418	0	0	0	0.106768	0	0	0	0	0	0	0	0	0	0	0	0	0.0964353	0	0	0	0	0	0	0	0	0	0	0	0	0	0	0	0	0	0	0
	120	Long-term healthy group					Long-term healthy group	E1373	0	0.0810777	0.024947	0	0	0	0	0	0	0	0	0	0	0	0	0	0	0	0	0	0	0	0	0	0	0	0	0	0	0	0	0	0	0	0	0	0	0	0	0	0
	76	Long-term healthy group					Long-term healthy group	E1374	0	0	0.0527426	0	0	0	0	0	0	0	0	0	0	0	0	0	0	0	0	0	0	0	0	0.19925	0	4.25457	0	0	0	0	0	0	0	0	0	0	0	0	0	0	0
	109	Long-term healthy group					Long-term healthy group	E1375	0	0	0	0	0	0	0	0	0	0	0	0	0	0	0	0	0	0	0	4.39626	0	0	0	0	0	0.850503	0	0	0	0	0	0	0	0	0	0	0	0	1.5333	0	0
	94	Long-term healthy group					Long-term healthy group	E1376	0.274897	0	0.0312383	0	0	0	0	0	0	0	0	0	0	0	2.11796	0	0	0	0	0	0	0	0	0.0874672	0	0	0	0.0562289	0	0	0	0	0	0.556041	0	0	0	0	0	0	0.224916
	116	Long-term healthy group					Long-term healthy group	E1377	0	0	0	0	0	0	0	0	0	0	0	0	0	0	0	0	0	0	0	0.429592	0	0	0	0	0	0	0.0454376	0	0	0	0	0	0	0	0.0495683	0	0.640258	0.210665	0	0	0
	124	Long-term healthy group					Recovery group	E1378	0.0748713	0	0	0	0	0	0	0	0	0.464826	0	0	0	0.904695	0	0	0	0	0	0	0	0	0	0	0	0	0	0	0	0	0	2.5581	0	0.0967088	0	0	0	0	0	0	0
	68	Long-term healthy group					Long-term healthy group	E1379	0	0	0	0	0	0.0240529	0.348767	0	0	0	0	0	0	0	0	0	0	0	0	0	0	0	0	0	0	0	0.475045	0.144317	0	0	0	0	0	0	0	0	0.420926	0	0.396873	0	0.108238
	94	Long-term healthy group					Long-term healthy group	E1380	0	0	0	0.822504	0	0	0	0	0.0112672	0	0	0	0	0	0	0	0	0	1.04034	0	0	0	0	0	0	3.7069	0	0	0	0	0	0	0	0	0	0.172763	0	0	0	0	0
	80	Long-term healthy group					New-onset group	E1381	0	0	0	0	0	0	0	0	0	0	0	0	0	0	0	0	0	0	0	0	0	0	0	0	0	0	0	0	0	0	0	0	0	0	0	0	0	0.0659022	0	0	0
	134	Long-term healthy group					Long-term healthy group	E1382	0	0	0	0	0	0	0	7.01439	0	0	0	0	0.0804619	0	0	0	0	0	0	0	0	0.194055	0	0	0	0	0	0	0	0	0	0	0	0	0	0	0	0	0	0.132526	0
	122	Long-term healthy group					Long-term healthy group	E1383	0	0	0	0	0	0	0	0	0	0	1.34794	0	0	1.49294	0	0	0	0	0	0	0	0	0	0	0	0	0	0	0	0.0751839	0	0	0	0	0	0	0	0	0	0	0
	73	Long-term healthy group					Long-term healthy group	E1384	0	0	0	0	0	0	0	0	0	0	0	0	0	0	0	0	0	0.0365612	0	0	0	0	0	0	0	0	0	0	0	0	0.0522302	0	0	0	0	0	0	0	0	0	0
	90	Long-term healthy group					Long-term healthy group	E1385	0	0	0	0	0.176791	0	0	0	0	0	0	0	0	0	0	0	0	0	0	0	1.75809	0	0	0	0	0	0	0	0	0	0	0	0	0	0	0	0	0	0	0	0
	95	Long-term healthy group					Long-term healthy group	E1386	0	0	0.0609358	0	0	0	0	0	0.104461	0	0.9358	0	0	0	0	0	0	0	0	0	0	0	0	0	0	0	0	0.0870511	0	0	0.100109	0.269859	0	0.108814	0	0	0	0	0	0	0.104461
	95	Long-term healthy group					Long-term healthy group	E1387	0	0	0	0	0	0	0	0	0	0	0	0	0	0	0	0	0	0	0	0	0	0	0	0	0	0	0	0	0	0	0	0	0	0	0	0	0	0	0	0	0
	65	Long-term healthy group					Long-term healthy group	E1388	0	0	0	0	0	0	0	0	0	0	0	0	0	0	0	0	0	0	0.454744	0	0	0	0	0	0	0	0	0	0	0	0	0	0	0	0	0	0	0	0	0	0
	78	Long-term healthy group					Long-term healthy group	E1389	0	0	0	0	0	0	0	0	0	0	0	0	0	0	0	0	0	0	0	0	0	0.463964	0	0	0	0	0	0	0	0	0	0	0	0	0	0	0	0	0.152897	0	0
	75	Long-term healthy group					Long-term healthy group	E1390	0	0	0	0	0	0	0	0	0	0	0	0	0	0	0	0	0.0368596	0	0	0.0479174	0	0	0	0	0	0	0	0	0	0	0	0	0	0	0	1.3122	0	0	0	0	0
	56	Long-term healthy group					Long-term healthy group	E1391	0	0	0	0	0	0	0	0	0	0	0	0	0	0	0	0	0	0	0	0	0.815101	0	0	0	0	0	0	0	0	0	0	0	0	0	0	0	0	0	0	0	0
	101	Long-term healthy group					Long-term healthy group	E1392	0	0	0	0	0	0	0	0	0	0.0336342	0	0	0	0	0	0	0	0.179382	0	0	0	0	0.134537	0	0	0	0	0	0	0	0	0	0	0	0	0.151354	0.678289	0	0	0	0
	162	Long-term healthy group					Recovery group	E1393	0	0	0	0	0.440398	0	0	0	0	0	0	0	0	0	0	0	0	0	0	0.366506	0	0	0	0	0	0	0	0	0	0.076848	0	0	0	0	0	0	0	0	0	0	0
	91	Long-term healthy group					New-onset group	E1394	0	0	0	0	0.280791	0	0	0	0	0	0	0	0	0	0	0	0	0	0	0	0	0	0.0467986	0	0	0	0	0	0	0	0	0	0	0	0	0	0	0	0	0	0
	67	Long-term healthy group					Long-term healthy group	E1395	0	0	0	0	0	0	0	0	0	0	0	0	0.240008	0	0	0	0	0	0	0	0	0	0	0	0	0	0	0	0	0	0	0	0	0	0	0	0	0.3861	0	0.208703	0
	63	Long-term healthy group					Long-term healthy group	E1396	0	0	0	0	0	0	0	0	0	0	0	0	0	0	0	0	0	0	0	0	0.883152	0	0	0	0	0	0	0	0	0	0	0	0	0	0	0	0	0	0	0	0
	76	Long-term healthy group					Long-term healthy group	E1397	0	0	0	0	0.651182	0	0	0	0	0	0	0	0	0	0	0	0	0	0	0	0	0	0	0	0	0	0	0	0	0	0	0.0522339	0	0	0	0	0	0	0	0	0
	76	Long-term healthy group					Long-term healthy group	E1398	0	0	0	0	1.49017	0	0	0	0	0	0	0	0	0	0	0	0.111763	0	0	0	2.18869	0	0	0	0	0	0	0	0	0	0	0	0	0	0	0	0	0	0	0	0
	83	Long-term healthy group					Long-term healthy group	E1399	0	0	0	0	0	0	0	0	0	0	0	0	0	0	0	0	0	0.316282	2.59108	0	0	0	0	0	0	0	0	0	0	0	0	0	0	0	0.231129	0	0	0	0	0	0
	126	Long-term healthy group					Long-term healthy group	E1400	0	0	0	0	0	0	0	0	0	0	0	0	0	0	0	0	0	0	0	0	0	0	0	0	0	0	0	0	0	0	0	0	0	0	0	0	0	0	0	0	0
	112	Long-term healthy group					Long-term healthy group	E1401	0.306251	0	0	0	0	0	0	0	0	0.144118	0	0	0	0	0	0	0	0	0	0	0.184651	0	0	0	0.0495406	0	0	0	0.238696	0	0	0.612502	0.873716	0	0	0	0	0	0	0	0
	58	Long-term healthy group					Long-term healthy group	E1402	0	0	0	0	0	0	0	0	0	0	0	0	0	0	0	0	0	0	0	0	0	0	0	0	0	0	0	0	0	0	0	0	0	0	0	12.7965	0	0.17802	0	0	0
	68	Long-term healthy group					Long-term healthy group	E1403	0	0	0	0	0	0	0	0	0	0	0	0	0	0	0	0	0	0	0	0	5.11064	0	0	0	0	0	0	0	0	0	3.83863	0	0	0	0	0	0	0	0	0.376336	0
	61	Long-term healthy group					Long-term chronic insomnia group	E1404	0	0	0	0	1.04396	0	0	0	0	0	0	0	0	0	0	0	0	0	0	0	0	0	0	0	0	0	0	0	0	0	0	0	0	0	0	0	0	0	0.80336	0	0
	80	Long-term healthy group					Long-term healthy group	E1405	0	0.142959	0	0	0	0	0	0.627432	0	0	0	0	0	0	1.03645	0	0	0	0	0	0	0	0	0	0	0	0	0	0	0	0	0	0	0	0	0	0	0	0	0	0
	131	Long-term healthy group					New-onset group	E1406	0	0	0	0	0	0	0	0	0	0	2.87222	0	0	0	0	0	0	0	0	0	0	0	0	0	0	0	0	0	0	0	0	0	0.216667	0	0.4	0	0	0	0	0	0
	101	Long-term healthy group					Recovery group	E1407	0	0	0	0.145685	0	0	0	0	0	0	0	0	0.133711	0	0	0	0	0	0	0	0	0	0	0	0.00199569	0	0	0	0	0	0	0	0	0	0	0	0	0	0	0	0.157659
	84	Long-term healthy group					Long-term healthy group	E1408	0	0	0	0	0	0	0	0	0	0	0	0	0	0	0	0	0.0840116	0	0	0.231032	0	0	0	0	0	0	0	0	0	0	0	0	0	0	0	0	0	0.236282	0	0.141769	0
	54	Long-term healthy group					Long-term healthy group	E1409	0.251148	0.062787	0	0	0	0	0	0	0	0	0.313935	0	0	0	0	0	0	0	0	0	0	0	0.247224	0	0	0	0	0.498371	0.062787	0.239375	0	0	0	0.455205	0	0	0.282541	0	0	0	0.0902562
	93	Long-term healthy group					Recovery group	E1410	0	0	0	0	0.172793	0	0	0	0	0	0	0	0.121972	0	0	0	0	0	0	0	0	0	0	0	0.0982551	0	0	0	0	0	1.35863	0	0	0	0	0	0	0	0.0474335	0	0
	76	Long-term healthy group					Long-term healthy group	E1411	0	0	0	0	0	0	0	0	0	0	0	0	0	0	0	0	0	0	0	0	0	0	0	0	0	0	0	0.123216	0	0.0509857	0	0	0	0	0	0	0.0637322	0	0.246431	0	0
	75	Long-term healthy group					Long-term healthy group	E1412	0	0	0	0.308989	0	0	0	0.781835	0	0	0	0	0.191948	0	0	0	0	0	0	0	0	0	0	0	0.093633	0	0	0	0	0	0	0	0	0	0	0	0	0	0	0.332397	0
	82	Long-term healthy group					New-onset group	E1413	0	0	0	0	0	0	0	0	0	0	0	0	0	0	0	0.106323	0	0.0531615	0	0	0	0	0.118832	0	0	0	0	0	0	0.0531615	0	0	0.0437801	0	0.422165	0.262681	0	0	0	0	0
	95	Long-term healthy group					Long-term healthy group	E1414	0	0	0	0	0	0	0	0	0	0	0	0.0692467	0	0	0	0	0	0	0	0	0	0	0.861737	0	0	0	0	0	0	0	0	0	0	0	1.74656	0	0	0	0	0.300069	0
	66	Long-term healthy group					New-onset group	E1415	0	0	0.0497451	0	0	0	0	0	0	0	0	0	0	0	0	0	0	0	0	0	0	0	0	0.174108	0	0	0	0	0	0	0	0	0	0	0	0	0	0	0	0	0
	44	Long-term healthy group					Recovery group	E1416	0	0	0	0	0	0	0.240169	1.8174	0.0107538	0	0	0	0	0	0	0	0	0	0	0	0.0537692	0	0	0	0	0	0	0	0	0	0	0	0	0	0	0	0	0	0	0	0
	54	Long-term healthy group					Long-term healthy group	E1417	0	0	0	0	0	0	0	3.52874	0	0.0237147	0	0	0	4.96585	0	0	0	0	0	0	0.0616581	0.0948587	0	0	0	0	0	0	0	0	0	0	0	0	0	0	0	0.0332005	0	0	0
	61	Long-term healthy group					Long-term healthy group	E1418	0	0	0	0	0	0	0	0	0	0	0	0	0	0	0	0	0	0	0	0	0	0	0	0	0.032416	0	0	0	0.0291744	0	0	0	0	0	0	0	0	0	0	0	0
	118	Long-term healthy group					Long-term healthy group	E1419	0	0	0	0	0	0	0.237718	5.7418	0	0	0.432768	0	0	0	0	0	0	0	0	0	0	0	0	0	0	0	0	0	0	0	0.152383	0.036572	0	0	0.987444	0	0	0	0	0	0.170669
	82	Long-term healthy group					Long-term healthy group	E1420	0	0	0	0	0	0	0	0	0	0	0	0	0	0	0	0	0	0	1.37274	0	0	0.311408	0	0	0	0	0	0	0	0.165237	0.0381316	0	0	0	0	0.965999	0	1.18208	0	0.25421	0
	54	Long-term healthy group					Long-term healthy group	E1421	0	0	0	0	0	0	0	0	0	0	0	0	0	0	0	0	0	0	0	0	1.22402	0	0	0	0	0	0	0	0	0	0	0	0	0	0	0	0	0	0	0	0
	53	Long-term healthy group					Long-term healthy group	E1422	0.087108	0	0	0	0	0	0	1.18322	0	0.675087	0	0	0	0	1.27758	0	0	0	0	0	0	0	0	0	0	0	0	0	0	0	0	0	0.740418	0.326655	0	0	0.050813	0	0	0	0.486353
	81	Long-term healthy group					Long-term healthy group	E1423	0.309167	0	0	0	0	0	0	0	0	0	0	0	0	0	0	0	0	0	0	0	0	0	0.912042	0	0	0	0.541042	0.0850209	0.139125	0	0	0	0.525584	0.301438	0.533313	0	0	0	0	0	0.1855
	63	Long-term healthy group					Long-term healthy group	E1424	0	0	0	0	0	0	0	0	0	0	0	0	0	0	4.10201	0	0	0	0	0	0	0	0	0	0	0	0	0	0	0.259435	0	0	0	0	0	1.11117	0	0	0	0	0
	107	Long-term healthy group					Long-term healthy group	E1425	0.165993	0	0	0	0	0.0331987	0	0	0	0	0.182593	0	0	0	0	0	0	0	0	0	0	0	0	0	0	0	0	0.254523	0.0276656	0	0.542245	0	0	0	0	0	0	0	0	0	0
	48	Long-term healthy group					Long-term healthy group	E1426	0.0401252	0	0	0	0	0	1.72538	0	0	0	2.7887	0	0	0	0	0	0	0	0	0	0	0	0.148463	0	0	0	0.0842629	0	0	0	0	0	0.296926	0	0	0	1.01517	0	0	0	0
	85	Long-term healthy group					Long-term healthy group	E1427	0	0	0	0	0	0	0	0	0	0	0	0	0	0	0	0	0	0	0	0	0	0	0	0	0	0	0	0	0	0	0	0	0	0	0	0	0	0	0	0	0
	66	Long-term healthy group					New-onset group	E1428	0	0	0	0	0	0	0	0	0	0	0	0	0	0	0	0	0	0	0	0	0	0	0	0	0	14.0726	0	0	0	0	0	0	0	0	0	0	0	1.04883	0	0	0
	118	Long-term healthy group					Long-term healthy group	E1429	0	0	0	0	0	0	0	0	0	0	0	0	0	0	0	0	0	0	3.45511	0	0	0	0	0	0	0	0	0	0	0.831083	0	0	0	0	0	2.02497	0	0	0	0	0
	91	Long-term healthy group					Long-term healthy group	E1430	0	0	0	0	0.718384	0	0	0	0.139686	0	0	0	0	0	4.72936	0	0	0	0	0	0	0	0	0	0.0498878	0	0	0	0	0	0	0	0	0	0	0	0	0	0	0	0
	121	Long-term healthy group					Long-term healthy group	E1431	0	0	0	0	1.69629	0	0	0	0.0487752	0	0	0	0	0	0	0	0.0975504	0	0	0	0	0	0	0	0	0	0	0	0	0.390202	0	0	0	0	0	0	0	0	0	0	0
	87	Long-term healthy group					Long-term healthy group	E1432	0	0	0	0	0	0	0	0	0.153032	0	0	0.0306064	0	0	0	0	0	0	0	0	0	0	0	0	0	0	0	0	0	0.288575	2.67588	0.0743299	0	0	0	0	0	0	0	0	0
	181	Long-term healthy group					Long-term healthy group	E1433	0	0	0	0	0	0	0	0	0	0	0	0	0	0	0	0.556389	0	0.120954	0	0	0	0	0	0	0	5.67033	0	0	0.058058	0.179012	0.261261	0	0	0.164498	0	0	0.0338671	0	0	0	0.145145
	137	Long-term healthy group					Long-term healthy group	E1434	0.0430626	0	0	0	0	0	0	0	0	0	0.223926	0	0	0	0	0	0	0	0	0	0	0	0.0904315	0	0	0	0.150719	0	0	0	0.124882	0	0	0.163638	0	0	0	0.533976	0	0	0
	62	Long-term healthy group					Long-term healthy group	E1435	0	0.0784712	0	0	0	0	0.096935	0	0	0	0	0	0	0	0	0	0	0	0	0	0	0	0	0	0	0	0	0	0	0	0	0	0	0	0	0	0	0	0	0.110783	0
	153	Long-term healthy group					Long-term healthy group	E1436	0	0	0	0	0	0	0	0	0	0	0	0	0	0	0	0	0	0.0671592	0	0	0	0	0	0	0	0	0.156705	0	0.173495	0	0	0	0	0.610029	0	0	0	0	0	0	0
	81	Long-term healthy group					Long-term healthy group	E1437	0	0	0	0	0	0	0	0	0	0	0	0	0	0	0	0	0	0	1.78816	0	0	0.112419	0.354822	0	0	0	0.259968	0.298612	0	0	0	0	0	0	0.126471	0.474267	0	0	0	0	0
	106	Long-term healthy group					Long-term healthy group	E1438	0	0	0	0	0	0	0	0	0	0	0	0	0	1.52407	0	0	0	0	0	0	0	0	0	0	0	0	0	0	0	0	0	0	0	0	0.117769	0	0	0.581919	0	0	0
	146	Long-term healthy group					Recovery group	E1439	0	0	0	0	0	0	0	0	0	0	0	0	0	0	2.47608	0.389442	0	0	0	0	0	0	0	0	0	0	0.288475	0	0	0.322131	0	0	0	0.0961585	0	0	1.50969	0	0	0	0.125006
	139	Long-term healthy group					Long-term healthy group	E1440	0	0	0	0	0	0	0	0.4697	0	0	0	0	0	0	0	0	0	0	0	0	0	0	0	0	0	10.4412	0	0	0	0	0	0	0	0	0	0	0	0	0	0	0
	104	Long-term healthy group					Long-term healthy group	E1441	0	0	0	0	0	0	0	0	0	0.0319476	3.67797	0	0	3.45833	0	0	0	0	0	0	0	0	0.403339	0	0	0.23162	0	0	0	0	0	0.0519149	0.155745	0.275548	0	0	0	0	0	0	0
	62	Long-term healthy group					Long-term healthy group	E1442	0	0	0	0	0	0	0	3.53398	0	0	0	0	0	0	0	0	0	0	0	0	0	0	0	0	0	2.24497	0	0	0	0	0	0	0	0	0	0	0	0	0.474898	0	0
	70	Long-term healthy group					Recovery group	E1443	0	0	0	0.203818	0	0	0	0	0	0	0	0.113668	0.137185	0	4.17826	0	0	0	0	0	0	0	0	0	0	0	0	0	0	0	0	0	0	0	0	0	0	0	0	0	0
	43	Recovery group					Long-term healthy group	E1444	0	0	0.111335	0	0	0	0	0	0	0	0	0	0	0	0	0	0	0	0	0	0	0	0	0.229629	0	0	0	0	0	0.264421	0	0	0	0	0.257463	0	0	0	0	0.299214	0
	77	Recovery group					Long-term healthy group	E1445	0	0	0	0	0.685444	0	0	0	0	0	1.23301	0.102423	0	0	0	1.68997	0	0.114241	0	0	0	0	0	0	0	0	0	0	0	0	0	0	0	0	0	0	0	0.342722	0	0	0
	72	Recovery group					Long-term chronic insomnia group	E1446	0	0	0	0	0	0	0	0	0	0	0	0	0	0	0	0.181953	0	0	0	0	0	0	0	0	0	0	0	0	0	0	0	0	0	0	0	0	0	0.41218	0	0	0
	75	Recovery group					Recovery group	E1447	0.492449	0	0	0	0	0	0.321733	0	0	0	0	0	0	0.22981	0	0	0	0	0	0	0	0	0	0	0	0	0.137886	0	0	0.315167	0	0	0.479317	0.302035	0	0	0	0	0	0	0
	117	Recovery group					Long-term healthy group	E1448	0	0	0.117887	0	0	0	0	0	0	0	0	0	0	7.38399	0	0.24649	0	0	0	0	0	0.0678741	0	0.121459	0	0	0.0250063	0	0	0	0	0	0	0	0	0	0	0	0	0	0
	108	Recovery group					Long-term healthy group	E1449	0	0	0	0	0	0	0	0	0	0.0930844	0	0	0	0	0	0	0	0	0	0	0	0	0	0	0	0	0	0	0	0	0	0	0	0	0	0	0	0	0.0876088	0	0
	50	Recovery group					Long-term healthy group	E1450	0	0	0	0	0	0	0	0	0	0.247443	0	0	0	0	0	0	0	0	0	0	0.34642	0	0	0	0.0577367	0	0	0	0	0.0907291	0	0	0.107225	0	0.313428	0	0.338172	0	0	0	0
	110	Recovery group					Long-term healthy group	E1451	0	0	0	0	0	0	0	0	0	0	0	0.125027	0	0	0	0	0.554468	0	0	0	0	0	0	0	0	0	0	0.103283	0	0	0	0	0	0	0	0	0	0	0	0	0
	117	Recovery group					Long-term healthy group	E1452	0	0	0	0	0	0	0	0	0	0	0	0	0	0	0	0	0	0	0	0	0	0	0	0	0	0	0	0	0	0	0	0	0	0.0369399	0	0	0	0	0	0	0
	114	Recovery group					Long-term healthy group	E1453	0	0	0	0	0.9159	0	0	0	0	0	0	0	0	0	0	0	0.076701	0	0	0	0	0	0	0	0	0	0	0	0	0.0857246	0	0.0541419	0	0	0	0	0	0	0	0	0
	66	Recovery group					Long-term healthy group	E1454	0	0	0	0	0	0	0	0	0	0	0	0	0	0	0	0	0	0	0	0	0	0	0	0	0	0	0	0	0	0	0	0	0.15454	0	2.16355	0	0	0	0	0	0
	69	Recovery group					Recovery group	E1455	0	0	0	0	0	0.0797085	0	0	0	0	0	0	0	0	0	0	0	0	0	0	0	0	0	0	0	0	0	0	0	0	0	0	0	0	0	0	0.318834	0	1.28672	0	0.261899
	87	Recovery group					Recovery group	E1456	0.250627	0	0	0	0	0	0.277721	0	0	0	0	0	0	0.69769	0	0	0	0	0	0.535122	0.088058	0	0	0	0	0	0	0	0	0	0	0	0	0	1.0567	0.480932	0	0	0.0609632	0	0
	84	Recovery group					Long-term healthy group	E1457	1.79305	0	0	0	0	0	0	0	0	0.088353	0	0	0	0	0	0.472948	0	0.0415779	0	0.166312	0	0	0	0	0	0	0.436568	0	0	0	0	0	1.81384	0.670443	0.207889	0	0	0	0	0	0.166312
	103	Recovery group					Long-term healthy group	E1458	0	0	0	0.434461	0.377981	0	0	0	0	0	0	0	0	0	0	0	0	0	0	0	0	0	0	0	0	0	0	0	0	0	0	0	0	0	0	0	0	0	0	0	0
	115	Recovery group					Long-term healthy group	E1459	0	0	0	0	0	0	0	0	0	0	0	0.440376	0	0	0	0	0	0	0	0	0	0	0	0	0.142475	0	0	0	0	0	0	0	0	0	0	0	0	0	0	0	0
	92	Recovery group					Long-term healthy group	E1460	0	0	0	0	0	0	0	0	0	0	0	0.17848	0	0	0	0	0	0	0	0	0	0	0	0	0	0	0	0	0	0.112188	0	0	0	0	0	0	0	0	0	0	0
	143	Recovery group					Long-term healthy group	E1461	0	0	0	0	0	0	0	0	0.0504668	0	0	0	0	0	0	0	0	0	0	0	0	0	0	0	0	0	0	0	0	0	0.12112	0	0	0	0	0	0	0	0	0	0
	78	Recovery group					Recovery group	E1462	0	0	0	0	0	0	0	0	0	0	0	0	0	0	0	0.442804	0	0	0	0	0	0.093222	0	0	0	0	0	0	0	0	0	0	0.174791	0	0	0	0.885609	0.217518	0.0699165	0	0
	90	Recovery group					Long-term healthy group	E1463	0	0	0	0	0	0	0	0	0	0.979361	0	0	0	0	0	0	0	0	1.24646	0	0	0	0	0	0	0	0	0	0	0	0	0.275192	0	0	0	0	0	0	0	0	0
	80	Recovery group					Long-term healthy group	E1464	0.0973473	0	0	0	0	0.0146021	0	0	0	0	0	0	0	0	0	1.81066	0	0	0	0	0	0	0	0	0	0	0	0.0681431	0.0876126	0	0	0.0632757	2.98369	0	0	0	0	0	0	0	0
	43	Recovery group					Recovery group	E1465	0	0	0	0	0	0	0	0	0	0	0	0	0	0	0	0	0	0	1.90373	0	0.0698617	0.206092	0	0	0	2.8294	0	0	0	0	0	0.0768478	0	0	0	0.674165	0	0	0	0	0
	80	Recovery group					Long-term healthy group	E1466	0	0	0	0	0	0	0	0	0	0	0	0	0	0	0	0	0	0	0	0	0	0	0	0	0	0	0	0	0	2.12247	0	0	0	0	0	0	0	0	0.0759453	0	0
	112	Recovery group					Long-term healthy group	E1467	0	0	0	0	0	0	0	0	0	0	0.660496	0	0	2.46382	0	0	0	0	2.68978	0	0	0	0	0	0	0	0	0	0	0	0	0	0	0	0	0	0	0	0	0	0
	131	Recovery group					Long-term healthy group	E1468	0	0	0	0	0	0	0	0	0	0	0	0	0	0	0	0	0	0	0	0	0	0	0.573313	0	0	0	0	0	0	0	0	0	0	0	0	0	0	0	0	0	0
	62	Recovery group					Long-term healthy group	E1469	0	0	0	0	0.422954	0	0	0	0	0	0	0	0.114877	0	3.133	0	0	0	0	0.339408	0	0	0	0	0	0	0	0	0	0	0.114877	0	0	0	0	0	0	0	0	0.903347	0
	93	Recovery group					Long-term healthy group	E1470	0	0	0	0	0	0.0638051	0	0	0	0	0	0	0	0	0	0	0	0.12181	0	0	0	0	0	0	0	2.68561	0	0	0.0348028	0	0	0.266821	0	0.266821	0.672854	0	0	0	0	0	0
	99	Recovery group					Long-term healthy group	E1471	0	0	0	0	0.71048	0	0	0	0	0	0	0	0	0	0	0	0	0	7.75472	0	0	0	0	0	0	0	0	0	0	0	0	0	0	0	0	0	0	0	0	0.10092	0
	84	Recovery group					Recovery group	E1472	0	0	0	0	0	0	0	0	0	0	0	0	0	0	0	0	0	0	0	1.87634	0	0	0	0	0	0.464618	0	0	0	0	0	0	0	0	0	0	0	0	0	0	0
	104	Recovery group					Long-term healthy group	E1473	0	0	0	0	0	0	0	0	0	0	0	0	0	0	0	0.875384	0	0	0	0	0	0	0	0	0.0603713	0	0	0	0	0	0	0	0	0	0	0	0	0	0	0	0
	81	Recovery group					Long-term healthy group	E1474	0	0	0	0	0	0	0	0.182149	0	0	0	0	0	0	3.65918	0	0	0	0.777171	0	0	0	0	0.0242866	0.0607165	0	0	0	0	0	0	0	0	0	0	0.165958	0	0	0.246914	0	0
	74	Recovery group					Long-term healthy group	E1475	0	0	0	0	1.11677	0	0	0	0	0	0	0	0	0	0	0	0	0	0	0	4.10987	0	0	0	0	0	0	0	0	0	1.53145	0	0	0	0	0	0.763672	0	0	0	0
	102	Recovery group					Long-term healthy group	E1476	0.110462	0	0	0	0	0	0	0	0	0	0	0.023367	0.0276155	0.0849708	0	0	0	0	0	0	0	0	0	0	0	0	0	0.0722252	0.0509825	0	0.055231	0	0.0955921	0	0	1.21721	0.0488582	0	0.0509825	0	0.116835
	108	Recovery group					Recovery group	E1477	0	0	0.00909753	0	0	0	0	0	0	0	0	0	0.536754	0	0	0	0	0	0	0	0	0	0	0.545852	0	0	0	0	0	0	0	0	0	0	0	0	0	0	0	0	0
	99	Recovery group					Long-term chronic insomnia group	E1478	0	0	0	0	0	0	0	0	0	0	0	0	0	0	0	0	0	0	0	0	0	0.826502	0	0	0	0	0	0	0	0	2.22207	0	0	0	0	0	0	0	0	0	0
	151	Recovery group					Long-term healthy group	E1479	0	0	0.00494584	0	0.242346	0	0	0	0.0445126	0	0	0	0	0	0	1.25624	0	0.0989169	0	0	0	0	0	0.128592	0	0	0	0	0.093971	0.163213	0	0	0	0	1.23646	0	0	0	0	0	0
	108	Recovery group					Long-term healthy group	E1480	0	0	0	0	0	0	0	0	0	0	0	0	0	0	0	0	0	0	0	0	0	0	0	0	0.103382	18.8598	0	0	0	0	0	0	0	0	0	0	0	0	0	0	0
	64	Recovery group					Long-term healthy group	E1481	0	0.1041	0	0	0	0	0	2.47856	0	0	0	0	0	0	2.21583	0	0	0	0	0	0.307341	0.148714	0	0	0	4.0698	0	0	0.128885	0.123928	0.684083	0	0	0	0	0	1.07074	0	0	0	0
	62	Recovery group					Long-term healthy group	E1482	0	0	0	0	0	0	0	0	0	0	0	0	0	0	0	0.223187	0	0	0	1.33292	0	0	0	0	0	0	0	0	0	0	1.56851	0	0	0	0	0	0	0	0	0	0
	111	Recovery group					Long-term healthy group	E1483	0	0	0	0	0	0	0	3.06727	0	0	0	0	0	0	0	0.434654	0	0	0	0	0	0	0	0	0	0	0	0	0	0	0	0	0	0	0	0	0	0	0	0	0
	104	Recovery group					Recovery group	E1484	0	0	0.0176897	0	0	0	0	0	0	0	0	0	0	0	0	0	0	0	0	0	0	0	0	0.082552	0	0	0	0	0	0	0	0	0	0	0	0	0	0	0	0	0
	95	Recovery group					Long-term healthy group	E1485	0	0	0	0	0	0	0	0	0	0	0	0	0	0	0	0	0	0	0	0	0	0	0	0	0	0	0	0	0	0	0	0	0	0	0	0	0	0	0	0	0
	97	Recovery group					Recovery group	E1486	0	0	0.00811227	0.0730105	0	0	0	0	0	0	0	0	0	0	0	0	0	0	0	0	0	0.198751	0	0.117628	0	0	0	0	0	0	0	0	0.527298	0	0	0	0.429951	0.0973473	0	0	0
	68	Recovery group					Long-term healthy group	E1487	0	0	0	0	0	0.0599096	0	0	0	0	0	0	0	0	0	0.125266	0.108927	0	0	0	0	0	0	0	0	0	0	0.0435706	0	0	0	0	0	0	2.19487	0	0	0	0	0	0
	47	Recovery group					Long-term healthy group	E1488	0	0	0	0.171789	0	0	0	0.486734	0	0	0	0	0	0	0	0	0	0	0.668066	0	0	0	1.38385	0	0	0	0	0	0	0	0	0	0	0	3.13991	0.00954381	0	0.372208	0	0	0
	83	Recovery group					Long-term healthy group	E1489	0	0	0	0	0	0	0	0	0	0	0	0.18988	0	0	0	0	0	0	0	0	0.0949402	0	0	0	0	0	0	0	0	0	0	0	0	0	0	0	0	0.29599	0	0	0
	58	Recovery group					Long-term healthy group	E1490	0	0	0	0	0	0	0	5.62672	0	0	0	0	0.14704	0	0	0	0.0490132	0	0	0	0	0	0.0816887	0	0.0457457	0	0	0	0	0	0	0	0.14704	0	0.297347	0	0	0	0	0.218926	0
	79	Recovery group					Long-term healthy group	E1491	0.0474574	0	0	0	0	0	0.197131	0	0	0	0.427116	0	0	0	0	0	0	0	0	0	0	0.182528	0	0	0	0	0	0	0	0	0.0547585	0	0	0.248239	0	0	0	0.0292045	0.153324	0	0.0766619
	78	Recovery group					Long-term healthy group	E1492	0	0	0	0.565406	0	0	0.460701	0	0	0	0	0	0	0	0	0	0	0	0	0	0	0	0	0	0	0	0	0	0	0	0	0.14426	0	0	0	0	0	0	0	0	0
	69	Recovery group					Long-term healthy group	E1493	0	0	0	0	0	0.0100513	0	0	0	0	0	0	0	0	0	0.155795	0	0.0502563	2.15097	1.19107	0	0	0	0	0	4.66881	0	0	0	0	0.763896	0	0	0	0	0	0.783998	0	0	0	0
	95	Recovery group					Long-term healthy group	E1494	0	0	0	0	0	0	0	0	0	0	0	0	0.206186	0	0	0	0	0	0	0	0	0.165685	0	0	0	0	0	0	0	0	0	0	0	0	0	0	0	0	0	0	0
	105	Recovery group					Recovery group	E1495	0	0	0.0285861	0	0	0	0	0	0	0.303013	0	0	0	0	0	0	0	0	0.954777	0	0	0	0	0.200103	0	0	0	0	0	0	0	0	0	0	0.400206	0.600309	0.0400206	0	0	0	0
	65	Recovery group					Recovery group	E1496	0	0	0	0	0	0.0211717	0	0	0	0	0	0	0	1.74213	3.53567	0	0	0	0	0	0	0	0.114932	0	0	0	0	0	0	0	0	0	0	0	0	0	0	0	0	0	0
	78	Recovery group					Recovery group	E1497	0	0	0.00702518	0	0	0	0	0	0	0	0	0	0	2.89438	0	0	0	0	0	0	0	0	0.112403	0.115916	0	0	0	0	0	0	0	0	0.133479	0	0	0	0	0	0	0	0
	75	Recovery group					Long-term healthy group	E1498	0	0	0	0	0.309184	0	0	0	0	0	0	0	0.0846189	0	0	0	0	0	0	0	0	0	0	0	0.00650915	0.100892	0	0	0	0	0	0	0	0	0	0	0	0	0	0.27013	0
	87	Recovery group					Long-term healthy group	E1499	0	0	0	0	0	0	0	0	0	0.0797554	0.810847	0	0	0	2.67845	0	0	0	8.13505	0	0	0	0	0	0	0	0	0.365546	0.0265851	0	0	0	0	0	0.192742	4.60588	0	0	0	0	0
	88	Recovery group					Long-term healthy group	E1500	0	0	0	0	0	0	0	0	0	0	0	0	0	13.5208	1.59692	0	0	0.309217	0	0	0	0	0	0	0	0	0	0	0	0	0	0	0	0	0	0	0	0.775161	0.0465944	0	0
	83	Recovery group					Long-term healthy group	E1501	0	0	0	0	0	0	0	0	0	0	0	0	0	0	0	0	0	0	0	0	0	0	0	0	0	0	0	0	0	0	0	0	0	0	0.289429	0	0	0.0561579	0	0	0
	50	Recovery group					Long-term healthy group	E1502	0.0568467	0	0.17054	0	0	0	0	0	0.167196	0	0.117037	0	0	0	0	0	0	0	0	0	0	0	0	1.52817	0	0	0	0	0	0	0	0	0	0.260826	0.244106	0.317673	0	0	0	0	0
	95	Recovery group					Long-term healthy group	E1503	0	0	0	0	0	0	0	0.35001	0	0	0	0	0	0	0	0.164711	0	0	0	0	0	0	0	0	0.144122	0	0	0	0	0.936792	0	0	0	0	0	7.40684	0	0	0	0	0
	72	Recovery group					Long-term healthy group	E1504	0.11352	0	0	0	0	0.0432456	0	0	0	0	0	0	0	0	0	0	0	0.0432456	0	0	0	0	0	0	0	8.49776	0	0	0.0918969	0	0	0	1.31899	0.54057	0.221634	0	0	0	0	0	0
	128	Recovery group					Long-term healthy group	E1505	0	0	0	0	0	0	0	0	0	0	0	0	0	0	0	0	0	0	19.1106	0	2.16036	0	0	0	0	0	0	0	0	0	0.28295	0.87944	0	0	0	0	0	0	0	0	0
	65	Recovery group					Long-term healthy group	E1506	0	0	0.0511751	0	0	0	0	0	0	0	0	0	0	0	0.271621	0	0	0	0	0	0	0	0	0.0905405	0	0.381845	0	0	0	0	0	0	0	0	0	0	0	0	0.0708578	0	0
	81	Recovery group					Long-term healthy group	E1507	0	0	0	0	0.253475	0	0	0	0	0	0	0	0	0	0	0.166343	0.0950533	0	0	0.130698	0.198028	0	0	0	0	0	0	0	0	0	0.36041	0	0	0	0	0	0	0	0.134659	0	0
	79	Recovery group					Long-term healthy group	E1508	0.0473821	0	0	0	0	0	0	0	0	0	0	0	0	0	0	0	0	0	1.0661	0	0	0	0.995025	0	0	0	0	0	0.0414594	0	0	0	0	0	0.870647	0.0947643	0.153992	1.30301	0	0	0
	93	Recovery group					Long-term healthy group	E1509	0	0	0	0	0	0	0.153478	0.207017	0	0	0	0	0	0	0	0	0	0	0.160617	0	0	0	1.18499	0	0	0.431881	0	0.0178463	0	0	0.371203	0	0.0356926	0	0.506835	0.260556	0	0	0	0	0
	115	Recovery group					Long-term healthy group	E1510	0	0	0	0	1.98906	0	0	0	0	0	0	0	0.368805	0	0	0	0	0	0	0	0	0	0	0	0	0	0	0	0	0	0	0	0	0	0	0	0	0	0	0.886789	0
	61	Recovery group					Long-term healthy group	E1511	0	0	0	0	0	0.0135693	0	0	0	0	0.773448	0	0.119409	0	0	0	0	0	0	0	0	0	0.618758	0	0.0352801	0	0	0	0	0	0	0.0488493	0	0	2.96624	0	0	0	0	0	0
	87	Recovery group					Long-term healthy group	E1512	0	0.0199283	0	0	0	0	0	0	0	0	0	0	0	0	0	0	0	0	0	0	0	0	0	0	0	0	0	0	0	0	0	0	0	0	0	0	0	0	0	0	0
	108	Recovery group					Long-term healthy group	E1513	0	0.0310791	0	0	0	0	0	0	0	0	0	0	0	0	0	0	0	0	0	0	0	0	2.18797	0	0	1.88339	0	0	0	0	0	0.0745898	0	0.0683739	1.74664	0	0.615365	0	0	0	0
	95	Recovery group					Long-term healthy group	E1514	0.151271	0	0	0	0	0	0	0	0	0	0	0	0	0	0	0	0	0	0	0	0	0	0	0	0	0	0	0	0.156313	0	0	0	0	0.509278	0	1.63877	0	0	0	0	0.332795
	81	Recovery group					Long-term healthy group	E1515	0	0	0	0	0	0	0	0	0	0	0	0	0	0	0	0	0	0.227813	0	0	0.425252	0	0	0	0	0	0	0	0.394877	0	0	0.835316	0	0	0	0	0	0	0	0	0
	69	Recovery group					Long-term healthy group	E1516	0	0	0	0	0	0	0	0	0	0	0	0	0	0	0	0	0	0	0	0	0.165802	0	0	0.288351	0	0	0	0	0	0	0	0	0	0	0	0	0	0	0	0	0
	20	Recovery group					Long-term healthy group	E1517	0	0.163918	0	0	0	0	0	0	0	0	0	0	0	0	0	0	0	0	0	0	0	0	0	0	0	0	0	0	0	0	0.0170748	0	0	0	0	0	0	0.0136598	0	0	0
	80	Recovery group					Long-term healthy group	E1518	0	0	0	0	0	0	0	0	0.183007	0	0	0	0	0	0	0	0	0	0	0	0.104575	0	0	0	0	0	0	0	0	0	0	0	0	0	0	0	0	0	0	0.875817	0
	84	Recovery group					Long-term healthy group	E1519	0	0	0	0	0	0	0	0	0	0.224194	0	0	0	0	0	0	0	0	0	0	0	0	0	0	0.0513779	0	0	0	0	0	0	0	0	0	0	0	0	0	0.107426	0	0
	79	Recovery group					Recovery group	E1520	0	0	0	0	0	0	0	0	0	0	0	0	0	0	0	0	0	0	0	0	0	0	0	0	0	0	0	0	0	0	0	0	0	0	0	0	0	0	0	0	0
	76	Recovery group					Long-term healthy group	E1521	0	0	0	0	0	0.0249703	0	0	0	0	0	0	0	0	0	0	0	0.0218491	2.38467	0	0.0905175	0.0187278	0	0	0	2.3753	0	0	0	0	0	0	0	0	1.01754	0.181035	0.74911	0	0	0	0
	62	Recovery group					Long-term healthy group	E1522	0.40404	0.493827	0	0	0	0	0.650954	0	0	0	0	0	0	0.830527	0	0	0	0	2.76094	0.347924	0	0	0	0	0	0	0	0	0.0897868	0	0	0	0.538721	0.707071	0	0	0	0	0	0.23569	0.0897868
	106	Recovery group					Recovery group	E1523	0	0	0.0451593	0	0	0.0382117	0	1.19498	0	0	0	0	0	0	0	0	0	0	0	0	0	0	0	0.264008	0	0	0	0.243165	0	0	0	0	3.14725	0	0	0	0	0	0	0	0
	120	Recovery group					Long-term healthy group	E1524	0	0	0	0	0	0	0	0	0	0	0	0	0	0	0	0	0	0	0	0	0	0	0	0	0	0	0	0	0	0	0.479266	0	0	0	0	0	0	0	0.0409129	0	0
	92	Recovery group					Recovery group	E1525	0	0	0	0	0	0	0	0	0	0	1.78938	0	0	0	0	0.0875075	0	0	0	0	0	0	0	0	0	0	0	0.271575	0.01207	0	0	0	0.202173	0	0	0	2.06699	0	0	0	0
	72	Recovery group					Long-term healthy group	E1526	0	0	0	0	0	0	0	0	0	0	0	0	0	1.27976	0	0	0	0	1.57791	0	0	0	0	0	0	0	0	0	0.1055	0	0	0	0	0	0	0	0	0	0	0	0
	58	Recovery group					New-onset group	E1527	0	0	0	0	0	0	0	0	0	0	0	0	0	0	0	0	0	0	0	0	0	0	0	0	0	0	0	0	0	0	0	0	0	0	0	0.971012	0	0	0	0	0
	116	Recovery group					Long-term healthy group	E1528	0	0	0	0	0	0	0	0	0	0	0	0	0	0	0	0	0	0	0	0	0	0.161943	0	0	0	0	0	0	0	0	0	0	0	0	0	0	0	0	0	0	0
	61	Recovery group					Long-term healthy group	E1529	0	0	0	0	0	0	0	0	0	0	0	0.0324957	0	0	9.35875	0	0	0	0	0.157062	0.0487435	0	0	0	0	0.40078	0	0	0	0	0.259965	0	0	0	0	0	0.0433276	0	0	0	0.0704073
	94	Recovery group					Long-term healthy group	E1530	0	0	0	0	0	0	0	0.41074	0	0	0	0	0.102685	0	0	0	0	0	0	0.155929	1.02305	0	0	0	0.0114094	0	0	0	0.0646535	0	0	0.581882	0	0	0	0	0	0	0	0	0
	81	Recovery group					Long-term healthy group	E1531	0	0	0	0	0	0	0	0	0	0	0	0	0	0	0	0	0	0	0.490733	0	0	0	0	0	0	0	0	0	0	0	0	0	0	0	0	0.784297	0	0	0	0	0
	73	Recovery group					Long-term healthy group	E1532	0	0	0	0	0.259399	0	0	0	0	0	0	0	0	0	0	0	0	0	0	0.361697	0	0	0	0	0.058456	0	0	0	0	0	0	0	0	0	0	0	0	0	0	0.175368	0
	79	Recovery group					Long-term healthy group	E1533	0	0	0	0	0	0	0	0	0	0	0	0	0	0	0	0	0	0	0	0	0	0.235948	0	0	0.0152224	0	0	0	0	0	0	0	0	0	0	0	0	0.300643	0	0	0
	80	New-onset group					Long-term healthy group	E1534	0	0	0	0	0	0	0	0	0	0	0	0.0633775	0	0	1.81357	0.0780031	0	0.190133	0	0	0	0	0	0.048752	0	0	0	0	0.0682527	0	0	0	0	0	0	0	0	0	0	0	0.107254
	99	New-onset group					Long-term healthy group	E1535	0	0	0	0	0	0	0	0	0	0	0	0	0	0	0	0	0	0	0	0	0	0	0	0	0	0	0	0	0	0	0	0	0	0	0	0	0	0	0	0.0582751	0
	120	New-onset group					Long-term healthy group	E1536	0	0	0	0	0	0	0	0	0	0	0	0	0	0	0	0	0	0	0	0	0	0	0	0	0	0	0	0	0	0	0	0	0	0	0	0	0	0	0	0	0
	87	New-onset group					Long-term healthy group	E1537	0	0	0	0	0	0	0	0	0	0	0	0	0	0	0	0	0	0	10.7306	0	0	0	0	0	0	5.30587	0	0	0	0.0664545	0	0	0	0	0	0	0	0	0	0	0
	65	New-onset group					Long-term healthy group	E1538	0	0	0	0	0	0	0	0	0	0.0589352	0	0	0	0	0	0	0	0	0	0	0	0	0	0	0	0	0	0	0	0.248838	0	0	0	0	0	0	0	0.0327418	0	0	0
	97	New-onset group					Long-term healthy group	E1539	0	0	0	0	0	0	0	0	0	0	0	0	0.0757117	0	0	0	0.045427	0	0.984252	0	0	0	0	0	0.0121139	0	0	0	0.0635978	0.11811	0	0	0	0	0	0	0	0	0.0545124	0	0
	66	New-onset group					Recovery group	E1540	0	0	0	0	0.174712	0	0	0	0	0	0	0	0	0	0	0	0	0	0	0	0	0	0	0	0	0	0	0.440016	0	0	0	0	0	0	0	0	0	0	0	0	0.698848
	73	New-onset group					Long-term healthy group	E1541	0	0	0	0.625042	0	0	0	0	0.0339697	0	0	0	0	0	0	0	0	0	2.8059	0	0	0	0	0	0	0	0.373667	0	0	0	0	0	0	0	0	2.54773	0	0.0475576	0	0	0
	118	New-onset group					Long-term healthy group	E1542	0	0	0	0	0.0196496	0	0	0	0	0	0	0	0	0	1.98133	0.0720485	0	0.0687735	0	0.363517	0	0	0.0654986	0	0	0	0	0	0	0	0	0	0	0	0.176846	0	0	0	0.0818733	0	0
	119	New-onset group					Long-term healthy group	E1543	0	0	0	0	0.513591	0	0	0	0	0	0	0	0	0.910897	0	0	0	0	0	0	0	0	0	0	0	0	0	0	0	0	0	0	0	0	0	0	0	0	0	0	0
	68	New-onset group					New-onset group	E1544	0	0.105541	0	0	0	0	0	0	0	0	0	0	0	0	0	0	0	0	0	0	0	0	0	0	0	0	0	0	0	0.580475	0	0	0	0	0	0	0	0	0	0	0
	97	New-onset group					Long-term healthy group	E1545	0	0	0.0438878	0	0	0	0	0	0	0	0	0	0	0	0	0	0	0	0	0	0	0	0	0.108031	0	0	0	0	0	0	0	0	0	0	0	0	0	0	0	0	0.0911515
	42	New-onset group					Long-term healthy group	E1546	0.596076	0	0	0	0	0	0	0	0	0	0	0	0	0	0	0	0	0	0	0	0.0938703	0	0	0	0	0	0.168966	0	0	0	0	0	0.657092	0.943396	0.516286	0	0	0	0	0	0
	59	New-onset group					Long-term healthy group	E1547	0.374502	0	0	0	0	0	0.143426	0	0	0	0	0	0	0	0	0	0	0	0	0	0	0	0	0	0	0.589641	0.111554	0.199203	0	0	0	0	0.219124	0.87251	0.318725	0	0	0.135458	0	0	0
	89	New-onset group					Long-term healthy group	E1548	0	0	0	0	0	0	0	0	0	0	0	0	0	0	0	0	0	0	0	0.149775	0	0	0	0	0	0	0	0	0	0.0652867	0	0	0	0	0	0	0	0	0	0	0
	85	New-onset group					Recovery group	E1549	0	0	0	0	0	0	0	0	0	0	0	0	0	0	0	0	0	0	0	0	0	0	0	0	0	0	0	0	0	0	0	0	0	0	0.263108	0	0	0	0	0	0
	80	New-onset group					Long-term healthy group	E1550	0	0	0	0.0977915	0	0	0	0	0	0	0	0	0	0	0	0	0	0	0	0	0	0	0	0.0244479	0	0.643794	0	0	0	0	0	0	0	0	0	0	0	0	0.0733437	0.195583	0
	82	New-onset group					Long-term healthy group	E1551	0	0	0	0	0	0.0311829	0	0	0	0	0.194027	0.343012	0	0	0	0	0	0	0	0	0	0	0	0	0	0	0	0	0	0	0	0	0	0	0.0450419	0	0	0	0	0	0
	91	New-onset group					Recovery group	E1552	0	0	0	0.770798	0	0	0	0	0	0	0	0	0	0	0	0	0	0	0	0	0	0	0	0	0.035439	0	0	0	0	0	0	0	0	0	0	0	0	0	0.155046	0	0
	112	New-onset group					Long-term healthy group	E1553	0.0812799	0	0	0	0	0	0	0	0.0256674	0	0	0	0	0	0	0	0	0	0	0	0.0470568	0	0	0	0	0	0	0	0	0.111225	0	0	0.722964	0	0	0	0	0	0	0	0
	88	New-onset group					Long-term chronic insomnia group	E1554	0	0.101614	0	0	0	0	0	0	0	0	1.20741	0	0	0	0	0	0	0	0	0	0	0	0	0	0	0	0	0	0	0	0	0	0	0	0	0	1.58398	0.274955	0	0	0
	95	New-onset group					Long-term healthy group	E1555	0	0	0	0	0	0	0	0	0	0	0	0	0	5.29424	0	0	0.325799	0	0	0	0	0	0	0	0	0	0	0	0	0	0	0	0	0	0	0	0	0	0	0	0
	58	New-onset group					Long-term healthy group	E1556	0.0582988	0	0	0	0	0	0	0	0	0	9.27535	0	0	0	0	0	0	0	0	0	0	0	0	0	0	0.0116598	0	0	0	0	0	0	0	0	0	0	0	0.0174897	0	0	0.99691
	97	New-onset group					Long-term healthy group	E1557	0	0	0	0	0	0	0	0	0	0	0	0.146116	0	0	3.90454	0.113646	0	0	0	0	0	0	0	0	0	0	0	0	0	0	0	0	0	0	0	0	0	0	0	0	0
	74	New-onset group					Long-term healthy group	E1558	0	0	0	0	0	0	0	0	0.81338	0	0	0.127947	0	0	0	0	0	0	0	0	0	0.251325	0	0	0.150795	0	0	0	0	0	0	0	0	0	0	0	0	0	0	0	0
	66	New-onset group					Long-term healthy group	E1559	0	0	0	0	0	0	0	0	0	0	0	0.283008	0	1.41504	0	0.023584	0	0	0	0	0	0	0	0	0.0510986	0	0	0	0	0	0	0	0	0	0	1.871	0	0	0	0.271216	0
	48	New-onset group					Long-term healthy group	E1560	0	0	0	0	0	0	0	0	0	0	0.51413	0.0928751	0	0.534032	0	0	0	0	0	0	0	0	0	0	0	0	0	0	0	0	0.0563885	0	0	0	0	0.298527	0.202335	0	0	0	0
	124	New-onset group					Long-term chronic insomnia group	E1561	0	0	0	0	0	0	0	0	0	0	0	0.0990226	0.434422	0.53025	0	0	0	0.0734683	0	0	0	0	0	0	0.108605	0	0	0	0	0	2.52028	0	0	0	0	6.31508	0	0	0.0766626	0.146937	0
	88	New-onset group					Long-term healthy group	E1562	0.0782901	0	0.0508886	0	0	0.0704611	0	0	0.168324	0.230956	0	0.168324	0	0	0	0	0	0	0	0	0	0	0	0	0	0	0	0	0.215298	0	0	0	0	0	0.223127	0	0	0	0.148751	0	0
	85	New-onset group					Recovery group	E1563	0.258112	0	0	0	0	0.276549	0	0	0	0.202802	0	0	0	0	0	0.341077	0	0	0	0	0	0	0	0	0	0	0	0	0	0.156711	0	0	0	0	2.83001	0	0	0	0	0	0
	75	New-onset group					Long-term healthy group	E1564	0	0	0	0	0	0	0	0	0	0	0	0.253741	0	4.18998	0	0	0	0	0	0	0	0	0	0	0	0	0	0	0	0	0	0	0	0	0	0	0	0	0	0	0
	66	New-onset group					Long-term healthy group	E1565	0	0	0	0	0	0	0	0	0	0	0	0	0	0	0	0	0	0	0	0	0.594902	0	0	0	0	0	0	0	0	0.0563889	0	0	0	0	0	0	0	0	0	0.0563889	0
	104	New-onset group					Long-term healthy group	E1566	0	0	0	0	0	0	0	0	0	0	0	0	0	0	0	0	0	0	0	0	0	0	0	0	0	0	0	0	0	0	0	0	0	0	0	0	0	0	0	0	0
	64	New-onset group					Long-term chronic insomnia group	E1567	0	0	0	0	0	0	0	0	0	0	0	0	0	0	0	0	0	0	0	0	0	0.117742	0	0	0	0	0	0	0	0	0	0	0	0	0	0	0	0	0	0	0
	69	New-onset group					Long-term healthy group	E1568	0.919647	0	0	0	0	0	0	0	0	0.315838	0	0	0	0	0	0.58523	0	0	0	0	0	0	0	0	0	0	0	0	0.2183	0	0	4.99768	0.938226	0.125406	0.408732	0	0	0	0	0	0
	69	New-onset group					Long-term healthy group	E1569	0	0.299909	0	0	0	0.0197309	0.0868158	0	0.260447	0	0.366994	0	0	0.118385	0	0	0	0	0	0	0	0	0.090762	0	0	0	0.438025	0	0.0315694	0	0	0	0.50511	0	0	0	0	0	0.0828697	0	0
	103	New-onset group					Long-term healthy group	E1570	0	0	0	0	0	0	0	4.65907	0	0	0	0	0	0	0	0	0	0	0	0	0	0	0	0	0	2.21165	0	0	0	0	0	0	0	0	0	0	0	0	0	0	0
	84	New-onset group					Long-term healthy group	E1571	0	0	0	0	0.326053	0	0	0	0	0	0	0	0	0	0	0	0	0	0	0.129386	0	0	0	0	0	0	0	0	0	0	0	0	0	0	0	0	0	0	0	0	0
	45	New-onset group					Long-term healthy group	E1572	0	0	0	0	0	0	0	0	0	0	0	0	0.159251	0	0	0	0	0	0	0.088993	0	0.030445	0	0	0.028103	0	0	0	0	0	0	0	0	0	0	0	0	0	0	0	0
	106	New-onset group					Long-term healthy group	E1573	0	0.0294175	0	0	0.264758	0	0	1.99059	0	0	0	0	0.132379	0	0	0	0.137282	0	0	0	0	0.230437	0	0	0.0392234	0	0	0	0	0.171602	0.470681	0	0	0	0	0	0	0.151991	0	0	0
	86	New-onset group					Long-term healthy group	E1574	0	0.326442	0	0	0	0	0	0	0.0362713	0	0	0	0	0	0	0	0	0	0	0.166848	0	0	0	0	0	0	0	0	0	0	0	0.0435256	0	0.754443	0.355459	0	0	0.0652884	0	0	0.522307
	88	New-onset group					Long-term healthy group	E1575	0	0	0	0	0	0	0	0	0	0.040628	0.888012	0	0	0	0	0	0	0	0	0	0	0	0	0	0	0	0.011608	0	0	0	0	0	0	0	0	0	0.27569	0	0	0	0
	65	New-onset group					Long-term healthy group	E1576	0	0	0.00737844	0	0	0	0	0	0.0368922	0	0	0	0	0	0	0.800561	0	0.206596	0	0	0	0	0	0.0590275	0.0590275	0	0	0.0368922	0	0	0.0368922	0	0	0	0	0	0	0	0	0	0
	81	New-onset group					Long-term healthy group	E1577	0	0	0	0	0	0	0	0	0	0	0	0	0	0	0	0	0	0	0.456847	0	0	0	1.11547	0	0	4.28675	0	0	0	0	0	0	0	0	0.426391	0	0	0	0	0	0
	82	New-onset group					Long-term healthy group	E1578	0	0	0	0.319749	0	0	0	0	0	0	0	0	0	0	0	0	0	0	0	0	0	0	0	0	0	0	0	0	0	0	0	0	0	0	0	0	0	0	0	0	0
	104	New-onset group					Long-term healthy group	E1579	0	0	0	1.39648	0	0	0	0	0	0	0	0.0809553	0	0	0	1.32902	0	0	0	0	6.99588	0	0	0	0	0	0	0	0	0	0	0	0	0	0	0	0	0	0	0	0
	83	New-onset group					Long-term healthy group	E1580	0	0	0	0	0	0	0	0	0	0	0	0.0941995	0	0	0	0	0.0724611	0	2.38397	0	0	0.0833303	0	0	0.0108692	0	0	0	0	0.126807	0	0	0.115938	0.0724611	0.148545	1.24271	0	0	0	0.0688381	0.065215
	79	New-onset group					Long-term healthy group	E1581	0	0	0	0	0	0	0	0	0	0	0	0	0	0	0	0	0	0	0	0	0	0.561543	0	0	0	0	0	0	0	0	0	0	0	0	0	0	0	0	0	0	0
	93	New-onset group					New-onset group	E1582	0	0	0	0	0	0	0	0	0	0	0	0	0	0	0	0	0	0	0	0	0	0.028631	0	0	0	0	0	0	0	0	0	0.028631	0	0	0	0	0	0	0	0	0
	59	New-onset group					Long-term healthy group	E1583	0	0	0	0	0	0	0	0	0	0	0	0	0.676047	0	0	0	0	0	0	0	0	0	0	0.447809	0	0	0	0	0	0	0	0	0	0	0	0	0	0	0	0	0
	58	New-onset group					Long-term healthy group	E1584	0	0	0	0.573614	0	0	0	0	0	0	0	0	0	0	0	0	0	0	0	0	0	0	0	0	0.00889324	0	0	0	0	0	0	0	0	0	0	0	0	0	0	0	0
	95	New-onset group					Long-term healthy group	E1585	0	0	0	0	0	0	0	0	0	0	0	0	0	0	0	0	0	0	0	0	0	0.556347	0	0	0	0	0	0	0	0	0	0	0	0	0	0	0	0	0	0	0
	92	New-onset group					Long-term healthy group	E1586	0	0	0	0	0.28207	0	0	0	0	0	0	0	0	0	0	0	0	0	0	0	0	0	0	0	0	0	0	0	0	0	0	0	0	0	0	0	0	0	0	0	0
	80	New-onset group					Long-term healthy group	E1587	0	0	0	0	0	0	0	0	0	0	0	0	0	0	0	0	0	0	9.20218	0	0	0	0.0831067	0	0	0	0	0	0	0	0	0	0	0	0	0	0.324872	0	0	0	0
	55	New-onset group					Long-term healthy group	E1588	0	0	0	0	0	0	0	0	0	0	0	0	0	0	0	0	0	0	0	0	0.461954	0	0	0	0	0	0	0	0	0	0	0	0	0	0	0	0	0	0	0	0
	113	New-onset group					Long-term healthy group	E1589	0	0	0	0	0	0	0	0	0	0	0	0	0.357377	0	0	0	0	0	0	0	0	0	0	0	0	0	0	0	0	0	0	0	0	0	0	0	0	0	0	0	0
	91	New-onset group					Long-term healthy group	E1590	0	0	0	0	0	0	0	0	0	0	0	0	0	0	0	0	0	0.0674699	0	0	0	0	0	0	0	0	0	0	0	0	0	0	0	0	0	0	0	0	0	0	0
	69	New-onset group					Long-term healthy group	E1591	0	0	0	0	0	0	0	0	0	0	0	0	0	0	0	0	0	0	0	0	0	0	0	0	0	0	0	0	0	0	0	0	0	0	0	0	0	0	0	0	0
	85	New-onset group					Long-term healthy group	E1592	0	0	0	0	0.511933	0	0	0	0	0	0	0	0	0	6.83526	0	0	0	0	0	0	0	0	0	0	0	0	0	0	0	0	0	0	0	0	0	0	0	0	0	0
	47	New-onset group					Long-term healthy group	E1593	0.69559	0.10398	0	0	0.717103	0.0609537	0	0	0	0	0	0	0	0	0	0	0	0.129079	0	0	0	0	0	0	0	0	0	0.0609537	0	0.821083	0	0	0.580853	1.15812	1.02187	0	0.0250986	0	0	0	0
	132	New-onset group					Long-term healthy group	E1594	0	0	0	0	0	0	0	1.11701	0	0	0	0	0	0	0	0.0558503	0	0	0	0	0.642279	0	0	0	0	6.80676	0	0	0	0	0.223401	0	0	0	0	0	0	0	0	0	0
	81	New-onset group					Long-term healthy group	E1595	0	0	0	0	0	0	0	0	0	0	3.66111	0.0250027	0	0	0	0	0	0	0	0	0	0	0	0	0	0	0	0	0.0964389	0	0	0	0.200021	0	0	0	2.75029	0	0	0	0
	69	New-onset group					Long-term healthy group	E1596	0	0	0	0	0.0554911	0	0	0	0	0	0.398527	0	0	0	0	0	0	0	0	0	0	0	0	0	0	0	0	0	0	0	0	0.42375	0.99884	0.0807143	0	0	0.257277	0.0655804	0	0	0.070625
	65	New-onset group					New-onset group	E1597	0	0	0	0	0	0	0	0	0	0	0	0	0.123337	3.25011	0	0	0	0	0	0	0	0	0	0	0.0633354	0	0	0	0	0	0	0	0	0	0	0	0	0	0	0	0
	70	New-onset group					Long-term healthy group	E1598	0	0	0	0.261425	0	0	0.472576	0	0	0	0	0	0	0	0	0	0	0	0	0	0	0	0	0	0	0	0.633452	0	0.0402192	0	0	0	0.0804384	0.266452	0.50274	0	0	0	0	0	0.341863
	95	New-onset group					Long-term healthy group	E1599	0	0	0	0	0	0	0	1.35034	0	0	0	0.276037	0.350642	0	0	0	0	0	0	0	0	0	0	0	0	5.75574	0	0	0	0	0.738585	0	0	0	0	0	0	0	0	0	0
	71	New-onset group					Long-term healthy group	E1600	0	0.331513	0	0	0	0.0536271	0	0	0	0	1.7892	0	0	0	0	0	0	0	0	0	0	0	0	0	0	0	0	0.126755	0	0	0	0	0	0	0	0	0	0	0	0.170632	0
	105	New-onset group					Long-term healthy group	E1601	0	0	0	0	0	0.0717407	0	0	0	0	0	0.0717407	0	0	0	0	0	0	0	0	0	0	0	0	0	3.16311	0	0	0	0	0	0	0	0	0	3.07181	0	0	0	0	0
	103	New-onset group					Long-term healthy group	E1602	0	0	0	0	0	0	0	0	0	0	0	0	0	0	0	0	0	0	0	0	0	0	0	0	0	0	0	0	0	0	0	0	0	0	0	0	0	0	0	0	0
	57	New-onset group					Long-term healthy group	E1603	0	0	0	1.05233	0	0	0.250555	8.25399	0	0	0	0	0	0	0	0	0	0	0	0	0	0	0	0	0	0	0	0	0	0	0	0	0	0	0	0	0	0	0	0	0
	69	New-onset group					Recovery group	E1604	0	0	0	0	0	0	0	0	0	0	0	0	0	0	0	0	0	0	0	0	0	0	0	0	0	0	0	0	0	0	0	0	0	0	0	0	0	0	0	0	0
	82	New-onset group					Long-term healthy group	E1605	0	0	0	0	0	0	0	0	0	0	0	0.176148	0	0	0	0	0	0	0	0	0	0	0.0725313	0	0	0	0	0	0	0	0	0.0518081	0	0	0	0	0	0	0	0	0
	118	New-onset group					Long-term healthy group	E1606	0.0566723	0	0	0	0	0	0	0	0	0	0	0.040004	0	0.370037	0	0	0	0.0333367	0	0	0	0	0	0	0	0	0	0.866753	0	0.146681	0	0	0.146681	0	0.173351	0	0.366703	0.160016	0	0.10001	0
	91	New-onset group					Long-term healthy group	E1607	0.106097	0	0	0	0	0	0	0	0	0.255882	0	0	0	0	0	0	0	0	0	0	0	0	0	0	0	0	0	0	0	0	0	0	0.842539	0	0	0	0	0	0.0499282	0	0
	81	New-onset group					Long-term healthy group	E1608	0	0	0	0	1.03143	0	0	0	0	0	0	0	0	0	0	0	0	0	0	0	0	0.038739	0	0	0	0	0	0	0	0	0	0	0	0	0	4.84238	0	0	0	0	0
	91	New-onset group					New-onset group	E1609	0.460768	0	0	0	0	0	0	0	0	0.00994464	0	0.341433	0.0994464	0	0	0	0.0331488	0	0	5.02867	0	0	0	0.165744	0	0	0	1.75357	0	0	0	0	0.116021	0	0	0	0	0.139225	0	0	0
	79	New-onset group					Long-term healthy group	E1610	0	0.432861	0	0	1.02064	0	0	0	0	0	0	0.0410079	0	0	0	0	0	0	0	0	0	0	0	0	0	0.428305	0	0	0	0	0	0	0	0	0	0	0	0	0.487538	0	0
	55	New-onset group					Long-term healthy group	E1611	0	0	0	0	0	0	0	0	0	0.068643	0	0	0	0	0	0	0	0	0	0	0	0	0	0	0	0	0	0	0	0	0	0	0	0	0	0	0	0	0	0	0
	53	New-onset group					Long-term healthy group	E1612	0	0	0	0	0.0506702	0	0	0	0	0	0	0	0	0	0	0.750841	0	0	0	0	0.11516	0	0	0	0	0	0	0	0	0	0	0	1.60302	0	0.11516	0	0	0.193468	0	0	0
	84	New-onset group					Long-term healthy group	E1613	0	0	0	0	0.855983	0	0	0	0	0	0	0	0.296782	0	0	0.231178	0.0968447	0	0	0.212434	0	0	0	0	0	0	0	0.446735	0	0	0	0	0	0	0	0	0	0	0	0	0
	99	New-onset group					Long-term healthy group	E1614	0.845807	0	0	0	0	0	0.146039	0	0	0	0.924912	0	0	0.352927	0	0	0	0	0	0.961421	0	0	0	0	0	0	0	0.0425946	0	0	0	0.0425946	0	0	0	0	0.0730193	0	0	0	0
	101	New-onset group					Long-term healthy group	E1615	0	0	0	0	0	0	0	0	0	0	0	0	0.354928	0	0	0	0	0	0	0	0	0	0	0.337002	0	0	0	0	0	0	0	0	0	0	0	0	0	0	0	0	0
	75	New-onset group					Long-term healthy group	E1616	0	0	0	0	0	0	0.0681959	0	0	0	0	0	0.0929944	0	0	0	0	0	0	0	0	0	0	0.0867948	0	0	0	0	0	0	0	0	0.254185	0	0	0	0	0	0	0	0
	62	New-onset group					Long-term healthy group	E1617	6.07075	0.227055	0	0	0	0	0	0	0	0	1.65711	0.143403	0	0	0	0	0	0.0199171	0	0	0	0	0.254939	0	0	0.346558	0	0.171287	0	0	0	0	1.08349	0.270873	0.274857	0	0.0438177	0.115519	0	0	0.183238
	62	New-onset group					Long-term healthy group	E1618	0	0	0.00409182	0	0	0	0.0982037	0	0	0	0	0.0245509	0	0	0	0	0	0.0531937	0	0	0	0	0	0.0572855	0	0	0	0	0	0	0	0	0	0	0	0	0	0	0.151397	0	0.167765
	74	New-onset group					Long-term healthy group	E1619	0	0	0	0	0	0	0	0	0	0	0	0.0388779	0	0	0	0	0	0	0	0.00818481	0.0982178	0	0.0429703	0	0	0	0	0	0	0	0.315115	0	0	0	0.532013	0	0	0	0	0	0
	56	New-onset group					Long-term healthy group	E1620	0	0	0	0	0	0	0.222411	0	0	0	0	0	0	0	0	0	0	0	0	0.13083	0	0.189704	0	0	0	0	0	0	0	0	0	0.026166	0	0	0	0	0	0	0	0	0.189704
	121	New-onset group					Long-term healthy group	E1621	0	0	0	0	0	0	0	0	0	0	0	0	0	0	0	0	0.0349416	0	0	0	0	0	0	0	0	0	0	0	0	0	0	0	0	0	0	0	0	0	0	0	0
	122	New-onset group					Long-term healthy group	E1622	0	0	0	0	0	0	0	0	0	0	0	0	0	0	0	0.0679925	0	0.112188	0	0.503145	0.305966	0.0373959	0	0	0	0	0	0	0	0.0407955	0	0.0679925	0	0	0	0	0	0	0	0	0
	79	New-onset group					Long-term healthy group	E1623	0	0	0	0	0	0	0	0	0	0	0	0	0	0	0	0	0	0	0.338721	0	0	0	1.26652	0.0846802	0	5.24649	0	0	0	0	0	0	0	0	0	1.52424	0.368175	0	0	0	0.268768
	83	New-onset group					Long-term healthy group	E1624	0	0.0382618	0	0	0	0.0765236	0.163979	0	0	0	0	0	0	9.01886	0	0	0	0	0	0	0	0	0	0	0	0	0	0.131183	0	0.136649	0	0	0	0	0	0	0	0	0	0	0
	95	New-onset group					Recovery group	E1625	0	0	0	0	0.172045	0	0	0	0	0	1.26167	0	0	0	0	0	0	0	0	0	0	0.0469214	0	0	0	0	0.166832	0	0	0	0	0	0	0	0	0	0	0.109483	0	0	0
	76	New-onset group					Long-term healthy group	E1626	0	0	0	0	0	0	0	0.411095	0	0	0	0	0	0	0	0	0	0.10868	0.463072	0	0	0	0	0	0	0.963947	0	0	0.0236261	0.264613	0	0	0	0	0	0.137032	0	0	0	0	0
	52	New-onset group					Long-term healthy group	E1627	0.0319244	0	0	0	0	0	0	0	0	0	0.264973	0	0	0	0	0.207509	0	0	0	0	0	0	0	0	0	0	0	0	0.0542715	0	0	0.105351	0	0	0	0	0	0	0	0	0
	94	New-onset group					Long-term healthy group	E1628	0	0	0.0229964	0	0	0	0	0	0	0	0	0	0	0	0	0	0	0	0	0	0	0	0	0	0.0498256	0	0	0	0	0	0	0.0268292	0	0	0	0	0	0	0	0	0
	119	New-onset group					Long-term healthy group	E1629	0	0	0	0	0	0	0	0	0	0	0	0	0	0	0	0	0	0	0	0	0	0	0	0	0	0.685825	0	0	0	0	0	0	0	0	0	0	0	0	0	0	0
	84	New-onset group					Long-term healthy group	E1630	0	0.125205	0	0	0	0	0	0	0	0	1.98401	0	0	1.78176	0	0	0	0	0	0.147677	0	0	0.269672	0	0.0224726	0	0	0	0	0	0	0	0	0	0.51366	0	0	0	0	0	0.658127
	105	New-onset group					Long-term healthy group	E1631	0	0	0	0	0	0	0	0	0	0	0	0.192349	0.103807	0	0	0	0	0	0	0	0	0	0	0	0	0	0	0	0	0	0	0	0	0	0	0	0	0	0	0	0
	85	New-onset group					Long-term healthy group	E1632	0	0.144356	0	0	0	0	0	0	0	0	0	0	0	0	0	0	0	0	0	0	0	0	0	0	0	0	0	0	0	0	0	0	0	0	0	0	0	0	0	0	0
	75	New-onset group					New-onset group	E1633	0	0	0	0	0	0	0.186193	0	0	0	0	0	0.300773	0	0	0	0	0	0	0	0	0	0	0.930965	0.0429676	0	0	0	0	0	0	0	0	0	0	0	0	0	0	1.43942	0
	82	New-onset group					Long-term healthy group	E1634	0	0	0.00952599	0	0	0	0	0	0	0	0	0	0	0	0	0.0628715	0	0	0	0	0	0	0	0.386755	0	0	0	0	0	0.104786	0	0	0	0	0	0	0.0552507	0	0	0	0.144795
	64	New-onset group					Long-term healthy group	E1635	0	0	0.0203926	0	0	0	0	0	0	0	0	0	0	0	0.361968	0	0	0	0	0	0	0	0	0.142748	0	0	0	0	0	0	0	0	0	0	0	0	0	0.310986	0	0	0
	54	New-onset group					New-onset group	E1636	0	0	0	0	0	0	0	0	0	0	0	0	0	0	0	0	0	0	0	0	0	0	0	0	0	21.5018	0	0	0	0	0	0	0	0	0	0	0	0	0	0	0
	149	New-onset group					Long-term healthy group	E1637	0.0254295	0	0	0	0	0.0028255	0.0762884	0	0	0.101718	0	0	0	0	1.48056	0	0	0	0	0	0	0	0.0960669	0	0	0	0	0	0	0	0	0	0.223214	0	0	0	0	0.234516	0	0.141275	0.0480335
	129	New-onset group					Long-term healthy group	E1638	0	0	0.0126358	0	0	0	0	0	0	0	0	0	0	0	0	0	0	0	0	0.612838	0	0	0	0.391711	0	0	0	0	0	0	0	0	0	0	0	0	0	0	0	0	0
	77	New-onset group					New-onset group	E1639	0	0	0	0	0	0	0.130739	0	0	0	0	0	0	0	0	0	0	0	0	0	0	0	0	0	0	0	0	0	0	0	0	0	0	0	0	0	5.72736	0	0	0	0
	97	New-onset group					Long-term healthy group	E1640	0	0	0	0	0	0	0	0	0	0	0	0.189493	0	0	0	0.320178	0	0	0	0	0	0	0	0	0	0	0	0	0.176424	0	0	3.41741	0	0	1.46367	0	0	0	0	0	0
	44	New-onset group					Long-term healthy group	E1641	0.850413	0.183542	0	0	0.116243	0	0	0	0	0.104007	1.0676	0.0397675	0	0	0.0214133	0	0	0	0.260018	0	0	0	0	0	0	0	0.183542	0	0.501682	0	0	0	0.137657	1.85072	0	0.122362	0	0	0	0	0.0428266
	66	New-onset group					Long-term healthy group	E1642	0	0	0	0	0	0	0	0.429417	0	0.533382	0	0	0	0	0	0	0	0	0	0.0904037	1.04868	0	0	0	0	0	0	0	0	0	0	0.48366	0	0	0	0	0.50626	0	0	0	0
	85	New-onset group					Long-term healthy group	E1643	0	2.69867	0	0	0	0	0	0	0	0	0	0	0	0	0	0.0774208	0	0	0	0	0	0	0	0	0	0	0	0	0	0	0	0	0	0	0	0	0	0	0	0	0
	38	New-onset group					Long-term healthy group	E1644	0	0	0	0	0	0	0	0	0.169905	0	0	0	0	0	0	0	0	0	0	0	0	0	0	0	0	0	0	0	0	0	0	0	0	0	0	0	0	0	0	0.345121	0
	69	New-onset group					Long-term healthy group	E1645	0	0	0	0	0	0	0	0	0	0.6311	0	0	0	0	0	0	0	0	0	0	0	0	0	0	0	0	0	0	0	0	0	0	0	0	0	0	0	0	0	0	0
	105	New-onset group					Long-term healthy group	E1646	0	0	0	1.00802	0	0	0	0	0.129821	0	0	0	0	0	0	2.11531	0.286369	0	0	0	0	0	0	0	0	0	0	0	0	0	0	0	0	0	0	0	0	0	0	0	0
	53	New-onset group					Long-term healthy group	E1647	0	0	0	0	0	0	0	0	0	0	0	0.0278552	0	0	0	0	0	0	0	0.282033	0	0	0	0	0	3.56198	0	0.0383008	0	0	0	0	0	0	0	1.70265	0	0	0.031337	0	0
	134	New-onset group					Long-term healthy group	E1648	0	0	0	0	0	0	0.0736997	0	0	0	0	0	0	0	0	0	0	0	0	0	0	0	0	0	0	0	0	0	0	0	0	0	0	0	0	0	0	0	0	0.67909	0
	45	New-onset group					Long-term healthy group	E1649	0	0	0	0	0	0	0	0	0	0	0	0	0	0	0	0	0	0	0	0	0	0	0	0	0	0	0.099194	0	0.0247985	0	0	0	0	0	0	0	0	0	0	0	0.148791
	86	New-onset group					Long-term healthy group	E1650	0.186916	0.101469	0	0	0	0.197597	0	0	0.0267023	0	0	0	0	0	0	0	0.0427236	0	0	0	0	0	0	0	0	0	0	0	0.448598	0	0	0.0320427	0	0	0	0	0	0	0	0.0961282	0
	71	New-onset group					Long-term healthy group	E1651	0	0.0333111	0.0444148	0	0	0	1.57117	1.35465	0	0	0	0	0.038863	0	0.949367	0	0	0	0.843882	0.2998	0.122141	0	1.08261	0.394182	0	0	0	0	0	0	0	0.038863	0	0	0	0	0	0.0721741	0	0	0
	88	New-onset group					Long-term healthy group	E1652	0	0	0	0.270068	0	0	0	0	0	0	0	0.540136	0	0	0	0	0.0618228	0	0	0	0.130153	0.0813458	0	0	0	0	0	0	0	0	0	0	0	0	0	0	0	0	0	0	0
	119	New-onset group					Long-term healthy group	E1653	0	0	0	0	0	0	0	0	0	0	0	0.458924	0	0	0	0	0	0	0	0	0	0	0	0	0	0	0	0	0	0	0	0	0	0	0	0	0	0	0	0.254115	0
	55	New-onset group					Long-term healthy group	E1654	0.194995	1.20247	0	0	0	0	0	0	0	0	0	0	0	0	0.0974976	0	0	0	0	0	0	0	0.081248	0	0	0	0	0	0	0	0	0	0.373741	0.259993	0	0	0.162496	0	0	0	0.59311
	75	New-onset group					Long-term healthy group	E1655	0	0	0	0	0	0	0	0	0	0	0	0.0288944	0	0	0	0	0	0	0	0	0.0252826	0	0	0	0	0	0	0	0	0	0	0	0.281721	0	0	0	0	0	0	0	0
	125	New-onset group					Long-term healthy group	E1656	0	0	0	0	0	0	0	0.855863	0.0199968	0	2.29563	0	0	0	0	0	0	0	0	0	0	0	0	0	0	0	0.12798	0.043993	0	0.055991	0	0	0	0	0	0	0	0	0	0	0
	61	New-onset group					Long-term healthy group	E1657	0	0	0	0	0	0.0531332	0	0	0.0630957	0	0	0	0	0	0	0	0	0	0	1.6737	0	0	0	0	0	0	0	0	0	0	0.64424	0	0	0.136154	0	0	0	0	0	0	0
	92	New-onset group					Long-term healthy group	E1658	0	0	0	0	0	0	0	0	0	0	0	0	0.583379	0	0	0	0	0	0	0	0	0	0	0	0	15.0382	0	0	0	0.310453	0	0	0	0	0	0	0	0	0	0	0
	92	New-onset group					Long-term healthy group	E1659	0.122175	0	0	0	0.272116	0.0166602	0	0	0	0	2.32132	0	0	1.44944	0	0	0	0	0	0	0	0	0	0	0	0	0.144388	0	0	0	0	0.0888543	0.288777	0.349864	0.299883	0	0.199922	0	0	0	0
	63	New-onset group					Long-term healthy group	E1660	0	0	0	0	0	0	0	0	0	0	0	0	0	0	0	0	0	0.284553	0	0	0	0	0	0	0	0	0.0457317	0	0	0	0	0	0	0.0762195	0	0	0	0	0	0	0
	90	New-onset group					Long-term healthy group	E1661	0	0	0	0	0	0	0	1.27441	0	0	0	0	0	0	0	0	0	0	0	0	0	0	0	0	0.0377045	0	0	0	0	0	0.196064	0	0	0	0	0	0	0	0	0	0
	43	New-onset group					Long-term healthy group	E1662	0	0	0	0	0	0	0	0	0	0	0	0	0	0	0	0	0	0	0	0.0386767	0	0	0	0	0	0	0	0	0	0	0	0	0	0	0	0	0	0	0	0	0
	50	New-onset group					Long-term healthy group	E1663	0	4.13162	0	0	0	0	0.532425	0	0.13843	0	0	0	0	0	0	0	0	0	0	0	0	0	0	0	0	0	0	0	0.106485	0	0	0	0	0	0	0	0	0	0	0	0
	69	New-onset group					Long-term healthy group	E1664	0	0	0.287826	0	0	0.0272268	0	0	0	0	1.4119	0.0388954	0	0	0.801245	0	0	0	0	0	0	0.140023	0	0.116686	0.0194477	0	0	0	0	0	0	0	0	0	0	0	0	0.116686	0	0	0
	85	New-onset group					Long-term healthy group	E1665	0	1.89078	0	0	0	0.0422859	0	0	0	0	0	0	0	0	0	0	0	0	0	0	0	0	0	0	0	1.52531	0	0	0	0	0.268817	0.0513471	0	0	0	0	0	0	0	0	0
	83	New-onset group					Long-term healthy group	E1666	0	0	0	0	0	0.00715129	0	0	0	0	0	0	0.114421	2.18829	0	0	0	0	0	0	0	0	0	0	0.0143026	0	0	0	0	0	2.33489	0	0	0	0	0	0	0	0	0	0
	134	New-onset group					Long-term healthy group	E1667	0	0.239808	0	0	0	0	0	0	0	0.0307446	1.7094	0	0	0	0	0	0	0	0	0	0	0	0	0	0	0	0	0	0	0	0	0.405829	0.485765	0	0	0	0.0368936	0.282851	0.141425	0	0
	83	New-onset group					Long-term healthy group	E1668	0	0	0	0	0	0	0	0	0	0	0	0	0	6.32382	0	0	0	0	4.0382	0	0	0	0	0	0	0	0	0.613591	0	0	0	0	0	0	0	1.50713	0	0	0	0	0
	56	New-onset group					Long-term healthy group	E1669	0	0	0	0	0	0	0	0	0	0	0	0	0	0	2.19612	0	0	0.157509	0	0	0	0	0.103506	0	0	0	0	0	0	0	0	0	0.315017	0	0	0	0	0	0.054003	0	0
	110	New-onset group					Long-term healthy group	E1670	0	0.0421914	0	0	1.19109	0	0	0	0	0	0	0	0	0	0	0	0	0	0	0	0	0	0	0	0	0	0	0	0	0	0	0	0	0	0	0	0	0	0	0	0
	81	New-onset group					Long-term healthy group	E1671	0	0.16893	0	0	0	0	0	0	0	0	0	0	0	0	0	0	0	0	0	0	0	0	0	0	0	0	0	0	0	0	0	0.0337861	0	0	0	0	0	0	0	0	0
	81	New-onset group					Long-term healthy group	E1672	0	0	0	0	0.0410576	0	0	0	0	0	0	0.0821153	0	0	0	0	0	0	0	0	0	0	0	0	0	0	0	0	0	0	0	0	0	0	0	0	0	0	0	0	0
	108	New-onset group					Long-term healthy group	E1673	0	0.157938	0	0	0	0	0	0	0	0	0	0.157938	0	0	0	0	0.50971	0	1.68348	0	0	0	0	0	0	0	0	0	0	0	0	0	0	0	0	1.25992	0	0	0.369719	0	0
	96	New-onset group					New-onset group	E1674	0.345707	0	0	0	0	0.123467	0	0	0	0	0	0	0	0	1.65446	0	0	0.230472	0	0	0	0	0	0	0	0	0.115236	0	0.0905424	0	0	0	0.36217	0.600873	0	0	0	0	0	0	0
	96	New-onset group					Long-term healthy group	E1675	0	0	0	0	0.218744	0	0	0	0	0.198858	0	0	0	0	0	0	0	0	0	0	0	0	0	0	0.00284083	0	0	0	0	0	0	0	0	0	0	0	0	0	0	0	0
	60	New-onset group					Long-term healthy group	E1676	0	0	0	0	0	0	0	0	0.232618	0	0	0	0.120617	0	0	0	0.146463	0	0	0.383389	0	0	0	0	0	0	0	0	0	0	0	0	0	0	0	0	0	0	0	0	0
	67	New-onset group					Long-term healthy group	E1677	0	0	0	0	0	0	0	0	0	0	0	0	0	0	0	0	0	0	0	0	0	0	0.219385	0	0	0	0	0	0	0	0	0	0	0	0.888789	0	0	0	0	0	0.410643
	116	New-onset group					Long-term healthy group	E1678	0	2.45957	0	0	0	0	0	0	0	0	0	0	0.150171	0	0	0	0	0	0	0	0	0.225257	0	0	0	0	0	0	0	0	0	0	0	0	0	0	0	0	0	0	0
	51	New-onset group					Long-term healthy group	E1679	0	0	0	0	1.76612	0	0	0	0	0	0	0	0	0	0	0	0	0	0	0	0	0	0	0	0	0	0	0	0	0	0	0	0	0	0	0	0	0	0	0	0
	95	New-onset group					Long-term healthy group	E1680	0	0	0	0	0	0	0	0	0	0	0	0	0	0	0	0	0	0	0	2.15968	0	0	0	0	0	0	0	0.281698	0	0	0	0	0	0	0	0	0	0	0	0	0
	80	New-onset group					Long-term healthy group	E1681	0	0	0	0	0	0	0	0	0	0	0	0	0	0	0	0	0	0	0	0.138363	0	0	0	0	0	0	0	0.0325561	0	0	0	0	0	0	0	0	0	0	0	0	0
	83	New-onset group					Long-term healthy group	E1682	0	0	0	0	0	0	0	0	0	0	0	0	0.0875699	0	0	0	0	0	0	0	0	0	0	0.61299	0.014595	0	0	0	0	0	0	0	0	0	0	0	0	0	0	0	0
	82	New-onset group					Long-term healthy group	E1683	0.0262891	0	0	0	0	0.00751117	0	0	0	0	0.187779	0	0	0	3.7969	0	0	0.435648	18.286	0.142712	0	0	0.0976452	0.045067	0	0	0	0	0	0.202802	0	0	0	0	0	0	0.116423	0	0	0	0
	100	New-onset group					Long-term healthy group	E1684	0	0.101605	0.0180632	0	0	0	0	0	0	0	0	0	0	0	0	0	0.0361264	0	0	0.388358	0	0	0	0.142248	0	0	0.819617	0	0	0	0	0	0	0	0.243853	0	0	0.0383842	0.230305	0	0
	64	New-onset group					Long-term healthy group	E1685	0	0	0.00371761	0.364326	0	0	0	0	0	0	0	0	0	0	0	0	0.085505	0	0	0	0	0	0	0.34202	0	0	0	0	0	0	0	0	0	0	0	0	0	0.215621	0	0	0
	41	New-onset group					Long-term healthy group	E1686	0	0	0	0	0	0	0	0	0	0	0	0	0	0.027088	0	0	0	0	0	0	0	0	0	0	0.0225734	0	0	0.0948081	0	0	0	0	0	0	0	0	0	0	0	0	0
	99	New-onset group					Long-term healthy group	E1687	0	0	0	0.971766	0	0	0	0	0	0	0	0	0	0	0	0	0	0	0	0	0	0	0	0	0	0	0	0	0	0	0	0	0	0	0	0	0	0.227621	0	0	0
	89	New-onset group					New-onset group	E1688	0	0	0	0	0	0	0	0	0	0	0	0	0	0	0	0	0	0	0	0	0	0	0.0903217	0	0	0.416869	0.0625304	0	0	0	0	0	0	0	0	0	0	0	0	0	0
	92	New-onset group					New-onset group	E1689	0	0	0.033477	0	1.1968	0	0.154831	0	0	0	0	0	0.0292924	0	0	0	0	0	0	0	0	0	0	0.410093	0	0	0	0	0	0	0	0	0	0	0	0	0	0	0	0	0.682094
	74	New-onset group					Long-term healthy group	E1690	0	0	0	0	0	0	0	0	0.191624	0	0	0	0	0	0	0	0	0	0	0.39252	0.627415	0	0	0	0	0	0	0	0	0	0.0989028	0	0	0	0	0	0	0	0	0	0
	122	New-onset group					Long-term healthy group	E1691	0.0462511	0	0	0	0	0	0	0	0	0	3.04743	0	0	0	0	0.174726	0	0	0	0	0	0	0	0	0	0	0.215838	0.149031	0	0	0	0	0	0	0	0	0	0.0411121	0	0	0.31348
	87	New-onset group					New-onset group	E1692	0	0.0190253	0	0	0	0	0.0475632	0	0	0	0	0	0	0	0	0	0	0	0	0	0	0	0	0	0	0	0	0	0	0.0697593	0	0	0	0	0.0412214	5.22561	0	0	0.117323	0	0
	113	New-onset group					Long-term healthy group	E1693	0.106908	0	0	0	0	0.244362	0	0	0	0	0	0	0	0	1.26254	0	0	0	0	0	0	0	0	0	0	0	0	0	0	0	0	0.0559996	1.05381	0.565087	0	0	0	0	0	0	0
	110	New-onset group					Long-term healthy group	E1694	0	0	0	0	0	0	0	0.877507	0	0	2.42127	0	0	0	0	0	0	0	0	0	0	0	0	0	0	3.40928	0	0	0	0	0	1.17326	0	0.0682505	0.0715005	0	0.289252	0.0942507	0	0	0
	92	New-onset group					Long-term healthy group	E1695	0	0	0	0	0	0.0282579	0	0	0	0	0	0	0	0	0	0	0	0	0	0.518062	0	0	0	0	0	0	0	0	0	0.287289	0	0	0	0	0	0	0	0	0	0	0
	93	New-onset group					Long-term healthy group	E1696	0	0	0	0	0	0	0	0	0.54146	0	0	0	0.453795	0	0	0.268152	0.149546	0.170173	0	0	0	0	0	0	0	0	0	0	0	0	0	0	0	0	0	0	0	0	0	0	0
	60	New-onset group					Long-term healthy group	E1697	0	0	0	0	0	0.0320787	0	2.73738	0	0	0	0	0	0	0	0	0	0	0	0	0	0	0.187126	0	0	0	0.417023	0	0	0	0	0	0	0	1.15483	0	3.50192	0	0	0	0.213858
	118	New-onset group					Long-term healthy group	E1698	0	0.649882	0	0	0	0	0.356232	0	0	0	0	0	0	0	0	0	1.04944	0	0	2.47918	0.221441	0	0	0	0	0	0	0	0	0.726905	0	0	0	0	0	0	0	0	0	0	0
	45	New-onset group					Long-term healthy group	E1699	0	0	0	0	0	0	0	0.870591	0	0	0	0	0	0	0	0	0	0	0	0	3.17367	0	0	0	0	0	0	0	0	0	0	0	0	0	0	4.92525	0	0	0	0	0
	131	New-onset group					Long-term healthy group	E1700	0	0	0	0	0	0.0527872	0	0	0.049268	0	0	0	0	0	0	0	0	0	0	0	0	0	0	0	0	0	0	0	0	0.0668637	0	0	0	0	0	0	0	0.545467	0.552506	0.309685	0.0809403
	71	New-onset group					Long-term healthy group	E1701	0.043554	0	0	0	0	0	0	0	0	0	0	0	0	0	0	0	0	0	0	0	0	0	0	0	0	0	0	0	0	0	0	0	0.246806	0	0.181475	0	0.36295	0	0	0	0
	77	New-onset group					Long-term healthy group	E1702	0	0.123799	0	0	0	0	0	0	0	0.234792	0	0	0	0	0	0	0	0	0	0	0	0	0	0	0	0	0	0	0.0981857	0	0	1.35752	0	0	0	0	0	0	0	0	0
	119	New-onset group					Long-term healthy group	E1703	0	0	0	0	0	0.093214	0	0	0	0	0	0.0372856	0	0	0	0	0	0	0	0	0	0	0.100671	0	0	0	0	0	0	0	0	0	0	0.0969426	1.79717	0	1.17077	0	0	0	0.242356
	83	New-onset group					Long-term healthy group	E1704	0	0.0324559	0	0	1.10675	0	0	0	0	0	0	0	0	0	0	0	0	0	0	0	3.62857	0	0	0	0	0	0	0	0	0	0	0	0	0	0	0	0	0	0	0	0
	83	New-onset group					Long-term healthy group	E1705	0	0.0181455	0	0	0	0	0	0	0	0	0	0	0	0	0	0	0	0	0	0	0	0	0.0483881	0	0	0	0	0	0	0	0	0	0.0967761	0	0	0	0	0	0	0	0
	76	New-onset group					Long-term healthy group	E1706	0	0.0671667	0	0	0	0	0	0	0	0	0	0	0	0	0	0	0	0	0	0.10075	0	0	0	0	0	6.46479	0	0.0167917	0	0	0	0	0	0	0	0	0	0	0	0	0
	72	New-onset group					Long-term healthy group	E1707	0	0	0	0	0	0	0	0	0	0	0	0	0	0	0	0	0	0	0	0	0	0	0	0	0	0.374785	0	0	0	0	0	0	0	0	0	0	0.054023	0	0	0	0
	75	New-onset group					Long-term healthy group	E1708	0	0	0	0	0	0	0	0	0	0	0	0	0	0	2.06998	0	0	0	0	0	0	0	0	0	0	0	0	0	0	0	0	0	0	0	0	0	0	0	0.101573	0	0
	62	New-onset group					Long-term healthy group	E1709	0	0	0	0	0	0	0	0	0	0	0	0	0	0	0	0	0	0	0	0	1.12712	0	0	0	0	0	0	0	0	0	0	0.186081	0	0	0	0	0	0.733691	0.24988	0	0
	113	New-onset group					Long-term healthy group	E1710	0	1.35572	0.0621891	0	0	0	0	0	0	0	0	0	0	0	0	0	0	0	0	0	0	0	0	2.5	0	0	0	0	0	0	0	0	0	0	0	0	0	0	0	0	0
	57	New-onset group					Long-term healthy group	E1711	0.056532	0	0	0	0	0.0154178	0	0	0	0	3.23774	0	0	0	0.770891	0	0	0	3.99836	0.0462535	0	0	0	0	0	0	0	0	0.056532	0	0	0	0.323774	0.344331	0	0	0	0	0	0	0
	94	New-onset group					Long-term healthy group	E1712	0	0	0	0.0465933	0	0	0	0	0	0	0	0	0	0	0	0	0.0967707	0	0	0	0	0	0	0	0	0	0.20071	0	0	0	0	0.0250887	0	0	0	0	0	0	0.0824343	0	0
	79	New-onset group					Long-term healthy group	E1713	0	0	0	0.764834	0	0	0	0	0	0	0	0	0	0	0	0	0	0	0	0	0	0	0	0	0	0.680787	0	0	0	0	0	0	0	0	0	0	0	0	0	0	0
	86	New-onset group					Long-term healthy group	E1714	0	0	0.0160256	0	0	0	0	0	0.264423	0	0	0	0	0	0	0	0	0	0	0	0	0	0	0.0320513	0	0	0	0	0	0	0	0	0	0	0	0	0	0	0	0	0
	90	New-onset group					Long-term healthy group	E1715	0	0	0	0.486264	0	0	0	0	0	0	0	0	0	0	0	0	0	0	0	0	0	0	0	0	0	0	0	0.0751955	0	0	0	0	0	0	0	0	0	0.0200521	0.260678	0	0.0701825
	59	New-onset group					Long-term healthy group	E1716	0	0	0	0	0	0	0	0	0	0	0	0	0.0377523	0	0	0.0842166	0	0	0	0	0	0	0	0	0	0	0	0	0	0.177145	0	0	0	0	0	0	0.0232322	0.0377523	0	0	0
	61	New-onset group					Long-term healthy group	E1717	1.06101	0	0.0430138	0	0	0.0860277	0	0	0	0	0	0	0	0	0	0	0	0	0	0	0	0.0716897	0	0.100366	0	3.34791	0	0	0	0	0	0	0	0.293928	0.193562	0	0	0	0	0	0
	66	New-onset group					Long-term healthy group	E1718	0	0	0	0	0	0	0	0	0	0	0	0	0	0	0	0	0	0	0	0	0	0	0	0	0	0	0	0	0	0	0	0	0	0	0	10.776	0	0	0	0	0
	61	New-onset group					Long-term healthy group	E1719	0	0	0	0	0	0	0	0	0	0	0	0	0	0	0.892909	0	0	0	0	0	0.498637	0	0	0	0	0	0	0	0	0.0347887	0.168145	0.42906	0	0	0	0	0	0	0	0	0
	77	New-onset group					Long-term healthy group	E1720	0	0	0	0	0.450523	0	0	0	0	0	0	0	0	0	0	0	0	0	0	0	0.0937636	0	0	0	0	0	0	0	0	0	0.493974	7.15347	0	0	0	0	0	0	0	0	0
	76	New-onset group					Long-term healthy group	E1721	0	0	0	0.73414	0	0	0	0	0	0	0	0	0.229769	0	0	0	0	0	0	0	0	0	0	0	0.0112082	0	0	0	0	0	0	0	0	0	0	0	0	0	0	0	0
	139	New-onset group					Long-term healthy group	E1722	0	0	0	0	0	0	0	0	0	0	0	0	0	0.754624	0	0	0	0	0.225567	0	0	0.258377	0.0779231	0	0	0	0.237871	0	0	0	0	0	0	0.131239	0	0.164049	0	0	0.217365	0	0
	72	New-onset group					Long-term healthy group	E1723	0	0.0360779	0	0.0481039	0	0	0.320693	0	0	0	0	0	0	0	0	0	0	0	0	0	0	0	0	1.10839	0	0	0.380823	0	0	0.0962078	0	0	0	0	0	0	0	0.565221	0.0460996	0	0
	56	New-onset group					Long-term healthy group	E1724	0	0	0	0	0	0	0	0	0	0	0	0.178788	0	0	2.04741	0.149951	0	0	0	0	0	0	0	0	0	0	0	0	0	0	0	0	0	0	0	0	0	0	0	0	0
	98	New-onset group					Long-term healthy group	E1725	0	0	0.00499077	0	0	0	0	0.798523	0	0	0	0	0	0	0	0	0	0	0	0	0	0	0	0.184658	0	0	0	0	0	0	0	0	0	0	0	0	0	0	0	0.204621	0
	119	New-onset group					Long-term healthy group	E1726	0	0	0	0	0.197589	0	0	0	0.0158072	0	0	0	0	0	0	0	0	0	0	0	0	0	0	0	0	0	0	0	0	0	0	0	0	0	0	0	0	0	0	0	0
	108	New-onset group					Long-term healthy group	E1727	0	0	0	0	0	0	0	0	0	0	0	0.0626174	0	0	0	0.491994	0	0	0	0.666428	0	0	0	0	0	0	0	0	0	0.0536721	0.407013	0	0	0	0	0	0	0.228106	0	0	0.541193
	103	New-onset group					Long-term healthy group	E1728	0	0.0291594	0	0	0	0	0.470716	0	0	0	0	0	0	0	0	0	0	0	0	0	0	0	0	0	0	0	0	0	0	0.566525	0	0	0.229109	0.104141	0.349913	0	0	0.112472	0	0	0
	56	New-onset group					Long-term healthy group	E1729	0	0	0	0	0	0	0	0	0.135189	0.055666	0	0	0	0	0	0	0	0	0	0	0	0	0	0	0	0	0	0	0	0	0	0	0	0	0	0	0	0	0	0.131213	0
	93	New-onset group					Long-term healthy group	E1730	0	0	0	0	0	0	0	0	0	0	0	0	0	0	0	0	0	0	0	0	0	0	0	0.088965	0	0	0	0	0	0	0	0	0	0	0	0	0	0	0	0	0
	66	New-onset group					Long-term healthy group	E1731	0	0	0	0	0	0	0	0	0	0	0	0	0	0.830302	0	0	0	0	0	0	0	0	0.15063	0	0	0	0	0	0	0	0	0	0	0.165326	0.642933	0	0	0	0	0	0
	71	Long-term chronic insomnia group					Long-term healthy group	E1732	0	0	0	0	0	0.0216014	0	0	0	0	0	0	0	0	0	0	0	0	0	0	0	0	0	0	0	0	0	0	0	0	0	0	0	0	0	0	0	0	0	0	0
	74	Long-term chronic insomnia group					Long-term healthy group	E1733	0	0	0	0	0	0	0	0	0	0	0	0	0	0	0	0	0	0.059885	0.586873	0.534973	0	0	0	0	0	0	0	0	0	0	0	0	0	0	0	0	0	0	0	0	0
	91	Long-term chronic insomnia group					Long-term healthy group	E1734	0	0	0	0	0	0	0	0	0	0	0	0	0	0	0	0	0	0	0	0.360446	0.138967	0	0	0	0	0	0	0	0	0	0.677466	0	0	0	0	0	0	0	0	0	0
	39	Long-term chronic insomnia group					Long-term healthy group	E1735	0	0.0110302	0	0	0	0	0.267483	0	0	0	0	0.107545	0	0	0	0	0.0386058	0	0	0	0	0	0	0	0	0	0	0.0551511	0	0	0	0	0	0	0	0	0.794176	0	0	0	0.0413633
	82	Long-term chronic insomnia group					Long-term healthy group	E1736	0	0	0	0	0	0	0	0.738147	0	0	0	0	0	0	0	0	0	0	0	0	0	0	0	0	0	0	0	0.203464	0	0	0	0	0	0	0	0	0.118293	0	0	0	0
	107	Long-term chronic insomnia group					Long-term healthy group	E1737	0	0	0	0	0	0	0	0.28675	0	0	0	0	0	1.21951	0	0	0	0	4.41991	0	0	0	0	0	0	0	0	0	0	0	0.0329598	0	0	0	0	1.85893	0.224127	0.0329598	0	0	0
	51	Long-term chronic insomnia group					Long-term healthy group	E1738	0	0.185911	0	0	0	0	0	0	0	0.0121246	1.63683	0	0	8.71358	0	0	0	0	0	0	0	0.133371	0	0	0	0	0	0	0	0	0	0	0	0	0	0.893182	0	0	0.0808309	0	0.489027
	106	Long-term chronic insomnia group					Long-term healthy group	E1739	0	0.906307	0	0.112507	0	0	0	0	0	0	0	0	0	0	0	0	0	0	0	0	0	0	0	0	0	0	0	0	0	0	0	0	0	0	0	0	0	0	0	0	0
	114	Long-term chronic insomnia group					Long-term healthy group	E1740	0	0.0985822	0	0	0.208762	0	0	0.339239	0	0	0	0	0	2.26159	0	0	0	0.0898837	8.54475	0	0.432022	0	0	0	0	0	0	0	0	0	0.82925	0	0	0	0	1.73969	0	0	0	0	0
	129	Long-term chronic insomnia group					Long-term healthy group	E1741	0	0	0	0	0	0	0	0	0	0	0	0	0	0	0	0	0	0	0	0	0	0	0	0	0	0	0	0	0	0	0	0	0	0	0	0	0	0	0	0	0
	94	Long-term chronic insomnia group					Long-term healthy group	E1742	0	0.15184	0	0	0.159626	0	0	0	0	0	0	0.132373	0	0	0	0	0	0	0	0.0973331	0	0	0	0	0	0	0	0	0.0233599	0	0	0	0	0	0	0	0	0.159626	0	0	0.0817598
	58	Long-term chronic insomnia group					Long-term healthy group	E1743	0	0	0	0	0	0	0.10497	0	0	0	0	0	0	0	0	0.375469	0	0	0	0.339134	0	0	0.31491	0	0.0605596	0	0	0	0.0444104	0	0	0.855909	0	0	0	0	0	0	0	0	0.205903
	93	Long-term chronic insomnia group					Long-term healthy group	E1744	0	0	0	0	0	0	0	0	0	0	0	0	0	0	0	0	0	0	0	0.285714	0	0	0	0	0	0	0	0	0	0	0	0	0	0	0	0	0	0.42328	0	0	0
	40	Long-term chronic insomnia group					Long-term healthy group	E1745	0	0	0	0	0	0	0	0	0	0	0	0	0	0	0	0	0	0	1.09777	0.390481	0.699919	0	0	0	0	0	0	0.363467	0	0	0	0	0	0	0	0.326629	0	0.0613964	0	0	0
	102	Long-term chronic insomnia group					Long-term healthy group	E1746	0	0	0	0	0.748256	0	0	0	0	0	0	0	0	0	0	0	0	0	0	0	0	1.44602	0	0.34888	0	0	0	0	0	0	0.394785	0	0	0	0	0	0	0	0	0	0
	92	Long-term chronic insomnia group					Long-term healthy group	E1747	0	0	0	0	0.175589	0.00462075	0	0	0	0	0	0	0	0	0	0	0	0.0231038	0	0	0	0	0	0	0	0	0	0	0.0161726	0	0	0	0	0	0	0	0	0	0	0	0
	94	Long-term chronic insomnia group					Long-term healthy group	E1748	0	0.0219722	0	0	0	0	0	0	0	0	0	0	0	0	0	0	0	0	0	0	0	0	0	0	0	3.04535	0	0	0	0	0	0	0	0	0	0	0	0	0	0	0
	64	Long-term chronic insomnia group					Long-term healthy group	E1749	0	0	0	0	0	0	0	0	0	0	0	0.173831	0	0	0	1.34367	0	0	0	0	0	0	0	0	0.0234907	0	0	0	0	0	0	0	1.12755	0	0	0	0	0	0	0	0
	67	Long-term chronic insomnia group					Long-term healthy group	E1750	0	0.021714	0	0	0	0	0	0	0	0	0	0	0.0977128	0	0	0	0	0	0	0	0	0	0	0	0.014476	0	0	0	0	0	0	0	0	0	0	0	0	0	0	0	0
	84	Long-term chronic insomnia group					Long-term healthy group	E1751	0	0	0	0	0	0	0	0	0	0	0	0	0	0	0.154643	0	0	0	0	0	0	0	0	0	0	0.0537887	0	0	0	0	0	0	0	0	0	0	0	0	0	0	0
	91	Long-term chronic insomnia group					Long-term healthy group	E1752	0	0	0	0	0	0	0.0814017	0	0	0	0.267463	0	0	0	0	0.453524	0	0.058144	0	0	0	0	0.341112	0	0	0	0	0	0	0	0	0	0	0	0	0	0	0	0	0	0
	102	Long-term chronic insomnia group					Long-term healthy group	E1753	0.0535298	0.204673	0.0220417	0	0	0.0251905	0	0	0	0	0	0	0	9.36772	0	0	0	0.0913156	6.84552	0	0	0	0.144845	0.100762	0	0	0	0.160589	0.0472322	0.050381	0	0	0.280244	0.0755715	0.362113	0	0	0	0	0	0.119655
	116	Long-term chronic insomnia group					Long-term healthy group	E1754	0.00949367	0	0	0	0	0	0	0	0	0	0	0	0	0	0	0	0	0	0	0	0	0	0	0	0	0	0	0	0	0	0	0	0	0	0	0	2.01899	0	0.0696203	0	0
	67	Long-term chronic insomnia group					Recovery group	E1755	0	0.10843	0	0	0	0	0	0	0	0	0	0	0	0	0	0	0	0	0	0	1.19951	0	0	0	0	0	0	0	0	0	0.548929	0.067769	0	0	0	0	0	0	0	0.308349	0
	91	Long-term chronic insomnia group					Long-term healthy group	E1756	0	0	0	0	0.34857	0	0	0	0	0	0	0	0	0	0	0	0	0	0	0	0	0	0	0	0	0	0	0	0	0	0	0	0	0	0	0	0	0.0750088	0	0	0
	49	Long-term chronic insomnia group					Long-term healthy group	E1757	0	0	0	0.23276	0	0	0	0	0	0	0	0	0	0	0	0	0	0	0	0	0	0	0	0	0	0	0	0	0	0	0	0	0	0	0	0	0	0	0	0	0
	71	Long-term chronic insomnia group					Long-term healthy group	E1758	0	0	0	0	0	0	0	0	0	0	0	0	0.0767931	0	0	0	0	0	0	0	0	0	0	0	0.0307172	0	0	0	0	0	0	0	0	0	0	0	0	0	0	0	0
	81	Long-term chronic insomnia group					Long-term healthy group	E1759	0	0	0	0	0	0	0	0.480261	0	0	0	0.0616849	0	0	5.73229	0	0	0	0	0	0	0.0308424	0	0	0	0	0	0	0	0	0	0	0	0	0	0	0	0	0	0	0
	95	Long-term chronic insomnia group					Long-term healthy group	E1760	0	0	0	0.113156	0	0	0	0	0	0	0	0	0	0	0	0	0.030175	0	5.37492	0	0	0.0264031	0	0	0	0	0	0	0	0	1.17683	0	0	0	0	0.207453	0	0	0	0	0
	104	Long-term chronic insomnia group					Long-term healthy group	E1761	0.0279671	0.0699178	0	0	0	0	0	0	0.00699179	0	0	0	0	0	0	0	0	0.108373	1.97518	0	0	0	0.377556	0	0	0	0.199266	0.0769096	0.0244712	0	0	0	0.185282	0.304143	0	0.13634	0	0	0	0	0
	109	Long-term chronic insomnia group					Long-term healthy group	E1762	0	0.0198997	0	0	0	0	0	0	0	0	0	0	0	0	0	0	0.123378	0.0278596	0.67261	0	0.163178	0	0	0	0	0	0	0	0.0238796	0	0.222877	7.86834	0	0	0	0.298496	0.354215	0	0.167158	0	0
	67	Long-term chronic insomnia group					Long-term healthy group	E1763	0	0	0	0	0	0	0	0	0	0	0	0	0	0	0	0	0	0	0	0	0	0	0	0	0	0	0	0	0	0	0	0	0	0	0	0	0	0	0	0	0
	92	Long-term chronic insomnia group					Recovery group	E1764	0	0	0	0	0	0	0	0	0	0	0	0	0	0	0	0	0	0	0	0	0	0	0	0	0.0329146	6.7804	0	0	0	0	0	0	0	0	0	0	0	0	0	0	0
	79	Long-term chronic insomnia group					Long-term healthy group	E1765	0	0	0	0	0	0	0	0	0	0	0	0	0	0	0	0	0	0	0	0	0	0.0318839	0	0	0.0557969	0	0	0	0	0	0	0	0	0	0	0	0	0	0	0	0
	52	Long-term chronic insomnia group					Long-term healthy group	E1766	0	1.24945	0	0	0	0	0	0	0	0	0	0	0	0	0	0	0	0	0	0	0	0	0	0	0	0	0	0	0	0	0	0	0	0	0	0	0	0	0	0	0
	46	Long-term chronic insomnia group					Long-term healthy group	E1767	0	0	0	0	0	0	0	0	0	0	0	0	0	0	0	0.620622	0	0	0	0	2.35345	0	0	0	0	0	0	0	0	0.0983163	0	0	0	0	0	0	0	0	0	0	0
	165	Long-term chronic insomnia group					Long-term healthy group	E1768	0.0276753	0	0	0	0	0	0	0	0	0	2.20018	0	0	0	0	0	0	0	0	0	0	0	0	0	0	0	0	0	0	0	0	0	0.387454	0.345941	0	0	0	0	0	0	0
	118	Long-term chronic insomnia group					Long-term healthy group	E1769	0.0626331	0.100213	0	0	0	0	0	0	0	0	0	0	0	0	0	0	0	0	0	0	0	0	0	0	0	0	1.06476	0.0751597	0	0.688964	0	0	0.914443	0.438432	0	0	0	0	0	0	0.313165
	83	Long-term chronic insomnia group					Long-term healthy group	E1770	0	0	0	0	0	0	0.156105	0.282475	0	0	0	0	0	0	0	0	0	0	0	0	0	0	0	0	0	0	0	0	0	0	0	0	0	0	0	0	1.0853	0	0	0	0
	80	Long-term chronic insomnia group					Long-term healthy group	E1771	0	0	0.0043573	0	0	0	0	0	0	0	0	0	0	0	0	0	0.156863	0	0	0	0	0	0	0.104575	0	0	0	0.0958606	0	0	0	0	0	0	0	0	0	0	0	0	0
	46	Long-term chronic insomnia group					Long-term healthy group	E1772	0	0.027235	0	0	0	0	0	0	0	0	0	0	0	0	0	0	0.524273	0	0	0	2.04943	0	0	0	0	0	0	0	0	0	0	1.69538	0	0	0	0	0	0	0.129366	0	0
	90	Long-term chronic insomnia group					Long-term healthy group	E1773	0	12.3927	0.0479364	0	0	0	0	0	0	0	0	0	0	0	0	0	0	0	0	0	0	0.168919	0	0.214573	0	0	0	0	0	0	0	0	0	0	0	0	0	0	0	0	0
	78	Long-term chronic insomnia group					Long-term healthy group	E1774	0	0.00964413	0	0	0	0	0	0	0	0	0	0	0	0	0	0	0	0	0	0	0	0	0	0	0	0	0	0	0	0	0	0	0	0	0	2.76787	0	0	0	0	0
	66	Long-term chronic insomnia group					Long-term healthy group	E1775	0	0	0	0.354371	0	0	0	0	0	0	0	0	0.237743	0	0	0	0	0	0	0	0	0	0	0	0.0403714	0	0	0.937514	0	0	0	0	0	0	0	0	0	0	0	0.228771	0
	60	Long-term chronic insomnia group					Long-term healthy group	E1776	0	0	0	0	0	0	0	0	0	0	0	0	0	0	0	0	0	0.146097	0	0	0	0	0	0	0	0	0.184209	0	0	0	0	0	0	0	0	0	0	0	0	0	0
	70	Long-term chronic insomnia group					Long-term healthy group	E1777	0	0	0	0	0	0	0	0	0	0	0	0	0	0	0	0	0	0	0	0	0	0	0	0	0	0	0	0	0	0	0	0	0	0	0	0	0	0	0	0	0
	102	Long-term chronic insomnia group					Long-term healthy group	E1778	0	0	0	0	0	0	0	0	0	0	0	0	0	0	0	0	0	0	8.27653	0	1.04991	0	0	0	0	0	0	0	0	0	0.0719699	0	0	0	0	0	0	0	0	0	0
	70	Long-term chronic insomnia group					Long-term healthy group	E1779	0	2.52494	0	0	0	0	0	0	0	0	0	0	0	0	0	0	0	0	0	0	0	0	0	0	0	0	0	0	0	0	0	0	0	0	0	0	0	0	0	0.138418	0
	83	Long-term chronic insomnia group					Long-term healthy group	E1780	0	0	0	0	0	0.00581581	0	0	0	0	0	0	0	0	0	0	0	0	0	0	0	0	0	0	0	36.9944	0	0	0	0	0	0	0	0	0	0	0	0	0	0	0
	75	Long-term chronic insomnia group					Recovery group	E1781	0	0	0	0	0	0	0	0	0	0	0	0	0	0	0	0	0	0	0	0	0	0	0	0	0.0515878	0	0	0	0	0	0	0	0	0	0	0	0	0	0	0	0
	73	Long-term chronic insomnia group					Long-term healthy group	E1782	0.0251193	0	0	0	0	0	0.0893131	0	0	0.0725669	3.0813	0	0	0	0	0	0	0	0	0	0.418655	0	0	0	0	0	0	0	0	0	0	0.10885	0	0	0	0	0	0	0	0	0
	51	Long-term chronic insomnia group					Long-term healthy group	E1783	0	0	0	0	0	0	0	0	0	0	0	0.556831	0.148772	0	0	0	0	0.408059	0	0	0	0	0	0	0.0340049	0	0	0	0.0382555	0	0	0	0	0	0	0	0	0	0	0	0
	130	Long-term chronic insomnia group					Long-term healthy group	E1784	0	0	0	0	0	0	0	0	0	0	0	0	0	0	0	0	0	0	0	0	0	0	0	0.958309	0	0	0	0	0	0	0	0	0	0	0	0	0	0	0	0	0
	42	Long-term chronic insomnia group					Long-term healthy group	E1785	0	0	0	0	0	0	0	0	0	0	0	0	0	3.96703	0.846397	0	0	0	1.95775	0	0	0	0	0	0	0	0	0	0	0	0	0	0	0	0	1.472	0	0	0	0	0
	67	Long-term chronic insomnia group					Long-term healthy group	E1786	0	0	0	0	0	0	0	0	0	0	0	0	0.173113	0	0	0	0	0	0	0	0	0	0	0	0.0395687	0	0	0	0	0.0939757	0	0	0	0	0	0	0	0	0	0	0
	89	Long-term chronic insomnia group					Long-term healthy group	E1787	0	0	0	0	0	0	0	0	0	0	0	0	0	0	0	0	0	0	0	0	0	0	0	0	0	0	0	0	0	0	0	0	0	0	0	0	0	0	0	0	0
	80	Long-term chronic insomnia group					Long-term healthy group	E1788	0	0.160135	0	0	0	0	0	0	0	0	0	0	0	0	0	0	0	0.312262	0	0	0	0	0	0	0	0	0	0	0.216182	0.256215	0	0	0	0	0	0	0	0	0	0.0400336	0
	82	Long-term chronic insomnia group					Long-term healthy group	E1789	0	0	0	0	0	0	0	0	0	0	0	0	0	0	0	0	0	0	0	0	0	0	0	0	0	0	0	0	0	0	0	0	0	0	0	0	0	0	0	0	0
	54	Long-term chronic insomnia group					Long-term healthy group	E1790	0	0	0.0397682	0	0	0	0.130667	0.306783	0	0	0	0	0	0	0	0	0	0	0	0	0	0	0	0.24429	0	0	0	0	0	0	0	0	0	0	0	0	0	0	0.176116	0	0
	32	Long-term chronic insomnia group					Long-term healthy group	E1791	0	0	0	0	0.243546	0	0	0	0	0	0	0	0	0	0	0	0	0	0	0	0.0372482	0	0	0	0	0	0	0	0	0	0.0487092	0	0	0	0	7.09722	0	0	0	0	0
	110	Long-term chronic insomnia group					Long-term healthy group	E1792	0	0	0	0.681659	0	0	0	0	0	0	0	0	0	0	0	0	0	0	0	0	0	0	0	0	0	0	0	0	0	0	0	0	0	0	0	0	0	0.00226465	0	0	0
	67	Long-term chronic insomnia group					Long-term healthy group	E1793	0	0	0	0	0	0	0.062473	0	0	0	0	0	0	3.99827	0	0	0	0	0.216253	0.15378	0	0	0	0	0.0192225	0	0	0	0	0.0816954	0	0	0	0	0	0.105723	0	0.0528617	0	0	0
	83	Long-term chronic insomnia group					New-onset group	E1794	0	0	0	0	0	0	0	0	0	0	0	0.11202	0	0	0	0	0	0	1.7083	0	0	0	0	0	0	0	0	0	0.0280049	0	0	0	0	0	0	0.85135	0	0	0	0	0
	93	Long-term chronic insomnia group					Long-term healthy group	E1795	0	0.101944	0.013297	0	0	0	0	0	0	0	0	0	0	0	0	0	0	0.299182	0	0	0	0	0.206103	0	0	0	0.210536	0	0.0155132	0	0	0	0.124105	0.671498	0	0	0	0	0	0	0.0775658
	68	Long-term chronic insomnia group					Long-term healthy group	E1796	0	0	0.0199134	0	0	0	0	0	0	0	0	0.0746752	0	0	0	0	0	0	0	0	0	0.139394	0	0.701947	0	0	0	0	0	0	0	0	0	0	0	0	0.0199134	0	0	0	0
	57	Long-term chronic insomnia group					Long-term healthy group	E1797	0	0	0	0.197561	0	0	0.663804	0	0.055317	0.00263414	0	0.0605853	0.0421463	0	0	0.511024	0	0	0.218634	0	0	0	0.115902	0.24761	0	0	0	0	0	0.271317	0	0.389853	0	0	0.381951	0.179122	0	0	0	0	0.0500487
	115	Long-term chronic insomnia group					New-onset group	E1798	0	0	0	0	0	0	0	0	0	0	0	0	0	0	0	0	0	0	0	0	0	0	0	0	0	0	0	0	0	0	0	0	0	0	0	0	0	0	0	0	0
	76	Long-term chronic insomnia group					Long-term healthy group	E1799	0	0	0	0	0	0	0	0	0	0	5.36572	0	0	0	0	0	0	0.0734256	0	0	0	0	0.288054	0	0	0	0.768145	0	0	0	0	0	0	0	0	0	0	0	0	0.101666	0
	48	Long-term chronic insomnia group					Long-term healthy group	E1800	0	0	0	0	0	0	0	0	0	0	0	0	0	0	0	0	0	0	0	0	0	0	0	0	0	0	0	0	0	0	0.139936	0	0	0	0	0	0	0	0	0.0541687	0
	95	Long-term chronic insomnia group					Long-term healthy group	E1801	0.0515443	0	0	0	0	0	0.107054	0.650252	0	0	1.39566	0.075334	0	0	0	0	0	0	0	0	0	0	0	0	0.0277546	0	0	0.226002	0.344951	0	0	0	0.566988	0.356845	0.674041	0	0	0.00396495	0	0	0.245827
	85	Long-term chronic insomnia group					Long-term chronic insomnia group	E1802	0	0	0	0	0	0	0	0	0	0	0	0	0	0	0	0	0	0	0	0	0	0	0	0	0	0	0	0	0	0	0	0	0	0	0	0	0	0	0	0	0
	62	Long-term chronic insomnia group					Long-term healthy group	E1803	0	0	0	0	0	0	0	1.41019	0	0	0	0	0	2.69394	0	0	0	0	0	0	0	0.337148	0	0	0	1.48475	0	0	0	0	0	0	0	0	0	0	0	0	0	0.139398	0
	75	Long-term chronic insomnia group					Long-term healthy group	E1804	0	2.71199	0	0	0	0	0	0	0	0	0	0	0	0.763942	0	0	0	0	0	0	0	0.0713012	0	0	0	0	0	0.0560224	0.0331042	0	0	0	0	0	0	0	0	0	0	0.0611154	0
	62	Long-term chronic insomnia group					Long-term healthy group	E1805	0	0	0	0	0	0	0.761914	0	0	0	0	0.134455	0	0	0	0	0	0	0	0	0	0	0.418306	0	0.0199193	0	0.258951	0	0	0	0	0	3.52572	0.60256	0	0	0	0	0.0248992	0	0
	92	Long-term chronic insomnia group					Long-term healthy group	E1806	0	0	0.0208855	0	0	0	0	0	0.0156642	0	0	0	0	0	0	0.109649	0	0.067878	0	0	0	0.287176	0	0.125313	0	0	0	0.0992063	0	0.18797	0	0	0.130535	0.0469925	0	0.621345	0	0	0.0417711	0	0
	93	Long-term chronic insomnia group					Long-term healthy group	E1807	0	0	0	0	0	0	0	0	0	0.131895	0	0	0	0	0	0	0.0879299	0	0	0	0	0	0	0	0	0	0	0	0.0913118	0	0	0	0	0	0	0	0.0270554	0	0	0	0
	63	Long-term chronic insomnia group					Long-term healthy group	E1808	0	0	0	0	0.899407	0	0	0	0	0	0	0	0	0	0	0	0	0	0	0	0	0.267908	0	0	0	0	0	0	0	0	0	0	0	0	0	0	0	0	0	0	0
	48	Long-term chronic insomnia group					Long-term healthy group	E1809	0	0	0	0	0.649041	0	0	0	0	0	0	0	0	0	0	0	0	0	0	0	0	0.596416	0	0	0	1.04999	0	0	0	0	0	0	0	0	0	0	0	0	0	0	0
[truncated: 207 more columns]

## Sheet: Figure 2a
Figure 2a	α-diversity
	Discovery cohort							Validation cohort
	Observed species	Group						Observed species	Group
	52	Long-term healthy group						61	Non-chronic insomnia group
	65	Long-term healthy group						94	Chronic insomnia group
	114	Long-term healthy group						75	Chronic insomnia group
	111	Long-term healthy group						137	Non-chronic insomnia group
	71	Chronic insomnia group						114	Non-chronic insomnia group
	109	Long-term healthy group						117	Chronic insomnia group
	99	Long-term healthy group						79	Non-chronic insomnia group
	87	Long-term healthy group						67	Non-chronic insomnia group
	80	Chronic insomnia group						51	Chronic insomnia group
	68	Long-term healthy group						97	Non-chronic insomnia group
	101	Long-term healthy group						130	Non-chronic insomnia group
	58	Long-term healthy group						108	Chronic insomnia group
	88	Long-term healthy group						83	Chronic insomnia group
	86	Long-term healthy group						77	Chronic insomnia group
	79	Long-term healthy group						48	Non-chronic insomnia group
	99	Chronic insomnia group						56	Chronic insomnia group
	120	Chronic insomnia group						78	Chronic insomnia group
	87	Chronic insomnia group						68	Non-chronic insomnia group
	65	Chronic insomnia group						93	Chronic insomnia group
	103	Long-term healthy group						59	Non-chronic insomnia group
	117	Long-term healthy group						76	Chronic insomnia group
	97	Chronic insomnia group						87	Chronic insomnia group
	85	Long-term healthy group						95	Non-chronic insomnia group
	53	Long-term healthy group						90	Chronic insomnia group
	116	Long-term healthy group						128	Non-chronic insomnia group
	74	Chronic insomnia group						60	Chronic insomnia group
	91	Chronic insomnia group						72	Chronic insomnia group
	39	Chronic insomnia group						86	Chronic insomnia group
	93	Long-term healthy group						101	Non-chronic insomnia group
	100	Long-term healthy group						95	Non-chronic insomnia group
	61	Long-term healthy group						49	Chronic insomnia group
	96	Long-term healthy group						89	Non-chronic insomnia group
	95	Long-term healthy group						45	Chronic insomnia group
	116	Long-term healthy group						63	Chronic insomnia group
	75	Long-term healthy group						58	Non-chronic insomnia group
	66	Chronic insomnia group						112	Non-chronic insomnia group
	79	Long-term healthy group						84	Non-chronic insomnia group
	100	Long-term healthy group						77	Non-chronic insomnia group
	61	Long-term healthy group						93	Chronic insomnia group
	103	Long-term healthy group						71	Chronic insomnia group
	82	Chronic insomnia group						104	Chronic insomnia group
	91	Long-term healthy group						76	Non-chronic insomnia group
	107	Chronic insomnia group						96	Chronic insomnia group
	76	Long-term healthy group						99	Chronic insomnia group
	102	Long-term healthy group						92	Chronic insomnia group
	73	Chronic insomnia group						102	Chronic insomnia group
	97	Long-term healthy group						102	Non-chronic insomnia group
	105	Long-term healthy group						107	Non-chronic insomnia group
	107	Long-term healthy group						79	Non-chronic insomnia group
	52	Long-term healthy group						40	Non-chronic insomnia group
	54	Long-term healthy group						103	Chronic insomnia group
	108	Long-term healthy group						65	Non-chronic insomnia group
	82	Long-term healthy group						145	Non-chronic insomnia group
	47	Long-term healthy group						131	Non-chronic insomnia group
	97	Long-term healthy group						107	Chronic insomnia group
	56	Long-term healthy group						81	Non-chronic insomnia group
	118	Chronic insomnia group						103	Non-chronic insomnia group
	102	Long-term healthy group						127	Chronic insomnia group
	86	Long-term healthy group						87	Non-chronic insomnia group
	111	Long-term healthy group						91	Chronic insomnia group
	119	Chronic insomnia group						95	Non-chronic insomnia group
	75	Long-term healthy group						124	Non-chronic insomnia group
	94	Long-term healthy group						79	Chronic insomnia group
	51	Chronic insomnia group						59	Non-chronic insomnia group
	66	Long-term healthy group						75	Non-chronic insomnia group
	124	Long-term healthy group						83	Chronic insomnia group
	80	Long-term healthy group						28	Non-chronic insomnia group
	102	Long-term healthy group						96	Non-chronic insomnia group
	97	Long-term healthy group						80	Non-chronic insomnia group
	106	Chronic insomnia group						84	Non-chronic insomnia group
	83	Long-term healthy group						51	Non-chronic insomnia group
	87	Long-term healthy group						95	Non-chronic insomnia group
	114	Chronic insomnia group						102	Non-chronic insomnia group
	82	Long-term healthy group						137	Non-chronic insomnia group
	23	Long-term healthy group						99	Non-chronic insomnia group
	70	Long-term healthy group						117	Non-chronic insomnia group
	68	Chronic insomnia group						68	Non-chronic insomnia group
	96	Long-term healthy group						93	Chronic insomnia group
	101	Long-term healthy group						109	Non-chronic insomnia group
	74	Long-term healthy group						51	Non-chronic insomnia group
	97	Chronic insomnia group						95	Non-chronic insomnia group
	117	Long-term healthy group						88	Chronic insomnia group
	70	Long-term healthy group						62	Non-chronic insomnia group
	76	Long-term healthy group						125	Chronic insomnia group
	129	Chronic insomnia group						112	Chronic insomnia group
	58	Long-term healthy group						75	Chronic insomnia group
	87	Long-term healthy group						66	Chronic insomnia group
	87	Long-term healthy group						127	Non-chronic insomnia group
	92	Long-term healthy group						62	Non-chronic insomnia group
	62	Long-term healthy group						79	Chronic insomnia group
	59	Long-term healthy group						107	Chronic insomnia group
	42	Chronic insomnia group						105	Chronic insomnia group
	94	Chronic insomnia group						102	Non-chronic insomnia group
	104	Long-term healthy group						57	Non-chronic insomnia group
	67	Long-term healthy group						59	Chronic insomnia group
	59	Chronic insomnia group						105	Chronic insomnia group
	83	Long-term healthy group						135	Chronic insomnia group
	86	Long-term healthy group						91	Non-chronic insomnia group
	53	Long-term healthy group						130	Non-chronic insomnia group
	105	Long-term healthy group						80	Non-chronic insomnia group
	89	Chronic insomnia group						74	Non-chronic insomnia group
	85	Chronic insomnia group						70	Chronic insomnia group
	80	Chronic insomnia group						97	Chronic insomnia group
	99	Long-term healthy group						97	Non-chronic insomnia group
	88	Long-term healthy group						118	Non-chronic insomnia group
	63	Long-term healthy group						88	Chronic insomnia group
	93	Long-term healthy group						80	Chronic insomnia group
	65	Long-term healthy group						78	Chronic insomnia group
	58	Chronic insomnia group						66	Non-chronic insomnia group
	93	Chronic insomnia group						91	Chronic insomnia group
	116	Long-term healthy group						71	Chronic insomnia group
	45	Long-term healthy group						64	Chronic insomnia group
	107	Long-term healthy group						130	Non-chronic insomnia group
	82	Chronic insomnia group						73	Non-chronic insomnia group
	67	Long-term healthy group						96	Non-chronic insomnia group
	103	Long-term healthy group						111	Non-chronic insomnia group
	76	Long-term healthy group						69	Chronic insomnia group
	68	Long-term healthy group						49	Non-chronic insomnia group
	99	Long-term healthy group						113	Non-chronic insomnia group
	90	Long-term healthy group						106	Non-chronic insomnia group
	80	Long-term healthy group						88	Non-chronic insomnia group
	90	Long-term healthy group						62	Chronic insomnia group
	127	Long-term healthy group						73	Chronic insomnia group
	91	Chronic insomnia group						91	Non-chronic insomnia group
	112	Chronic insomnia group						95	Chronic insomnia group
	116	Long-term healthy group						79	Non-chronic insomnia group
	69	Long-term healthy group						55	Chronic insomnia group
	99	Long-term healthy group						87	Chronic insomnia group
	70	Long-term healthy group						68	Chronic insomnia group
	74	Long-term healthy group						78	Non-chronic insomnia group
	67	Long-term healthy group						81	Non-chronic insomnia group
	88	Chronic insomnia group						86	Chronic insomnia group
	95	Chronic insomnia group						78	Non-chronic insomnia group
	82	Long-term healthy group						63	Non-chronic insomnia group
	86	Long-term healthy group						49	Chronic insomnia group
	76	Long-term healthy group						117	Non-chronic insomnia group
	118	Long-term healthy group						108	Chronic insomnia group
	73	Long-term healthy group						136	Non-chronic insomnia group
	66	Long-term healthy group						139	Non-chronic insomnia group
	83	Long-term healthy group						46	Chronic insomnia group
	81	Long-term healthy group						115	Chronic insomnia group
	79	Long-term healthy group						83	Non-chronic insomnia group
	58	Chronic insomnia group						71	Chronic insomnia group
	93	Long-term healthy group						117	Non-chronic insomnia group
	57	Long-term healthy group						76	Non-chronic insomnia group
	59	Long-term healthy group						114	Chronic insomnia group
	97	Chronic insomnia group						58	Chronic insomnia group
	85	Long-term healthy group						68	Non-chronic insomnia group
	40	Chronic insomnia group						87	Chronic insomnia group
	101	Long-term healthy group						82	Non-chronic insomnia group
	74	Chronic insomnia group						106	Chronic insomnia group
	46	Long-term healthy group						107	Chronic insomnia group
	56	Long-term healthy group						92	Non-chronic insomnia group
	77	Long-term healthy group						61	Chronic insomnia group
	69	Long-term healthy group						50	Non-chronic insomnia group
	66	Chronic insomnia group						36	Non-chronic insomnia group
	88	Long-term healthy group						60	Chronic insomnia group
	86	Long-term healthy group						62	Non-chronic insomnia group
	61	Long-term healthy group						57	Chronic insomnia group
	121	Long-term healthy group						84	Non-chronic insomnia group
	86	Long-term healthy group						71	Non-chronic insomnia group
	95	Long-term healthy group						94	Chronic insomnia group
	150	Long-term healthy group						72	Non-chronic insomnia group
	48	Chronic insomnia group						56	Non-chronic insomnia group
	72	Long-term healthy group						94	Chronic insomnia group
	79	Long-term healthy group						110	Chronic insomnia group
	87	Long-term healthy group						66	Chronic insomnia group
	124	Chronic insomnia group						103	Non-chronic insomnia group
	105	Long-term healthy group						57	Chronic insomnia group
	88	Chronic insomnia group						83	Non-chronic insomnia group
	110	Long-term healthy group						96	Chronic insomnia group
	101	Long-term healthy group						61	Chronic insomnia group
	86	Long-term healthy group						107	Non-chronic insomnia group
	98	Long-term healthy group						91	Non-chronic insomnia group
	92	Long-term healthy group						97	Non-chronic insomnia group
	85	Chronic insomnia group						110	Non-chronic insomnia group
	110	Long-term healthy group						128	Non-chronic insomnia group
	80	Long-term healthy group						105	Non-chronic insomnia group
	81	Long-term healthy group						53	Chronic insomnia group
	121	Long-term healthy group						69	Non-chronic insomnia group
	86	Long-term healthy group						86	Non-chronic insomnia group
	87	Long-term healthy group						67	Non-chronic insomnia group
	85	Long-term healthy group						63	Non-chronic insomnia group
	38	Long-term healthy group						34	Chronic insomnia group
	65	Long-term healthy group						85	Non-chronic insomnia group
	81	Long-term healthy group						113	Non-chronic insomnia group
	72	Long-term healthy group						79	Chronic insomnia group
	75	Chronic insomnia group						62	Chronic insomnia group
	84	Long-term healthy group						115	Non-chronic insomnia group
	114	Long-term healthy group						94	Non-chronic insomnia group
	35	Long-term healthy group						95	Non-chronic insomnia group
	73	Long-term healthy group						76	Non-chronic insomnia group
	71	Long-term healthy group						102	Non-chronic insomnia group
	62	Long-term healthy group						87	Non-chronic insomnia group
	66	Chronic insomnia group						94	Chronic insomnia group
	104	Chronic insomnia group						73	Non-chronic insomnia group
	105	Long-term healthy group						111	Non-chronic insomnia group
	64	Chronic insomnia group						78	Non-chronic insomnia group
	86	Long-term healthy group						107	Chronic insomnia group
	91	Long-term healthy group						96	Non-chronic insomnia group
	59	Long-term healthy group						99	Chronic insomnia group
	65	Long-term healthy group						51	Chronic insomnia group
	69	Chronic insomnia group						158	Non-chronic insomnia group
	85	Long-term healthy group						89	Non-chronic insomnia group
	69	Chronic insomnia group						119	Non-chronic insomnia group
	103	Chronic insomnia group						55	Chronic insomnia group
	84	Chronic insomnia group						95	Non-chronic insomnia group
	111	Long-term healthy group						97	Non-chronic insomnia group
	72	Long-term healthy group						89	Chronic insomnia group
	45	Chronic insomnia group						108	Chronic insomnia group
	106	Chronic insomnia group						100	Non-chronic insomnia group
	86	Chronic insomnia group						88	Chronic insomnia group
	118	Long-term healthy group						62	Non-chronic insomnia group
	77	Long-term healthy group						118	Chronic insomnia group
	102	Chronic insomnia group						80	Chronic insomnia group
	88	Chronic insomnia group						88	Non-chronic insomnia group
	100	Long-term healthy group						114	Chronic insomnia group
	110	Long-term healthy group						73	Chronic insomnia group
	73	Long-term healthy group						71	Chronic insomnia group
	93	Long-term healthy group						78	Chronic insomnia group
	63	Long-term healthy group						102	Chronic insomnia group
	102	Long-term healthy group						86	Non-chronic insomnia group
	62	Long-term healthy group						80	Non-chronic insomnia group
	65	Chronic insomnia group						84	Chronic insomnia group
	81	Chronic insomnia group						113	Chronic insomnia group
	95	Long-term healthy group						96	Chronic insomnia group
	82	Chronic insomnia group						66	Non-chronic insomnia group
	94	Long-term healthy group						100	Non-chronic insomnia group
	87	Long-term healthy group						81	Chronic insomnia group
	103	Long-term healthy group						133	Non-chronic insomnia group
	104	Chronic insomnia group						89	Non-chronic insomnia group
	83	Chronic insomnia group						75	Chronic insomnia group
	81	Long-term healthy group						98	Non-chronic insomnia group
	79	Chronic insomnia group						64	Non-chronic insomnia group
	93	Chronic insomnia group						76	Chronic insomnia group
	98	Long-term healthy group						74	Chronic insomnia group
	65	Long-term healthy group						132	Non-chronic insomnia group
	125	Long-term healthy group						72	Chronic insomnia group
	82	Long-term healthy group						53	Chronic insomnia group
	118	Long-term healthy group						112	Non-chronic insomnia group
	69	Long-term healthy group						132	Chronic insomnia group
	104	Long-term healthy group						87	Chronic insomnia group
	119	Long-term healthy group						91	Chronic insomnia group
	86	Long-term healthy group						136	Chronic insomnia group
	93	Long-term healthy group						70	Non-chronic insomnia group
	140	Long-term healthy group						40	Non-chronic insomnia group
	100	Long-term healthy group						86	Non-chronic insomnia group
	47	Long-term healthy group						57	Non-chronic insomnia group
	88	Long-term healthy group						105	Chronic insomnia group
	54	Long-term healthy group						84	Non-chronic insomnia group
	107	Long-term healthy group						98	Non-chronic insomnia group
	81	Long-term healthy group						50	Chronic insomnia group
	114	Long-term healthy group						80	Non-chronic insomnia group
	59	Chronic insomnia group						84	Non-chronic insomnia group
	69	Long-term healthy group						77	Chronic insomnia group
	58	Chronic insomnia group						126	Chronic insomnia group
	69	Long-term healthy group						96	Chronic insomnia group
	81	Long-term healthy group						128	Chronic insomnia group
	92	Chronic insomnia group						124	Non-chronic insomnia group
	93	Long-term healthy group						86	Chronic insomnia group
	100	Long-term healthy group						119	Non-chronic insomnia group
	107	Long-term healthy group						120	Chronic insomnia group
	71	Long-term healthy group						105	Non-chronic insomnia group
	94	Chronic insomnia group						69	Non-chronic insomnia group
	120	Long-term healthy group						116	Chronic insomnia group
	95	Chronic insomnia group						87	Non-chronic insomnia group
	92	Chronic insomnia group						132	Non-chronic insomnia group
	75	Long-term healthy group						119	Non-chronic insomnia group
	53	Long-term healthy group						75	Chronic insomnia group
	57	Long-term healthy group						137	Chronic insomnia group
	80	Chronic insomnia group						124	Chronic insomnia group
	66	Long-term healthy group						99	Chronic insomnia group
	53	Long-term healthy group						98	Chronic insomnia group
	44	Long-term healthy group						50	Chronic insomnia group
	48	Long-term healthy group						83	Chronic insomnia group
	98	Long-term healthy group						93	Non-chronic insomnia group
	83	Long-term healthy group						87	Chronic insomnia group
	77	Long-term healthy group						62	Non-chronic insomnia group
	69	Long-term healthy group						66	Chronic insomnia group
	73	Long-term healthy group						127	Non-chronic insomnia group
	113	Long-term healthy group						74	Chronic insomnia group
	91	Long-term healthy group						46	Non-chronic insomnia group
	78	Long-term healthy group						100	Non-chronic insomnia group
	95	Long-term healthy group						91	Non-chronic insomnia group
	69	Long-term healthy group						82	Non-chronic insomnia group
	63	Long-term healthy group						83	Chronic insomnia group
	73	Long-term healthy group						59	Non-chronic insomnia group
	55	Chronic insomnia group						87	Chronic insomnia group
	49	Long-term healthy group						127	Chronic insomnia group
	87	Long-term healthy group						99	Chronic insomnia group
	64	Long-term healthy group						31	Chronic insomnia group
	113	Chronic insomnia group						97	Non-chronic insomnia group
	98	Long-term healthy group						88	Chronic insomnia group
	62	Long-term healthy group						77	Chronic insomnia group
	59	Long-term healthy group						93	Non-chronic insomnia group
	149	Long-term healthy group						101	Non-chronic insomnia group
	96	Long-term healthy group						107	Chronic insomnia group
	91	Chronic insomnia group						122	Non-chronic insomnia group
	95	Long-term healthy group						85	Chronic insomnia group
	69	Chronic insomnia group						63	Chronic insomnia group
	57	Long-term healthy group						45	Chronic insomnia group
	129	Long-term healthy group						127	Chronic insomnia group
	93	Long-term healthy group						93	Non-chronic insomnia group
	115	Long-term healthy group						101	Non-chronic insomnia group
	97	Long-term healthy group						79	Non-chronic insomnia group
	85	Chronic insomnia group						53	Non-chronic insomnia group
	100	Long-term healthy group						111	Non-chronic insomnia group
	105	Long-term healthy group						132	Non-chronic insomnia group
	88	Long-term healthy group						92	Non-chronic insomnia group
	64	Chronic insomnia group						31	Non-chronic insomnia group
	63	Long-term healthy group						123	Chronic insomnia group
	96	Long-term healthy group						101	Non-chronic insomnia group
	59	Long-term healthy group						117	Chronic insomnia group
	47	Chronic insomnia group						82	Chronic insomnia group
	104	Long-term healthy group						96	Non-chronic insomnia group
	92	Long-term healthy group						84	Chronic insomnia group
	66	Long-term healthy group						53	Non-chronic insomnia group
	74	Long-term healthy group						116	Non-chronic insomnia group
	56	Long-term healthy group						105	Non-chronic insomnia group
	127	Long-term healthy group						71	Chronic insomnia group
	132	Chronic insomnia group						93	Non-chronic insomnia group
	66	Long-term healthy group						102	Non-chronic insomnia group
	81	Chronic insomnia group						57	Non-chronic insomnia group
	79	Long-term healthy group						124	Non-chronic insomnia group
	106	Long-term healthy group						104	Non-chronic insomnia group
	69	Chronic insomnia group						100	Non-chronic insomnia group
	114	Long-term healthy group						67	Non-chronic insomnia group
	61	Long-term healthy group						51	Non-chronic insomnia group
	67	Long-term healthy group						55	Chronic insomnia group
	65	Chronic insomnia group						69	Chronic insomnia group
	70	Chronic insomnia group						88	Non-chronic insomnia group
	81	Long-term healthy group						84	Chronic insomnia group
	57	Long-term healthy group						63	Non-chronic insomnia group
	94	Long-term healthy group						91	Non-chronic insomnia group
	95	Chronic insomnia group						85	Non-chronic insomnia group
	71	Chronic insomnia group						64	Chronic insomnia group
	55	Long-term healthy group						67	Non-chronic insomnia group
	99	Long-term healthy group						92	Chronic insomnia group
	96	Long-term healthy group						128	Chronic insomnia group
	85	Long-term healthy group						46	Chronic insomnia group
	105	Chronic insomnia group						97	Chronic insomnia group
	103	Chronic insomnia group						91	Non-chronic insomnia group
	125	Long-term healthy group						68	Chronic insomnia group
	64	Long-term healthy group						87	Non-chronic insomnia group
	68	Long-term healthy group						83	Non-chronic insomnia group
	70	Long-term healthy group						142	Chronic insomnia group
	114	Long-term healthy group						103	Chronic insomnia group
	90	Long-term healthy group						88	Chronic insomnia group
	109	Long-term healthy group						82	Non-chronic insomnia group
	81	Long-term healthy group						92	Non-chronic insomnia group
	64	Long-term healthy group						115	Non-chronic insomnia group
	93	Long-term healthy group						107	Chronic insomnia group
	117	Long-term healthy group						73	Chronic insomnia group
	66	Long-term healthy group						83	Non-chronic insomnia group
	109	Long-term healthy group						79	Non-chronic insomnia group
	69	Long-term healthy group						66	Chronic insomnia group
	88	Long-term healthy group						78	Chronic insomnia group
	79	Long-term healthy group						97	Chronic insomnia group
	91	Long-term healthy group						111	Non-chronic insomnia group
	90	Long-term healthy group						49	Non-chronic insomnia group
	57	Chronic insomnia group						81	Non-chronic insomnia group
	44	Long-term healthy group						40	Non-chronic insomnia group
	90	Long-term healthy group						81	Non-chronic insomnia group
	69	Chronic insomnia group						88	Chronic insomnia group
	41	Long-term healthy group						109	Non-chronic insomnia group
	122	Long-term healthy group						89	Chronic insomnia group
	82	Long-term healthy group						114	Chronic insomnia group
	58	Long-term healthy group						80	Chronic insomnia group
	74	Long-term healthy group						79	Non-chronic insomnia group
	70	Long-term healthy group						104	Chronic insomnia group
	82	Long-term healthy group						111	Non-chronic insomnia group
	83	Long-term healthy group						58	Chronic insomnia group
	102	Long-term healthy group						82	Chronic insomnia group
	75	Long-term healthy group						92	Non-chronic insomnia group
	87	Long-term healthy group						47	Non-chronic insomnia group
	88	Long-term healthy group						65	Chronic insomnia group
	82	Chronic insomnia group						72	Non-chronic insomnia group
	52	Long-term healthy group						94	Chronic insomnia group
	118	Chronic insomnia group						132	Chronic insomnia group
	68	Long-term healthy group						104	Non-chronic insomnia group
	109	Long-term healthy group						74	Non-chronic insomnia group
	89	Long-term healthy group						80	Chronic insomnia group
	106	Long-term healthy group						84	Chronic insomnia group
	90	Long-term healthy group						71	Chronic insomnia group
	91	Chronic insomnia group						146	Non-chronic insomnia group
	81	Chronic insomnia group						69	Chronic insomnia group
	55	Long-term healthy group						111	Chronic insomnia group
	70	Long-term healthy group						59	Chronic insomnia group
	71	Long-term healthy group						74	Chronic insomnia group
	61	Long-term healthy group						95	Chronic insomnia group
	99	Long-term healthy group						109	Chronic insomnia group
	65	Long-term healthy group						103	Chronic insomnia group
	87	Long-term healthy group						109	Non-chronic insomnia group
	79	Long-term healthy group						117	Chronic insomnia group
	76	Long-term healthy group						116	Non-chronic insomnia group
	59	Long-term healthy group						47	Non-chronic insomnia group
	74	Long-term healthy group						54	Chronic insomnia group
	66	Long-term healthy group						44	Non-chronic insomnia group
	83	Long-term healthy group						82	Non-chronic insomnia group
	100	Long-term healthy group						87	Chronic insomnia group
	89	Long-term healthy group						55	Chronic insomnia group
	91	Chronic insomnia group						83	Chronic insomnia group
	69	Long-term healthy group						96	Chronic insomnia group
	45	Long-term healthy group						57	Non-chronic insomnia group
	79	Chronic insomnia group						80	Chronic insomnia group
	130	Long-term healthy group						90	Chronic insomnia group
	55	Chronic insomnia group						99	Chronic insomnia group
	111	Long-term healthy group						49	Chronic insomnia group
	53	Chronic insomnia group						79	Chronic insomnia group
	49	Long-term healthy group						89	Chronic insomnia group
	87	Long-term healthy group						61	Non-chronic insomnia group
	84	Chronic insomnia group						123	Non-chronic insomnia group
	73	Long-term healthy group						70	Chronic insomnia group
	67	Chronic insomnia group						71	Chronic insomnia group
	91	Long-term healthy group						55	Chronic insomnia group
	75	Long-term healthy group						76	Chronic insomnia group
	122	Long-term healthy group						113	Chronic insomnia group
	58	Long-term healthy group						66	Chronic insomnia group
	72	Long-term healthy group						77	Chronic insomnia group
	86	Long-term healthy group						73	Chronic insomnia group
	86	Long-term healthy group						58	Chronic insomnia group
	57	Long-term healthy group						58	Chronic insomnia group
	75	Long-term healthy group						46	Chronic insomnia group
	112	Long-term healthy group						81	Non-chronic insomnia group
	102	Long-term healthy group						59	Chronic insomnia group
	99	Chronic insomnia group						65	Chronic insomnia group
	88	Long-term healthy group						76	Non-chronic insomnia group
	101	Chronic insomnia group						92	Non-chronic insomnia group
	75	Chronic insomnia group						135	Chronic insomnia group
	111	Long-term healthy group						65	Chronic insomnia group
	62	Chronic insomnia group						82	Non-chronic insomnia group
	131	Long-term healthy group						91	Non-chronic insomnia group
	122	Long-term healthy group						51	Non-chronic insomnia group
	70	Long-term healthy group						77	Non-chronic insomnia group
	89	Long-term healthy group						57	Non-chronic insomnia group
	63	Long-term healthy group						47	Non-chronic insomnia group
	62	Chronic insomnia group						66	Non-chronic insomnia group
	74	Chronic insomnia group						109	Non-chronic insomnia group
	99	Long-term healthy group						48	Non-chronic insomnia group
	93	Long-term healthy group						79	Non-chronic insomnia group
	88	Long-term healthy group						92	Non-chronic insomnia group
	56	Chronic insomnia group						75	Non-chronic insomnia group
	121	Chronic insomnia group						86	Non-chronic insomnia group
	60	Long-term healthy group						48	Non-chronic insomnia group
	88	Long-term healthy group						97	Non-chronic insomnia group
	91	Long-term healthy group						80	Non-chronic insomnia group
	122	Chronic insomnia group						83	Chronic insomnia group
	40	Long-term healthy group						34	Chronic insomnia group
	79	Chronic insomnia group						64	Chronic insomnia group
	75	Long-term healthy group						82	Non-chronic insomnia group
	72	Long-term healthy group						83	Chronic insomnia group
	65	Long-term healthy group						62	Non-chronic insomnia group
	53	Long-term healthy group						48	Non-chronic insomnia group
	83	Chronic insomnia group						82	Non-chronic insomnia group
	83	Long-term healthy group						67	Non-chronic insomnia group
	106	Long-term healthy group						74	Chronic insomnia group
	95	Chronic insomnia group						109	Chronic insomnia group
	69	Long-term healthy group						55	Chronic insomnia group
	69	Long-term healthy group						60	Non-chronic insomnia group
	59	Long-term healthy group						60	Chronic insomnia group
	50	Long-term healthy group						94	Non-chronic insomnia group
	93	Long-term healthy group						67	Chronic insomnia group
	120	Long-term healthy group						98	Non-chronic insomnia group
	76	Chronic insomnia group						112	Chronic insomnia group
	93	Long-term healthy group						90	Non-chronic insomnia group
	102	Long-term healthy group						86	Chronic insomnia group
	52	Chronic insomnia group						153	Chronic insomnia group
	96	Long-term healthy group						91	Chronic insomnia group
	94	Chronic insomnia group						96	Chronic insomnia group
	81	Long-term healthy group						40	Chronic insomnia group
	119	Chronic insomnia group						74	Chronic insomnia group
	84	Chronic insomnia group						137	Chronic insomnia group
	110	Long-term healthy group						116	Chronic insomnia group
	105	Chronic insomnia group						114	Chronic insomnia group
	85	Chronic insomnia group						80	Chronic insomnia group
	75	Chronic insomnia group						168	Chronic insomnia group
	69	Long-term healthy group						87	Non-chronic insomnia group
	82	Chronic insomnia group						131	Chronic insomnia group
	111	Long-term healthy group						89	Chronic insomnia group
	78	Long-term healthy group						94	Chronic insomnia group
	91	Long-term healthy group						68	Non-chronic insomnia group
	102	Long-term healthy group						82	Non-chronic insomnia group
	54	Long-term healthy group						105	Non-chronic insomnia group
	117	Long-term healthy group						62	Non-chronic insomnia group
	48	Long-term healthy group						41	Chronic insomnia group
	101	Long-term healthy group						47	Non-chronic insomnia group
	76	Long-term healthy group						86	Chronic insomnia group
	98	Long-term healthy group						73	Chronic insomnia group
	81	Long-term healthy group						54	Chronic insomnia group
	64	Chronic insomnia group						87	Chronic insomnia group
	103	Long-term healthy group						83	Non-chronic insomnia group
	109	Long-term healthy group						77	Non-chronic insomnia group
	54	Chronic insomnia group						46	Chronic insomnia group
	84	Long-term healthy group						36	Chronic insomnia group
	88	Long-term healthy group						93	Chronic insomnia group
	82	Long-term healthy group						68	Chronic insomnia group
	98	Long-term healthy group						106	Chronic insomnia group
	117	Long-term healthy group						43	Non-chronic insomnia group
	86	Long-term healthy group						89	Chronic insomnia group
	95	Long-term healthy group						63	Chronic insomnia group
	149	Chronic insomnia group						46	Chronic insomnia group
	42	Long-term healthy group						73	Chronic insomnia group
	76	Long-term healthy group						70	Chronic insomnia group
	75	Long-term healthy group						91	Chronic insomnia group
	85	Long-term healthy group						83	Non-chronic insomnia group
	129	Chronic insomnia group						123	Non-chronic insomnia group
	91	Long-term healthy group						51	Chronic insomnia group
	90	Long-term healthy group						61	Chronic insomnia group
	86	Long-term healthy group						77	Chronic insomnia group
	62	Long-term healthy group						155	Chronic insomnia group
	96	Long-term healthy group						64	Non-chronic insomnia group
	77	Chronic insomnia group						42	Chronic insomnia group
	96	Long-term healthy group						49	Non-chronic insomnia group
	109	Long-term healthy group						75	Chronic insomnia group
	60	Long-term healthy group						73	Non-chronic insomnia group
	72	Long-term healthy group						76	Chronic insomnia group
	100	Long-term healthy group						84	Non-chronic insomnia group
	97	Chronic insomnia group						104	Non-chronic insomnia group
	88	Long-term healthy group						107	Chronic insomnia group
	136	Long-term healthy group						90	Chronic insomnia group
	57	Long-term healthy group						60	Non-chronic insomnia group
	90	Long-term healthy group						106	Chronic insomnia group
	69	Long-term healthy group						28	Non-chronic insomnia group
	44	Chronic insomnia group						102	Non-chronic insomnia group
	92	Long-term healthy group						127	Chronic insomnia group
	74	Long-term healthy group						81	Chronic insomnia group
	73	Long-term healthy group						66	Chronic insomnia group
	107	Long-term healthy group						76	Chronic insomnia group
	66	Chronic insomnia group						99	Non-chronic insomnia group
	82	Long-term healthy group						69	Non-chronic insomnia group
	113	Long-term healthy group						43	Chronic insomnia group
	92	Long-term healthy group						77	Non-chronic insomnia group
	92	Long-term healthy group						62	Non-chronic insomnia group
	85	Chronic insomnia group						109	Non-chronic insomnia group
	92	Long-term healthy group						98	Non-chronic insomnia group
	72	Long-term healthy group						80	Chronic insomnia group
	38	Chronic insomnia group						111	Non-chronic insomnia group
	76	Long-term healthy group						62	Non-chronic insomnia group
	81	Long-term healthy group						61	Chronic insomnia group
	102	Long-term healthy group						44	Chronic insomnia group
	115	Long-term healthy group						74	Chronic insomnia group
	68	Long-term healthy group						85	Chronic insomnia group
	94	Long-term healthy group						85	Chronic insomnia group
	69	Chronic insomnia group						93	Chronic insomnia group
	53	Long-term healthy group						82	Chronic insomnia group
	91	Long-term healthy group						79	Non-chronic insomnia group
	86	Long-term healthy group						94	Non-chronic insomnia group
	91	Long-term healthy group						82	Chronic insomnia group
	81	Long-term healthy group						76	Chronic insomnia group
	78	Long-term healthy group						92	Non-chronic insomnia group
	88	Long-term healthy group						58	Chronic insomnia group
	127	Long-term healthy group						48	Chronic insomnia group
	84	Chronic insomnia group						67	Chronic insomnia group
	105	Chronic insomnia group						61	Chronic insomnia group
	53	Chronic insomnia group						98	Chronic insomnia group
	88	Long-term healthy group						84	Chronic insomnia group
	57	Long-term healthy group						78	Non-chronic insomnia group
	134	Chronic insomnia group						64	Non-chronic insomnia group
	104	Long-term healthy group						38	Non-chronic insomnia group
	91	Chronic insomnia group						88	Non-chronic insomnia group
	95	Long-term healthy group						60	Chronic insomnia group
	110	Long-term healthy group						72	Chronic insomnia group
	45	Chronic insomnia group						90	Chronic insomnia group
	85	Long-term healthy group						67	Non-chronic insomnia group
	107	Long-term healthy group						45	Non-chronic insomnia group
	100	Long-term healthy group						86	Non-chronic insomnia group
	86	Chronic insomnia group						75	Chronic insomnia group
	102	Chronic insomnia group						81	Chronic insomnia group
	71	Chronic insomnia group						97	Non-chronic insomnia group
	116	Chronic insomnia group						93	Non-chronic insomnia group
	113	Long-term healthy group						97	Non-chronic insomnia group
	107	Long-term healthy group						49	Non-chronic insomnia group
	55	Long-term healthy group						72	Chronic insomnia group
	87	Long-term healthy group						62	Chronic insomnia group
	88	Chronic insomnia group						43	Non-chronic insomnia group
	62	Long-term healthy group						46	Non-chronic insomnia group
	122	Long-term healthy group						92	Chronic insomnia group
	104	Long-term healthy group						82	Non-chronic insomnia group
	85	Long-term healthy group						79	Chronic insomnia group
	66	Long-term healthy group						144	Non-chronic insomnia group
	119	Chronic insomnia group						127	Non-chronic insomnia group
	116	Long-term healthy group						67	Chronic insomnia group
	70	Long-term healthy group						24	Non-chronic insomnia group
	93	Long-term healthy group						82	Non-chronic insomnia group
	89	Long-term healthy group						99	Chronic insomnia group
	123	Long-term healthy group						72	Chronic insomnia group
	119	Long-term healthy group						116	Chronic insomnia group
	94	Long-term healthy group						72	Chronic insomnia group
	105	Long-term healthy group						92	Non-chronic insomnia group
	104	Long-term healthy group						42	Chronic insomnia group
	96	Long-term healthy group						110	Chronic insomnia group
	58	Long-term healthy group						79	Non-chronic insomnia group
	76	Long-term healthy group						97	Chronic insomnia group
	109	Long-term healthy group						112	Non-chronic insomnia group
	136	Long-term healthy group						73	Non-chronic insomnia group
	90	Long-term healthy group						93	Chronic insomnia group
	55	Chronic insomnia group						53	Chronic insomnia group
	83	Long-term healthy group						80	Chronic insomnia group
	68	Long-term healthy group						106	Chronic insomnia group
	99	Long-term healthy group						161	Chronic insomnia group
	75	Chronic insomnia group						87	Non-chronic insomnia group
	125	Chronic insomnia group						76	Non-chronic insomnia group
	75	Long-term healthy group						96	Non-chronic insomnia group
	43	Long-term healthy group						100	Chronic insomnia group
	113	Long-term healthy group						88	Chronic insomnia group
	61	Long-term healthy group						61	Chronic insomnia group
	115	Long-term healthy group						86	Non-chronic insomnia group
	72	Long-term healthy group						106	Chronic insomnia group
	69	Long-term healthy group						94	Chronic insomnia group
	78	Long-term healthy group						88	Non-chronic insomnia group
	78	Long-term healthy group						100	Chronic insomnia group
	61	Chronic insomnia group						123	Non-chronic insomnia group
	89	Long-term healthy group						84	Non-chronic insomnia group
	92	Chronic insomnia group						63	Non-chronic insomnia group
	82	Long-term healthy group						97	Chronic insomnia group
	67	Chronic insomnia group						100	Chronic insomnia group
	95	Long-term healthy group						96	Chronic insomnia group
	92	Chronic insomnia group						65	Chronic insomnia group
	55	Long-term healthy group						97	Chronic insomnia group
	59	Long-term healthy group						111	Chronic insomnia group
	121	Long-term healthy group						85	Non-chronic insomnia group
	110	Long-term healthy group						55	Chronic insomnia group
	116	Long-term healthy group						55	Chronic insomnia group
	93	Long-term healthy group						118	Chronic insomnia group
	43	Long-term healthy group						71	Chronic insomnia group
	63	Chronic insomnia group						85	Non-chronic insomnia group
	130	Long-term healthy group						93	Chronic insomnia group
	99	Long-term healthy group						95	Chronic insomnia group
	90	Chronic insomnia group						86	Non-chronic insomnia group
	74	Long-term healthy group						55	Non-chronic insomnia group
	92	Long-term healthy group						72	Chronic insomnia group
	91	Chronic insomnia group						109	Non-chronic insomnia group
	116	Long-term healthy group						71	Chronic insomnia group
	69	Long-term healthy group						50	Chronic insomnia group
	95	Long-term healthy group						66	Chronic insomnia group
	84	Long-term healthy group						77	Non-chronic insomnia group
	113	Long-term healthy group						83	Chronic insomnia group
	113	Long-term healthy group						68	Chronic insomnia group
	75	Long-term healthy group						57	Non-chronic insomnia group
	87	Long-term healthy group						124	Non-chronic insomnia group
	88	Long-term healthy group						100	Non-chronic insomnia group
	49	Chronic insomnia group						118	Non-chronic insomnia group
	107	Long-term healthy group						73	Non-chronic insomnia group
	110	Long-term healthy group						141	Chronic insomnia group
	67	Long-term healthy group						71	Non-chronic insomnia group
	43	Chronic insomnia group						125	Non-chronic insomnia group
	64	Long-term healthy group						78	Chronic insomnia group
	44	Long-term healthy group						80	Non-chronic insomnia group
	130	Long-term healthy group						81	Chronic insomnia group
	71	Chronic insomnia group						67	Chronic insomnia group
	86	Long-term healthy group						93	Chronic insomnia group
	74	Long-term healthy group						81	Non-chronic insomnia group
	95	Long-term healthy group						85	Non-chronic insomnia group
	84	Long-term healthy group						63	Non-chronic insomnia group
	58	Long-term healthy group						129	Non-chronic insomnia group
	81	Chronic insomnia group						93	Chronic insomnia group
	73	Long-term healthy group						58	Non-chronic insomnia group
	75	Long-term healthy group						82	Chronic insomnia group
	72	Long-term healthy group						75	Non-chronic insomnia group
	109	Long-term healthy group						41	Chronic insomnia group
	94	Long-term healthy group						68	Chronic insomnia group
	83	Long-term healthy group						55	Chronic insomnia group
	50	Chronic insomnia group						87	Non-chronic insomnia group
	76	Long-term healthy group						114	Chronic insomnia group
	134	Long-term healthy group						95	Chronic insomnia group
	90	Long-term healthy group						80	Chronic insomnia group
	77	Long-term healthy group						111	Chronic insomnia group
	91	Long-term healthy group						87	Chronic insomnia group
	91	Long-term healthy group						73	Chronic insomnia group
	95	Chronic insomnia group						88	Chronic insomnia group
	69	Chronic insomnia group						66	Non-chronic insomnia group
	86	Long-term healthy group						60	Chronic insomnia group
	89	Long-term healthy group						77	Chronic insomnia group
	85	Chronic insomnia group						86	Chronic insomnia group
	83	Chronic insomnia group						128	Chronic insomnia group
	96	Long-term healthy group						104	Chronic insomnia group
	100	Long-term healthy group						87	Non-chronic insomnia group
	99	Long-term healthy group						94	Chronic insomnia group
	80	Long-term healthy group						57	Chronic insomnia group
	134	Chronic insomnia group						62	Non-chronic insomnia group
	98	Long-term healthy group						44	Chronic insomnia group
	77	Long-term healthy group						106	Chronic insomnia group
	86	Long-term healthy group						93	Non-chronic insomnia group
	139	Long-term healthy group						80	Non-chronic insomnia group
	104	Chronic insomnia group						88	Chronic insomnia group
	126	Long-term healthy group						82	Non-chronic insomnia group
	78	Long-term healthy group						77	Non-chronic insomnia group
	73	Long-term healthy group						63	Chronic insomnia group
	82	Long-term healthy group						41	Non-chronic insomnia group
	78	Long-term healthy group						114	Chronic insomnia group
	78	Long-term healthy group						98	Non-chronic insomnia group
	63	Long-term healthy group						95	Non-chronic insomnia group
	73	Long-term healthy group						91	Chronic insomnia group
	109	Chronic insomnia group						65	Non-chronic insomnia group
	96	Long-term healthy group						84	Chronic insomnia group
	74	Long-term healthy group						97	Non-chronic insomnia group
	83	Chronic insomnia group						102	Non-chronic insomnia group
	69	Long-term healthy group						68	Non-chronic insomnia group
	64	Long-term healthy group						120	Chronic insomnia group
	111	Long-term healthy group						114	Non-chronic insomnia group
	123	Long-term healthy group						90	Chronic insomnia group
	65	Long-term healthy group						121	Chronic insomnia group
	125	Long-term healthy group						55	Chronic insomnia group
	75	Long-term healthy group						117	Chronic insomnia group
	101	Long-term healthy group						74	Non-chronic insomnia group
	56	Chronic insomnia group						105	Non-chronic insomnia group
	70	Long-term healthy group						63	Non-chronic insomnia group
	104	Long-term healthy group						79	Non-chronic insomnia group
	79	Long-term healthy group						89	Chronic insomnia group
	116	Long-term healthy group						97	Chronic insomnia group
	92	Long-term healthy group						122	Non-chronic insomnia group
	88	Long-term healthy group						105	Chronic insomnia group
	51	Long-term healthy group						114	Chronic insomnia group
	63	Long-term healthy group						84	Chronic insomnia group
	50	Long-term healthy group						87	Non-chronic insomnia group
	99	Long-term healthy group						118	Non-chronic insomnia group
	80	Long-term healthy group						42	Chronic insomnia group
	85	Long-term healthy group						124	Chronic insomnia group
	51	Long-term healthy group						122	Non-chronic insomnia group
	57	Long-term healthy group						77	Chronic insomnia group
	115	Long-term healthy group						119	Chronic insomnia group
	112	Long-term healthy group						82	Chronic insomnia group
	140	Long-term healthy group						51	Non-chronic insomnia group
	110	Chronic insomnia group						72	Non-chronic insomnia group
	67	Long-term healthy group						49	Non-chronic insomnia group
	95	Long-term healthy group						85	Non-chronic insomnia group
	85	Long-term healthy group						78	Non-chronic insomnia group
	81	Chronic insomnia group						78	Non-chronic insomnia group
	57	Long-term healthy group						65	Non-chronic insomnia group
	78	Long-term healthy group						81	Chronic insomnia group
	67	Chronic insomnia group						89	Chronic insomnia group
	93	Long-term healthy group						66	Chronic insomnia group
	96	Long-term healthy group						61	Chronic insomnia group
	77	Long-term healthy group						73	Non-chronic insomnia group
	45	Long-term healthy group						107	Chronic insomnia group
	81	Chronic insomnia group						78	Non-chronic insomnia group
	93	Long-term healthy group						83	Chronic insomnia group
	106	Long-term healthy group						114	Non-chronic insomnia group
	107	Long-term healthy group						119	Non-chronic insomnia group
	107	Long-term healthy group						122	Non-chronic insomnia group
	74	Long-term healthy group						65	Non-chronic insomnia group
	69	Long-term healthy group						105	Non-chronic insomnia group
	55	Long-term healthy group						99	Chronic insomnia group
	92	Chronic insomnia group						50	Chronic insomnia group
	107	Long-term healthy group						74	Chronic insomnia group
	24	Long-term healthy group						91	Chronic insomnia group
	100	Long-term healthy group						104	Non-chronic insomnia group
	79	Chronic insomnia group						55	Chronic insomnia group
	36	Long-term healthy group						78	Chronic insomnia group
	88	Long-term healthy group						66	Chronic insomnia group
	93	Long-term healthy group						61	Chronic insomnia group
	107	Long-term healthy group						103	Chronic insomnia group
	82	Long-term healthy group						71	Non-chronic insomnia group
	86	Long-term healthy group						84	Non-chronic insomnia group
	73	Long-term healthy group						74	Non-chronic insomnia group
	99	Long-term healthy group						57	Non-chronic insomnia group
	142	Long-term healthy group						89	Chronic insomnia group
	102	Long-term healthy group						72	Non-chronic insomnia group
	107	Long-term healthy group						111	Non-chronic insomnia group
	104	Long-term healthy group						63	Non-chronic insomnia group
	92	Long-term healthy group						65	Non-chronic insomnia group
	85	Long-term healthy group						113	Non-chronic insomnia group
	59	Long-term healthy group						74	Non-chronic insomnia group
	76	Long-term healthy group						82	Non-chronic insomnia group
	52	Long-term healthy group						69	Chronic insomnia group
	95	Long-term healthy group						73	Non-chronic insomnia group
	84	Long-term healthy group						47	Non-chronic insomnia group
	52	Chronic insomnia group						53	Chronic insomnia group
	46	Chronic insomnia group						51	Non-chronic insomnia group
	39	Long-term healthy group						64	Chronic insomnia group
	114	Long-term healthy group						61	Non-chronic insomnia group
	93	Long-term healthy group						71	Chronic insomnia group
	47	Long-term healthy group						61	Chronic insomnia group
	88	Long-term healthy group						126	Non-chronic insomnia group
	102	Long-term healthy group						52	Chronic insomnia group
	108	Chronic insomnia group						105	Non-chronic insomnia group
	88	Long-term healthy group						57	Chronic insomnia group
	79	Long-term healthy group						121	Non-chronic insomnia group
	56	Long-term healthy group						91	Non-chronic insomnia group
	158	Long-term healthy group						38	Non-chronic insomnia group
	90	Long-term healthy group						74	Chronic insomnia group
	72	Long-term healthy group						64	Non-chronic insomnia group
	79	Long-term healthy group						119	Non-chronic insomnia group
	109	Long-term healthy group						59	Chronic insomnia group
	148	Long-term healthy group						80	Non-chronic insomnia group
	70	Long-term healthy group						70	Chronic insomnia group
	83	Long-term healthy group						90	Chronic insomnia group
	72	Long-term healthy group						99	Chronic insomnia group
	112	Long-term healthy group						119	Chronic insomnia group
	119	Long-term healthy group						125	Non-chronic insomnia group
	97	Long-term healthy group						116	Non-chronic insomnia group
	56	Long-term healthy group						90	Non-chronic insomnia group
	79	Long-term healthy group						126	Non-chronic insomnia group
	82	Long-term healthy group						77	Non-chronic insomnia group
	165	Chronic insomnia group						56	Chronic insomnia group
	97	Long-term healthy group						125	Chronic insomnia group
	95	Long-term healthy group						92	Chronic insomnia group
	78	Long-term healthy group						142	Chronic insomnia group
	55	Long-term healthy group						76	Chronic insomnia group
	127	Long-term healthy group						103	Non-chronic insomnia group
	62	Long-term healthy group						95	Non-chronic insomnia group
	103	Long-term healthy group						125	Chronic insomnia group
	105	Long-term healthy group						122	Non-chronic insomnia group
	96	Chronic insomnia group						82	Chronic insomnia group
	136	Long-term healthy group						132	Chronic insomnia group
	99	Long-term healthy group						103	Non-chronic insomnia group
	72	Long-term healthy group						60	Non-chronic insomnia group
	114	Long-term healthy group						120	Chronic insomnia group
	91	Long-term healthy group						115	Chronic insomnia group
	59	Long-term healthy group						106	Chronic insomnia group
	44	Long-term healthy group						79	Chronic insomnia group
	96	Chronic insomnia group						72	Non-chronic insomnia group
	73	Long-term healthy group						90	Chronic insomnia group
	82	Long-term healthy group						69	Chronic insomnia group
	135	Long-term healthy group						119	Non-chronic insomnia group
	58	Long-term healthy group						68	Chronic insomnia group
	54	Long-term healthy group						82	Non-chronic insomnia group
	91	Long-term healthy group						92	Chronic insomnia group
	92	Long-term healthy group						133	Chronic insomnia group
	100	Long-term healthy group						112	Chronic insomnia group
	60	Chronic insomnia group						112	Chronic insomnia group
	74	Long-term healthy group						116	Chronic insomnia group
	118	Chronic insomnia group						93	Chronic insomnia group
	56	Long-term healthy group						109	Chronic insomnia group
	93	Long-term healthy group						104	Chronic insomnia group
	104	Long-term healthy group						92	Non-chronic insomnia group
	162	Long-term healthy group						74	Non-chronic insomnia group
	59	Long-term healthy group						99	Non-chronic insomnia group
	79	Long-term healthy group						69	Chronic insomnia group
	92	Long-term healthy group						58	Chronic insomnia group
	67	Chronic insomnia group						82	Chronic insomnia group
	116	Chronic insomnia group						92	Non-chronic insomnia group
	103	Long-term healthy group						81	Chronic insomnia group
	51	Chronic insomnia group						114	Chronic insomnia group
	79	Long-term healthy group						115	Non-chronic insomnia group
	73	Long-term healthy group						106	Chronic insomnia group
	118	Long-term healthy group						88	Non-chronic insomnia group
	58	Long-term healthy group						86	Chronic insomnia group
	95	Long-term healthy group						140	Chronic insomnia group
	81	Long-term healthy group						80	Chronic insomnia group
	140	Long-term healthy group						61	Non-chronic insomnia group
	82	Long-term healthy group						129	Chronic insomnia group
	96	Long-term healthy group						66	Chronic insomnia group
	69	Long-term healthy group						81	Non-chronic insomnia group
	82	Long-term healthy group						123	Chronic insomnia group
	92	Long-term healthy group						99	Chronic insomnia group
	112	Long-term healthy group						120	Chronic insomnia group
	85	Long-term healthy group						66	Chronic insomnia group
	85	Long-term healthy group						110	Non-chronic insomnia group
	46	Long-term healthy group						115	Non-chronic insomnia group
	91	Long-term healthy group						81	Non-chronic insomnia group
	95	Chronic insomnia group						83	Chronic insomnia group
	94	Long-term healthy group						95	Non-chronic insomnia group
	125	Long-term healthy group						47	Chronic insomnia group
	77	Long-term healthy group						83	Chronic insomnia group
	82	Long-term healthy group						115	Chronic insomnia group
	73	Long-term healthy group						104	Chronic insomnia group
	118	Long-term healthy group						102	Non-chronic insomnia group
	78	Long-term healthy group						123	Non-chronic insomnia group
	115	Long-term healthy group						110	Chronic insomnia group
	82	Long-term healthy group						70	Chronic insomnia group
	72	Long-term healthy group						71	Non-chronic insomnia group
	146	Long-term healthy group						71	Non-chronic insomnia group
	89	Long-term healthy group						135	Chronic insomnia group
	144	Long-term healthy group						110	Chronic insomnia group
	83	Chronic insomnia group						39	Chronic insomnia group
	132	Long-term healthy group						122	Chronic insomnia group
	75	Long-term healthy group						119	Chronic insomnia group
	80	Chronic insomnia group						57	Chronic insomnia group
	101	Long-term healthy group						86	Non-chronic insomnia group
	80	Chronic insomnia group						127	Chronic insomnia group
	46	Chronic insomnia group						79	Chronic insomnia group
	42	Long-term healthy group						30	Non-chronic insomnia group
	83	Chronic insomnia group						139	Non-chronic insomnia group
	125	Long-term healthy group						146	Non-chronic insomnia group
	59	Long-term healthy group						145	Chronic insomnia group
	57	Long-term healthy group						140	Non-chronic insomnia group
	57	Long-term healthy group						109	Non-chronic insomnia group
	83	Long-term healthy group						121	Chronic insomnia group
	119	Long-term healthy group						111	Non-chronic insomnia group
	124	Long-term healthy group						85	Non-chronic insomnia group
	82	Long-term healthy group						84	Non-chronic insomnia group
	128	Long-term healthy group						156	Non-chronic insomnia group
	89	Long-term healthy group						87	Chronic insomnia group
	99	Long-term healthy group						46	Non-chronic insomnia group
	104	Long-term healthy group						164	Chronic insomnia group
	51	Long-term healthy group						130	Chronic insomnia group
	51	Long-term healthy group						71	Chronic insomnia group
	114	Long-term healthy group						124	Chronic insomnia group
	79	Long-term healthy group						68	Non-chronic insomnia group
	82	Chronic insomnia group						117	Non-chronic insomnia group
	100	Long-term healthy group						109	Non-chronic insomnia group
	90	Long-term healthy group						97	Chronic insomnia group
	63	Long-term healthy group						33	Chronic insomnia group
	62	Long-term healthy group						115	Chronic insomnia group
	84	Long-term healthy group						105	Chronic insomnia group
	108	Long-term healthy group						83	Chronic insomnia group
	132	Long-term healthy group						60	Chronic insomnia group
	84	Long-term healthy group						104	Non-chronic insomnia group
	79	Long-term healthy group						96	Chronic insomnia group
	117	Long-term healthy group						84	Chronic insomnia group
	51	Long-term healthy group						77	Chronic insomnia group
	94	Long-term healthy group						105	Non-chronic insomnia group
	64	Long-term healthy group						56	Chronic insomnia group
	63	Long-term healthy group						102	Non-chronic insomnia group
	59	Long-term healthy group						80	Non-chronic insomnia group
	95	Long-term healthy group						122	Non-chronic insomnia group
	92	Long-term healthy group						98	Non-chronic insomnia group
	124	Long-term healthy group						86	Non-chronic insomnia group
	78	Long-term healthy group						120	Chronic insomnia group
	94	Long-term healthy group						74	Chronic insomnia group
	75	Long-term healthy group						101	Chronic insomnia group
	74	Long-term healthy group						104	Non-chronic insomnia group
	81	Long-term healthy group						118	Chronic insomnia group
	90	Chronic insomnia group						111	Non-chronic insomnia group
	69	Long-term healthy group						71	Chronic insomnia group
	97	Long-term healthy group						99	Chronic insomnia group
	83	Long-term healthy group						104	Chronic insomnia group
	83	Long-term healthy group						93	Non-chronic insomnia group
	78	Chronic insomnia group						55	Chronic insomnia group
	115	Long-term healthy group						53	Non-chronic insomnia group
	53	Long-term healthy group						92	Chronic insomnia group
	100	Long-term healthy group						122	Chronic insomnia group
	91	Long-term healthy group						55	Non-chronic insomnia group
	129	Long-term healthy group						62	Chronic insomnia group
	58	Long-term healthy group						46	Chronic insomnia group
	97	Long-term healthy group						64	Chronic insomnia group
	93	Long-term healthy group						177	Chronic insomnia group
	72	Long-term healthy group						97	Chronic insomnia group
	85	Long-term healthy group						87	Chronic insomnia group
	95	Long-term healthy group						47	Chronic insomnia group
	104	Long-term healthy group						58	Chronic insomnia group
	120	Long-term healthy group						68	Non-chronic insomnia group
	103	Long-term healthy group						62	Chronic insomnia group
	75	Long-term healthy group						90	Non-chronic insomnia group
	107	Long-term healthy group						151	Non-chronic insomnia group
	76	Long-term healthy group						128	Non-chronic insomnia group
	65	Long-term healthy group						78	Chronic insomnia group
	85	Long-term healthy group						122	Non-chronic insomnia group
	108	Long-term healthy group						96	Non-chronic insomnia group
	142	Long-term healthy group						119	Non-chronic insomnia group
	82	Long-term healthy group						38	Chronic insomnia group
	112	Long-term healthy group						79	Non-chronic insomnia group
	100	Chronic insomnia group						65	Chronic insomnia group
	115	Long-term healthy group						72	Chronic insomnia group
	87	Long-term healthy group						58	Chronic insomnia group
	77	Long-term healthy group						37	Chronic insomnia group
	88	Long-term healthy group						67	Chronic insomnia group
	91	Long-term healthy group						113	Chronic insomnia group
	100	Long-term healthy group						84	Non-chronic insomnia group
	64	Long-term healthy group						81	Non-chronic insomnia group
	99	Long-term healthy group						87	Non-chronic insomnia group
	54	Long-term healthy group						62	Non-chronic insomnia group
	66	Chronic insomnia group						129	Chronic insomnia group
	71	Long-term healthy group						87	Chronic insomnia group
	64	Chronic insomnia group						130	Non-chronic insomnia group
	87	Long-term healthy group						146	Chronic insomnia group
	90	Long-term healthy group						75	Non-chronic insomnia group
	60	Chronic insomnia group						102	Chronic insomnia group
	66	Long-term healthy group						92	Chronic insomnia group
	41	Chronic insomnia group						67	Non-chronic insomnia group
	92	Long-term healthy group						103	Non-chronic insomnia group
	130	Long-term healthy group						108	Chronic insomnia group
	82	Long-term healthy group						115	Non-chronic insomnia group
	56	Long-term healthy group						79	Non-chronic insomnia group
	73	Long-term healthy group						85	Chronic insomnia group
	129	Long-term healthy group						112	Chronic insomnia group
	109	Long-term healthy group						75	Chronic insomnia group
	73	Long-term healthy group						59	Non-chronic insomnia group
	70	Chronic insomnia group						68	Chronic insomnia group
	120	Long-term healthy group						90	Chronic insomnia group
	125	Long-term healthy group						98	Chronic insomnia group
	102	Long-term healthy group						82	Chronic insomnia group
	104	Long-term healthy group						120	Non-chronic insomnia group
	63	Long-term healthy group						87	Non-chronic insomnia group
	108	Long-term healthy group						137	Non-chronic insomnia group
	85	Long-term healthy group						93	Non-chronic insomnia group
	68	Long-term healthy group						93	Chronic insomnia group
	84	Long-term healthy group						102	Non-chronic insomnia group
	99	Chronic insomnia group						60	Chronic insomnia group
	109	Long-term healthy group						93	Non-chronic insomnia group
	89	Chronic insomnia group						96	Non-chronic insomnia group
	78	Long-term healthy group						38	Non-chronic insomnia group
	96	Long-term healthy group						125	Chronic insomnia group
	108	Long-term healthy group						95	Non-chronic insomnia group
	34	Long-term healthy group						91	Chronic insomnia group
	99	Long-term healthy group						112	Chronic insomnia group
	104	Long-term healthy group						105	Non-chronic insomnia group
	94	Long-term healthy group						95	Non-chronic insomnia group
	77	Long-term healthy group						78	Chronic insomnia group
	109	Long-term healthy group						113	Chronic insomnia group
	128	Long-term healthy group						51	Chronic insomnia group
	77	Long-term healthy group						60	Non-chronic insomnia group
	86	Long-term healthy group						100	Chronic insomnia group
	83	Long-term healthy group						124	Chronic insomnia group
	31	Long-term healthy group						80	Non-chronic insomnia group
	75	Long-term healthy group						103	Non-chronic insomnia group
	84	Long-term healthy group						126	Chronic insomnia group
	92	Chronic insomnia group						96	Chronic insomnia group
	98	Long-term healthy group						96	Chronic insomnia group
	75	Long-term healthy group						98	Chronic insomnia group
	112	Long-term healthy group						77	Chronic insomnia group
	102	Chronic insomnia group						104	Non-chronic insomnia group
	128	Long-term healthy group						85	Non-chronic insomnia group
	94	Long-term healthy group						69	Non-chronic insomnia group
	74	Chronic insomnia group						90	Chronic insomnia group
	70	Chronic insomnia group						135	Chronic insomnia group
	65	Long-term healthy group						133	Chronic insomnia group
	124	Long-term healthy group						87	Chronic insomnia group
	83	Chronic insomnia group						105	Non-chronic insomnia group
	90	Long-term healthy group						63	Chronic insomnia group
	81	Long-term healthy group						76	Chronic insomnia group
	158	Long-term healthy group						70	Chronic insomnia group
	82	Long-term healthy group						119	Non-chronic insomnia group
	78	Long-term healthy group						90	Chronic insomnia group
	77	Long-term healthy group						101	Chronic insomnia group
	74	Long-term healthy group						100	Non-chronic insomnia group
	113	Long-term healthy group						97	Non-chronic insomnia group
	96	Long-term healthy group						57	Non-chronic insomnia group
	73	Long-term healthy group						94	Chronic insomnia group
	122	Chronic insomnia group						57	Non-chronic insomnia group
	107	Long-term healthy group						128	Chronic insomnia group
	100	Long-term healthy group						89	Non-chronic insomnia group
	77	Long-term healthy group						93	Non-chronic insomnia group
	134	Long-term healthy group						73	Chronic insomnia group
	97	Long-term healthy group						96	Non-chronic insomnia group
	120	Long-term healthy group						65	Non-chronic insomnia group
	118	Long-term healthy group						65	Non-chronic insomnia group
	135	Long-term healthy group						99	Chronic insomnia group
	98	Long-term healthy group						104	Chronic insomnia group
	93	Long-term healthy group						127	Non-chronic insomnia group
	87	Chronic insomnia group						105	Chronic insomnia group
	113	Chronic insomnia group						98	Non-chronic insomnia group
	79	Long-term healthy group						98	Non-chronic insomnia group
	75	Chronic insomnia group						45	Non-chronic insomnia group
	101	Long-term healthy group						63	Non-chronic insomnia group
	113	Long-term healthy group						37	Non-chronic insomnia group
	90	Long-term healthy group						116	Chronic insomnia group
	101	Long-term healthy group						72	Chronic insomnia group
	95	Long-term healthy group						42	Chronic insomnia group
	87	Long-term healthy group						52	Chronic insomnia group
	59	Long-term healthy group						76	Chronic insomnia group
	110	Chronic insomnia group						82	Chronic insomnia group
	74	Long-term healthy group						78	Chronic insomnia group
	60	Long-term healthy group						64	Non-chronic insomnia group
	59	Long-term healthy group						53	Non-chronic insomnia group
	88	Long-term healthy group						82	Chronic insomnia group
	94	Long-term healthy group						44	Chronic insomnia group
	73	Chronic insomnia group						119	Non-chronic insomnia group
	51	Chronic insomnia group						102	Non-chronic insomnia group
	130	Chronic insomnia group						71	Chronic insomnia group
	45	Long-term healthy group						108	Non-chronic insomnia group
	93	Long-term healthy group						30	Chronic insomnia group
	122	Long-term healthy group						79	Chronic insomnia group
	97	Long-term healthy group						57	Non-chronic insomnia group
	46	Long-term healthy group						69	Non-chronic insomnia group
	42	Chronic insomnia group						102	Chronic insomnia group
	57	Long-term healthy group						103	Chronic insomnia group
	92	Chronic insomnia group						110	Non-chronic insomnia group
	135	Long-term healthy group						78	Non-chronic insomnia group
	58	Long-term healthy group						122	Non-chronic insomnia group
	107	Long-term healthy group						60	Non-chronic insomnia group
	67	Chronic insomnia group						115	Chronic insomnia group
	86	Long-term healthy group						131	Non-chronic insomnia group
	83	Long-term healthy group						75	Chronic insomnia group
	142	Long-term healthy group						100	Chronic insomnia group
	82	Long-term healthy group						76	Chronic insomnia group
	106	Long-term healthy group						83	Chronic insomnia group
	97	Long-term healthy group						111	Chronic insomnia group
	61	Long-term healthy group						84	Chronic insomnia group
	75	Long-term healthy group						88	Chronic insomnia group
	89	Long-term healthy group						66	Chronic insomnia group
	98	Long-term healthy group						108	Chronic insomnia group
	116	Long-term healthy group						92	Chronic insomnia group
	107	Long-term healthy group						94	Non-chronic insomnia group
	90	Long-term healthy group						101	Non-chronic insomnia group
	75	Long-term healthy group						85	Non-chronic insomnia group
	97	Long-term healthy group						63	Non-chronic insomnia group
	88	Long-term healthy group						80	Chronic insomnia group
	52	Long-term healthy group						59	Non-chronic insomnia group
	89	Chronic insomnia group						97	Non-chronic insomnia group
	93	Chronic insomnia group						67	Non-chronic insomnia group
	90	Long-term healthy group						75	Non-chronic insomnia group
	97	Long-term healthy group						77	Chronic insomnia group
	60	Chronic insomnia group						95	Non-chronic insomnia group
	118	Chronic insomnia group						73	Chronic insomnia group
	61	Long-term healthy group						100	Chronic insomnia group
	80	Chronic insomnia group						83	Chronic insomnia group
	91	Long-term healthy group						112	Chronic insomnia group
	32	Long-term healthy group						80	Non-chronic insomnia group
	64	Long-term healthy group						110	Chronic insomnia group
	90	Long-term healthy group						105	Non-chronic insomnia group
	99	Long-term healthy group						70	Chronic insomnia group
	74	Long-term healthy group						115	Non-chronic insomnia group
	62	Long-term healthy group						103	Non-chronic insomnia group
	26	Long-term healthy group						67	Non-chronic insomnia group
	92	Long-term healthy group						93	Non-chronic insomnia group
	70	Long-term healthy group						96	Non-chronic insomnia group
	78	Long-term healthy group						70	Chronic insomnia group
	45	Chronic insomnia group						97	Non-chronic insomnia group
	79	Long-term healthy group						92	Chronic insomnia group
	68	Long-term healthy group						61	Non-chronic insomnia group
	131	Chronic insomnia group						76	Non-chronic insomnia group
	130	Long-term healthy group						120	Non-chronic insomnia group
	59	Long-term healthy group						73	Non-chronic insomnia group
	111	Long-term healthy group						110	Chronic insomnia group
	93	Long-term healthy group						51	Non-chronic insomnia group
	60	Long-term healthy group						108	Non-chronic insomnia group
	80	Long-term healthy group						67	Chronic insomnia group
	116	Long-term healthy group						65	Chronic insomnia group
	82	Long-term healthy group						77	Non-chronic insomnia group
	85	Long-term healthy group						69	Non-chronic insomnia group
	72	Long-term healthy group						113	Chronic insomnia group
	71	Long-term healthy group						98	Non-chronic insomnia group
	44	Long-term healthy group						98	Non-chronic insomnia group
	117	Long-term healthy group						93	Chronic insomnia group
	114	Long-term healthy group						83	Chronic insomnia group
	69	Long-term healthy group						105	Chronic insomnia group
	90	Long-term healthy group						125	Chronic insomnia group
	101	Long-term healthy group						96	Non-chronic insomnia group
	80	Long-term healthy group						121	Chronic insomnia group
	82	Chronic insomnia group						78	Non-chronic insomnia group
	103	Long-term healthy group						107	Non-chronic insomnia group
	59	Long-term healthy group						104	Non-chronic insomnia group
	76	Long-term healthy group						97	Non-chronic insomnia group
	65	Long-term healthy group						106	Chronic insomnia group
	81	Long-term healthy group						127	Chronic insomnia group
	54	Chronic insomnia group						116	Chronic insomnia group
	113	Long-term healthy group						76	Chronic insomnia group
	82	Long-term healthy group						113	Non-chronic insomnia group
	84	Long-term healthy group						46	Chronic insomnia group
	71	Chronic insomnia group						56	Chronic insomnia group
	77	Chronic insomnia group						78	Non-chronic insomnia group
	97	Long-term healthy group						119	Non-chronic insomnia group
	59	Long-term healthy group						80	Chronic insomnia group
	90	Long-term healthy group						67	Chronic insomnia group
	32	Chronic insomnia group						54	Chronic insomnia group
	123	Long-term healthy group						98	Chronic insomnia group
	107	Long-term healthy group						75	Chronic insomnia group
	108	Long-term healthy group						67	Chronic insomnia group
	83	Long-term healthy group						69	Non-chronic insomnia group
	98	Long-term healthy group						80	Non-chronic insomnia group
	57	Long-term healthy group						49	Chronic insomnia group
	110	Chronic insomnia group						67	Chronic insomnia group
	103	Long-term healthy group						89	Non-chronic insomnia group
	47	Long-term healthy group						84	Non-chronic insomnia group
	99	Long-term healthy group						91	Chronic insomnia group
	72	Long-term healthy group						87	Chronic insomnia group
	80	Long-term healthy group						90	Chronic insomnia group
	86	Long-term healthy group						134	Non-chronic insomnia group
	67	Chronic insomnia group						92	Non-chronic insomnia group
	83	Chronic insomnia group						83	Chronic insomnia group
	112	Long-term healthy group						81	Non-chronic insomnia group
	116	Long-term healthy group						94	Non-chronic insomnia group
	114	Long-term healthy group						82	Chronic insomnia group
	89	Long-term healthy group						139	Chronic insomnia group
	107	Long-term healthy group						114	Non-chronic insomnia group
	88	Long-term healthy group						110	Non-chronic insomnia group
	83	Long-term healthy group						107	Non-chronic insomnia group
	84	Long-term healthy group						58	Chronic insomnia group
	84	Long-term healthy group						79	Non-chronic insomnia group
	119	Chronic insomnia group						56	Chronic insomnia group
	72	Long-term healthy group						108	Chronic insomnia group
	93	Long-term healthy group						133	Non-chronic insomnia group
	67	Long-term healthy group						84	Non-chronic insomnia group
	93	Long-term healthy group						55	Chronic insomnia group
	69	Long-term healthy group						63	Chronic insomnia group
	57	Long-term healthy group						83	Chronic insomnia group
	118	Long-term healthy group						113	Chronic insomnia group
	122	Long-term healthy group						123	Non-chronic insomnia group
	124	Long-term healthy group						87	Chronic insomnia group
	83	Chronic insomnia group						95	Chronic insomnia group
	90	Long-term healthy group						95	Non-chronic insomnia group
	83	Long-term healthy group						87	Chronic insomnia group
	62	Long-term healthy group						81	Chronic insomnia group
	73	Long-term healthy group						77	Chronic insomnia group
	88	Long-term healthy group						112	Chronic insomnia group
	65	Long-term healthy group						83	Chronic insomnia group
	74	Long-term healthy group						95	Chronic insomnia group
	45	Long-term healthy group						73	Chronic insomnia group
	118	Long-term healthy group						84	Non-chronic insomnia group
	109	Long-term healthy group						89	Chronic insomnia group
	74	Long-term healthy group						49	Non-chronic insomnia group
	74	Long-term healthy group						99	Chronic insomnia group
	55	Long-term healthy group						123	Non-chronic insomnia group
	92	Long-term healthy group						64	Chronic insomnia group
	65	Long-term healthy group						85	Chronic insomnia group
	104	Long-term healthy group						64	Non-chronic insomnia group
	92	Long-term healthy group						80	Chronic insomnia group
	24	Long-term healthy group						45	Chronic insomnia group
	110	Long-term healthy group						77	Chronic insomnia group
	127	Long-term healthy group						88	Non-chronic insomnia group
	54	Long-term healthy group						73	Chronic insomnia group
	85	Long-term healthy group						79	Chronic insomnia group
	83	Long-term healthy group						104	Chronic insomnia group
	55	Long-term healthy group						131	Non-chronic insomnia group
	107	Long-term healthy group						75	Chronic insomnia group
	56	Long-term healthy group						107	Non-chronic insomnia group
	54	Long-term healthy group						84	Chronic insomnia group
	46	Long-term healthy group						107	Non-chronic insomnia group
	78	Long-term healthy group						79	Non-chronic insomnia group
	83	Chronic insomnia group						75	Chronic insomnia group
	93	Long-term healthy group						99	Chronic insomnia group
	99	Long-term healthy group						107	Non-chronic insomnia group
	58	Long-term healthy group						114	Chronic insomnia group
	60	Long-term healthy group						103	Non-chronic insomnia group
	119	Long-term healthy group						96	Non-chronic insomnia group
	93	Long-term healthy group						98	Chronic insomnia group
	88	Long-term healthy group						93	Non-chronic insomnia group
	101	Long-term healthy group						111	Chronic insomnia group
	93	Chronic insomnia group						103	Chronic insomnia group
	76	Chronic insomnia group						118	Non-chronic insomnia group
	77	Long-term healthy group						100	Chronic insomnia group
	65	Long-term healthy group						58	Chronic insomnia group
	60	Long-term healthy group						128	Non-chronic insomnia group
	67	Long-term healthy group						96	Non-chronic insomnia group
	63	Long-term healthy group						122	Chronic insomnia group
	88	Long-term healthy group						45	Non-chronic insomnia group
	80	Long-term healthy group						110	Non-chronic insomnia group
	56	Long-term healthy group						109	Chronic insomnia group
	29	Long-term healthy group						89	Chronic insomnia group
	88	Long-term healthy group						140	Chronic insomnia group
	59	Long-term healthy group						75	Non-chronic insomnia group
	78	Long-term healthy group						103	Chronic insomnia group
	50	Long-term healthy group						97	Non-chronic insomnia group
	80	Long-term healthy group						81	Non-chronic insomnia group
	76	Long-term healthy group						48	Chronic insomnia group
	60	Long-term healthy group						54	Chronic insomnia group
	103	Long-term healthy group						72	Chronic insomnia group
	68	Long-term healthy group						131	Non-chronic insomnia group
	56	Long-term healthy group						99	Chronic insomnia group
	57	Long-term healthy group						94	Non-chronic insomnia group
	95	Long-term healthy group						38	Non-chronic insomnia group
	49	Long-term healthy group						66	Non-chronic insomnia group
	98	Long-term healthy group						116	Non-chronic insomnia group
	70	Long-term healthy group						141	Non-chronic insomnia group
	57	Long-term healthy group						118	Non-chronic insomnia group
	72	Chronic insomnia group						108	Non-chronic insomnia group
	87	Long-term healthy group						113	Chronic insomnia group
	81	Long-term healthy group						98	Non-chronic insomnia group
	80	Long-term healthy group						80	Chronic insomnia group
	68	Chronic insomnia group						92	Chronic insomnia group
	69	Long-term healthy group						58	Chronic insomnia group
	66	Long-term healthy group						88	Non-chronic insomnia group
	77	Long-term healthy group						97	Non-chronic insomnia group
	57	Chronic insomnia group						123	Non-chronic insomnia group
	70	Long-term healthy group						91	Chronic insomnia group
	68	Long-term healthy group						110	Non-chronic insomnia group
	75	Chronic insomnia group						46	Non-chronic insomnia group
	115	Chronic insomnia group						74	Chronic insomnia group
	89	Long-term healthy group						28	Chronic insomnia group
	83	Long-term healthy group						63	Chronic insomnia group
	74	Long-term healthy group						130	Non-chronic insomnia group
	76	Chronic insomnia group						128	Chronic insomnia group
	48	Chronic insomnia group						136	Chronic insomnia group
	86	Long-term healthy group						75	Chronic insomnia group
	62	Chronic insomnia group						135	Non-chronic insomnia group
	68	Long-term healthy group						97	Chronic insomnia group
	82	Long-term healthy group						119	Chronic insomnia group
	63	Long-term healthy group						74	Non-chronic insomnia group
	58	Long-term healthy group						63	Non-chronic insomnia group
	105	Long-term healthy group						86	Non-chronic insomnia group
	60	Long-term healthy group						95	Non-chronic insomnia group
	150	Long-term healthy group						87	Non-chronic insomnia group
	145	Long-term healthy group						63	Non-chronic insomnia group
	66	Long-term healthy group						91	Non-chronic insomnia group
	95	Chronic insomnia group						144	Non-chronic insomnia group
	50	Long-term healthy group						132	Non-chronic insomnia group
	58	Long-term healthy group						99	Non-chronic insomnia group
	99	Long-term healthy group						89	Non-chronic insomnia group
	89	Long-term healthy group						80	Non-chronic insomnia group
	111	Long-term healthy group						135	Non-chronic insomnia group
	151	Long-term healthy group						131	Non-chronic insomnia group
	86	Long-term healthy group						121	Chronic insomnia group
	88	Long-term healthy group						72	Chronic insomnia group
	103	Long-term healthy group						81	Non-chronic insomnia group
	97	Long-term healthy group						126	Chronic insomnia group
	76	Long-term healthy group						96	Non-chronic insomnia group
	103	Long-term healthy group						99	Chronic insomnia group
	63	Long-term healthy group						81	Non-chronic insomnia group
	85	Long-term healthy group						71	Chronic insomnia group
	113	Chronic insomnia group						85	Chronic insomnia group
	86	Long-term healthy group						101	Non-chronic insomnia group
	66	Long-term healthy group						88	Non-chronic insomnia group
	75	Long-term healthy group						82	Non-chronic insomnia group
	85	Chronic insomnia group						67	Chronic insomnia group
	79	Long-term healthy group						93	Chronic insomnia group
	55	Long-term healthy group						97	Non-chronic insomnia group
	87	Long-term healthy group						113	Non-chronic insomnia group
	55	Long-term healthy group						65	Non-chronic insomnia group
	48	Long-term healthy group						104	Non-chronic insomnia group
	57	Chronic insomnia group						102	Chronic insomnia group
	89	Long-term healthy group						93	Non-chronic insomnia group
	114	Long-term healthy group						65	Chronic insomnia group
	82	Long-term healthy group						45	Chronic insomnia group
	101	Long-term healthy group						77	Chronic insomnia group
	77	Long-term healthy group						79	Non-chronic insomnia group
	54	Long-term healthy group						135	Chronic insomnia group
	52	Long-term healthy group						119	Chronic insomnia group
	60	Long-term healthy group						59	Chronic insomnia group
	60	Long-term healthy group						97	Non-chronic insomnia group
	80	Long-term healthy group						28	Chronic insomnia group
	82	Long-term healthy group						76	Non-chronic insomnia group
	97	Long-term healthy group						85	Non-chronic insomnia group
	70	Long-term healthy group						135	Non-chronic insomnia group
	65	Long-term healthy group						118	Non-chronic insomnia group
	105	Long-term healthy group						40	Chronic insomnia group
	59	Long-term healthy group						62	Chronic insomnia group
	47	Long-term healthy group						82	Non-chronic insomnia group
	35	Long-term healthy group						29	Non-chronic insomnia group
	215	Long-term healthy group						93	Non-chronic insomnia group
	77	Long-term healthy group						89	Non-chronic insomnia group
	70	Long-term healthy group						81	Non-chronic insomnia group
	44	Long-term healthy group						75	Non-chronic insomnia group
	52	Long-term healthy group						68	Chronic insomnia group
	54	Long-term healthy group						80	Chronic insomnia group
	107	Long-term healthy group						79	Non-chronic insomnia group
	86	Long-term healthy group						71	Non-chronic insomnia group
	132	Long-term healthy group						92	Chronic insomnia group
	61	Long-term healthy group						79	Non-chronic insomnia group
	94	Chronic insomnia group						104	Non-chronic insomnia group
	50	Long-term healthy group						122	Chronic insomnia group
	80	Long-term healthy group						80	Non-chronic insomnia group
	83	Long-term healthy group						95	Non-chronic insomnia group
	60	Long-term healthy group						93	Chronic insomnia group
	113	Long-term healthy group						102	Chronic insomnia group
	70	Long-term healthy group						87	Chronic insomnia group
	73	Long-term healthy group						71	Non-chronic insomnia group
	76	Long-term healthy group						74	Non-chronic insomnia group
	73	Long-term healthy group						92	Chronic insomnia group
	69	Long-term healthy group						113	Non-chronic insomnia group
	99	Long-term healthy group						89	Non-chronic insomnia group
	79	Chronic insomnia group						109	Non-chronic insomnia group
	57	Long-term healthy group						113	Chronic insomnia group
	63	Long-term healthy group						84	Chronic insomnia group
[truncated: 4,787 more rows]

## Sheet: Figure 2b_Discovery cohort
β- diversity	Discovery cohort
[truncated: 1,720 more rows]
[truncated: 201 more columns]

[truncated: 31 more sheets: Figure 2b_Validation cohort, Figure 2c, Figure 2d, Figure 2e, Figure 2f, Figure 3a, Figure 3b, Figure 3c, Figure 3d, Figure 3e, Figure 3f, Figure 3g, Figure 3h, Figure 4a, Figure 4b, Supplementary Figure 1a, Supplementary Figure 1b, Supplementary Figure 1c, Supplementary Figure 1d, Supplementary Figure 2a …]
